# Supplementary material for: PADI2 exacerbates Mycoplasma ovipneumoniae-induced lung injury in sheep by suppressing M2 macrophage polarization
Source: Vet Res. 2025 Oct 27;56:203. doi: 10.1186/s13567-025-01632-7 (PMC12560429; doi:10.1186/s13567-025-01632-7)
Supplement: Supplementary file 2 — Additional file 2: siRNA sequence of PADI2. [file 13567_2025_1632_MOESM2_ESM.xlsx]

## Sheet: Sheet1
siRNA sequence of PADI2
sense（5'-3'）	antisense（5'-3'）
GGUCACCGUCAGCUACUAUTT	AUAGUAGCUGACGGUGACCTT
