# Supplementary material for: PADI2 exacerbates Mycoplasma ovipneumoniae-induced lung injury in sheep by suppressing M2 macrophage polarization
Source: Vet Res. 2025 Oct 27;56:203. doi: 10.1186/s13567-025-01632-7 (PMC12560429; doi:10.1186/s13567-025-01632-7)
Supplement: Supplementary file 3 — Additional file 3: Primers of related genes. [file 13567_2025_1632_MOESM3_ESM.xlsx]

## Sheet: Sheet1
Primers of related genes
Gene ID	Forward Primer	Reverse Primer
TUBB	ACCTACAACTGGACCGCATC	ACCAAAAGGACCTGAGCGAAC
PADI2	CGCACGTTTGGCAATACCCCTT	AGCCGCCTGTGTACTTGACC
iNOS	GCCTGGAAAACCCACGTCT	CGTTTCCGATCTCCCCGTCT
ARG1	CTCCACTGACAACCGCAAG	AGCCAACCAGTGGAATCCTG
IL10	TGCCCTGCGAAAACAAGAGCAA	CACTCATGGCTTTGTAGACACC
VEGFA	TTCTGCCGTCCCATTGAGACC	GCACACACTCCAGACTTTCGT
TGF-β	GCCCTGGACACCAACTACTGC	CACTTCCAGCCCAGGTCCTT
HGF	ATTATTGCCCTATTTCTCGTT	TATCAATGATCCTCCGCAGA
TNF-α	CCCAACTCCCTCTGTTTATGTT	GGACACCTTGACCTCCTGAATA
IL6	TTGAGGGAAATCAGGAAACTGT	TGTGGCTGGAGTGGTTATTAGA
IL1β	TCTCCCTAAAGAAGCCATAC	AGCGTCTCAGCACGAATA
