# Supplementary material for: PADI2 exacerbates Mycoplasma ovipneumoniae-induced lung injury in sheep by suppressing M2 macrophage polarization
Source: Vet Res. 2025 Oct 27;56:203. doi: 10.1186/s13567-025-01632-7 (PMC12560429; doi:10.1186/s13567-025-01632-7)
Supplement: Supplementary file 4 — Additional file 4: List of differently expressed genes between the MO and control groups. [file 13567_2025_1632_MOESM4_ESM.xlsx]

## Sheet: Sheet1
List of differently expressed genes in between MO and control groups.
Gene	log2FoldChange	pval	padj	Regulation
LOC101123533	-6.38208	1.94546665923245e-93	3.44153052018221e-89	Down Regulation
LOC101121371	-5.85162	5.10591171110133e-51	4.51617890846913e-47	Down Regulation
SLCO2B1	3.04988919024107	1.50720240495023e-42	8.88747018118984e-39	Up Regulation
PTGS1	-4.12735	4.92149545503474e-34	2.17653136498912e-30	Down Regulation
LOC101105989	-2.29902	6.12545116213173e-22	2.1671846211622e-18	Down Regulation
LOC101108033	-5.51559	1.48051088501801e-18	4.36503959266144e-15	Down Regulation
MTUS2	-2.00159	1.58341889737696e-17	4.00152575637121e-14	Down Regulation
MMP9	-3.04564	2.90937179737164e-17	6.43334838693803e-14	Down Regulation
LOC101113346	3.39797433652281	1.53165582578036e-13	3.01055461756162e-10	Up Regulation
LOC105614203	3.46765982780921	4.96113671157646e-13	8.77625084277875e-10	Up Regulation
LOC114110822	-4.64373	1.16880122847759e-12	1.87964488470623e-09	Down Regulation
INHBA	-1.31069	2.0504920485874e-12	3.02276702829259e-09	Down Regulation
C15H11orf96	-1.36335	3.06499024261868e-12	4.17074441476341e-09	Down Regulation
SGMS2	-1.32818	2.23989661568776e-11	2.83026936653689e-08	Down Regulation
TNFSF13	-1.48297	6.12498217616189e-11	7.22339564642026e-08	Down Regulation
PDK4	1.69894047903599	3.34432139558288e-10	3.69756534299133e-07	Up Regulation
ARID5A	-1.28923	6.10825214117912e-10	6.35617531632109e-07	Down Regulation
PPEF2	1.40914635980505	2.94042969627787e-09	2.88978896261975e-06	Up Regulation
S100A9	-1.20327	4.22257236539178e-09	3.93143711283055e-06	Down Regulation
S100A4	-1.10814	7.98881349809674e-09	7.06610553906657e-06	Down Regulation
SCPEP1	-1.06253	1.80778836547615e-08	1.50383993121338e-05	Down Regulation
S100A8	-1.20096	1.8702362061444e-08	1.50383993121338e-05	Down Regulation
NR4A1	1.14040489719314	2.13493393617614e-08	1.6420426665633e-05	Up Regulation
TIMP1	-1.44625	3.55863351697951e-08	2.62300945480698e-05	Down Regulation
FNBP1L	1.86412108433199	4.29433384685445e-08	3.03867063003421e-05	Up Regulation
EIF4EBP1	-1.1182	7.77133346786904e-08	5.28749573256167e-05	Down Regulation
PVR	-1.81739	8.92462265208323e-08	5.84728054501305e-05	Down Regulation
LOC114115866	-1.2666	1.02725721508631e-07	6.49006433388456e-05	Down Regulation
S100A5	-1.19095	1.10733770503066e-07	6.75476000068704e-05	Down Regulation
CCN3	-2.34496	1.71676538053813e-07	0.000101231931939065	Down Regulation
DENND2A	-1.98555	2.94318345309088e-07	0.000167951339629605	Down Regulation
ALPL	-2.64352	3.10697246341184e-07	0.000171757321492986	Down Regulation
WSB1	0.994926805435162	3.59212936539286e-07	0.00019255990446606	Up Regulation
EGR1	1.68801547024242	4.74578605411641e-07	0.000246920456756821	Up Regulation
SLC39A8	-1.11494	5.34462421242907e-07	0.000270132578051058	Down Regulation
SELENOP	0.940060230594164	9.40796632363185e-07	0.000462297011847354	Up Regulation
ERMP1	0.959886631239132	1.1208866751485e-06	0.000535905007658838	Up Regulation
SLCO4A1	-1.46164	1.52464369417318e-06	0.000709761761840092	Down Regulation
GPX3	-1.45843	1.97545835802891e-06	0.000896047650090549	Down Regulation
LOC114111781	-1.90814	2.06233398690512e-06	0.00091206720570879	Down Regulation
LOC101114959	-0.97357	2.44942007918033e-06	0.00105683515123659	Down Regulation
SCD	-1.25363	3.30993997125344e-06	0.00139411519265413	Down Regulation
LOC101103771	-0.864361	3.91176114223166e-06	0.00160928033967624	Down Regulation
DHCR24	-0.930045	4.15115324934116e-06	0.00166895229501921	Down Regulation
LOC101102254	3.01542433996312	4.34966076849444e-06	0.00170989997765926	Up Regulation
LOC105605808	1.36574465206227	4.57100370333118e-06	0.00175784903286801	Up Regulation
AREG	1.46854087952935	4.92106090004606e-06	0.00185220356003861	Up Regulation
LOC101113965	2.06396017593798	5.27226726211865e-06	0.00194305016389331	Up Regulation
RHBDD3	-1.31321	5.59424702398492e-06	0.00201963734396517	Down Regulation
METTL24	-0.955655	5.76123735873532e-06	0.00203832577752056	Down Regulation
TMED8	1.71955380569058	6.22864619630261e-06	0.00216048531789398	Up Regulation
PI4K2B	1.26513878766206	6.71973383415378e-06	0.00228600176011885	Up Regulation
LOC443326	-0.868714	7.20041015338587e-06	0.00240330670968672	Down Regulation
LOC101107147	-1.42089	8.41013862992152e-06	0.00275509911783911	Down Regulation
GIMAP8	-2.35078	8.71010978775078e-06	0.00280148803900566	Down Regulation
LOC114113001	1.62974391791585	9.33503099035449e-06	0.0029488696110602	Up Regulation
LOC114109616	-1.02061	1.07364724676319e-05	0.00333207364828786	Down Regulation
PATJ	1.68802023262602	1.11666433860118e-05	0.00339511271701528	Up Regulation
NOP56	-0.895445	1.13234398136745e-05	0.00339511271701528	Down Regulation
CLDN15	-1.39775	1.40627040033745e-05	0.00414615389699493	Down Regulation
NKG7	-1.5195	1.98709235940689e-05	0.00576256784227999	Down Regulation
SREBF1	-0.953135	2.23436169345029e-05	0.00637513844469931	Down Regulation
LOC105605854	-1.95698	2.65937464252618e-05	0.00737130177575559	Down Regulation
CAPN2	-0.932681	2.66683614272673e-05	0.00737130177575559	Down Regulation
TGM2	-0.80219	2.72052649528878e-05	0.00740401749256286	Down Regulation
TJP3	2.52304991470867	3.38350213883291e-05	0.00906881103575063	Up Regulation
TMEM132B	5.62820343977396	3.52478976242889e-05	0.00930649714886075	Up Regulation
SUSD3	-0.864918	3.63498442079114e-05	0.00938138341979327	Down Regulation
ADAM8	-0.934208	3.65921682287019e-05	0.00938138341979327	Down Regulation
PECAM1	0.809658626891612	3.73084684758801e-05	0.00942838296197599	Up Regulation
NEB	1.17422631541103	3.85600007594578e-05	0.0096074142737297	Up Regulation
ADAMDEC1	-2.94047	3.9903807040081e-05	0.009804143701931	Down Regulation
LOC101106806	1.06079224550664	4.15321957254332e-05	0.0100644457860673	Up Regulation
WASF1	-1.70048	4.74418311084284e-05	0.0113411620582175	Down Regulation
ALAS1	-0.77769	5.13749861400414e-05	0.0120071884127741	Down Regulation
SLC2A10	-2.30723	5.15854335427266e-05	0.0120071884127741	Down Regulation
LOC101114075	-0.763673	5.5376350144636e-05	0.0127221770656963	Down Regulation
ZBTB44	0.838253387639392	5.756774621866e-05	0.0130560696231807	Up Regulation
EEFSEC	-0.941416	6.04768856364008e-05	0.0135422292013662	Down Regulation
RESF1	0.823558773051531	6.40829685585077e-05	0.0141703464225	Up Regulation
TUBA4A	-0.803284	6.68743455041444e-05	0.0145079734376551	Down Regulation
TAGLN2	-0.744852	6.7381867605918e-05	0.0145079734376551	Down Regulation
ZNF333	0.894427672654234	6.88990013275792e-05	0.0145079734376551	Up Regulation
ZNF644	0.866316075352133	7.03309736701226e-05	0.0145079734376551	Up Regulation
FN1	-2.33281	7.05751679775126e-05	0.0145079734376551	Down Regulation
IL10	-1.66466	7.07373175960248e-05	0.0145079734376551	Down Regulation
PTGR1	0.957345944324815	7.13506890376479e-05	0.0145079734376551	Up Regulation
PKM	-0.749302	7.52995177285871e-05	0.0150489811099352	Down Regulation
LOC101114790	-1.28108	7.57733038225575e-05	0.0150489811099352	Down Regulation
MCL1	0.735039770301129	7.65634991460808e-05	0.0150489811099352	Up Regulation
ZFYVE21	-0.888421	7.86289788944201e-05	0.01528512787519	Down Regulation
CCR7	-0.908797	8.00131635525237e-05	0.0153268411218318	Down Regulation
LOC101108197	-1.5963	8.05763835121738e-05	0.0153268411218318	Down Regulation
TSPO	-0.743757	8.93561550090368e-05	0.0168160678947858	Down Regulation
MVD	-0.987678	9.80313113780777e-05	0.0182544620871389	Down Regulation
LOC114113983	-0.777885	9.93677043454412e-05	0.0183105696861547	Down Regulation
FOS	1.37161673449313	0.000103762341750487	0.0186337901900278	Up Regulation
SFN	-1.43899	0.000103907086195266	0.0186337901900278	Down Regulation
ZBTB25	1.44633784491733	0.000104281810560359	0.0186337901900278	Up Regulation
BCAP31	-0.727223	0.000113643812861417	0.019858775553852	Down Regulation
SERF2	-0.73105	0.000113851393074092	0.019858775553852	Down Regulation
IDS	1.10107485268658	0.000114505093640074	0.019858775553852	Up Regulation
PRUNE2	2.91748648433144	0.000121727837366487	0.0209064606117782	Up Regulation
CEP170	0.804094269417439	0.000123692949968004	0.0210396950474421	Up Regulation
TP53INP2	-0.838557	0.000129321639381131	0.0215456106332915	Down Regulation
HPS5	0.889977434523145	0.000130168186051519	0.0215456106332915	Up Regulation
SDC4	-0.84026	0.000130321104452356	0.0215456106332915	Down Regulation
LOC101118024	-0.803946	0.00014366224653359	0.0233337326335615	Down Regulation
LOC105602100	-0.737801	0.000143774836464568	0.0233337326335615	Down Regulation
TMSB10	-0.713654	0.000163290263934702	0.0261432825948401	Down Regulation
CISH	-1.13294	0.000164042078463948	0.0261432825948401	Down Regulation
CCDC8	1.25733106126053	0.000167096119673093	0.0263922353305091	Up Regulation
EHF	0.859995997935193	0.000173808113641895	0.0271308582813867	Up Regulation
PGM2L1	0.998824589793087	0.000174945913025274	0.0271308582813867	Up Regulation
TMED3	-0.720216	0.000176373584079111	0.0271308582813867	Down Regulation
ZNF518A	0.863367447591033	0.000181320455572567	0.0274330969904324	Up Regulation
SLC25A29	-0.800682	0.000181439929218801	0.0274330969904324	Down Regulation
LOC101118978	1.3994983558036	0.000184838372086349	0.0277100915441315	Up Regulation
LOC101116597	1.20319711758239	0.000187342076461678	0.0277320618853785	Up Regulation
ARHGAP5	0.902430628327077	0.000189568940565049	0.0277320618853785	Up Regulation
MAP2K3	-1.15946	0.000190325046247174	0.0277320618853785	Down Regulation
SLC3A2	-0.711287	0.00019209843577923	0.0277320618853785	Down Regulation
GPX1	-0.70061	0.000193813063868695	0.0277320618853785	Down Regulation
LOC101103089	1.53937763687686	0.000194390936901466	0.0277320618853785	Up Regulation
NR3C1	0.77129348264408	0.000205631063328442	0.0291009080822411	Up Regulation
PFN1	-0.681895	0.000225170637617726	0.0316132426941078	Down Regulation
BICD1	1.99505389963885	0.000236022790122571	0.0328759303721911	Up Regulation
ACOT7	-0.845188	0.000243139520262034	0.0336026415112139	Down Regulation
TRABD	-0.770447	0.000252806768147057	0.0346358072157844	Down Regulation
LOC101109004	0.905848109974737	0.000254531087510004	0.0346358072157844	Up Regulation
CDKN1A	-0.756621	0.000261165261931107	0.0352672785004679	Down Regulation
FSD1L	0.800088337316529	0.000266894915752847	0.0357679625732414	Up Regulation
CPM	1.54930090927687	0.000269763410727188	0.0358805619230373	Up Regulation
PARP14	0.782258800457187	0.000276753925528432	0.0361592123955623	Up Regulation
LOC101121062	-1.20521	0.000277624502636444	0.0361592123955623	Down Regulation
DOT1L	-0.897317	0.000279043326751691	0.0361592123955623	Down Regulation
TRIP11	0.785594214057124	0.000281343970521822	0.0361592123955623	Up Regulation
BTG2	0.904856733077442	0.000282651330807919	0.0361592123955623	Up Regulation
CD44	-0.673766	0.000284122697737883	0.0361592123955623	Down Regulation
ADRB2	-0.788007	0.000295498481166245	0.0373383437987919	Down Regulation
WDR27	2.54071982839522	0.000313441562079754	0.0392804986869305	Up Regulation
ZNF24	0.764324666136649	0.000315309825525389	0.0392804986869305	Up Regulation
SREK1IP1	1.07368190984448	0.00031894461508752	0.0394554562300576	Up Regulation
ST3GAL4	-0.773184	0.000323953318837989	0.0395190324574378	Down Regulation
LOC101102169	2.13338912252398	0.000324162425938192	0.0395190324574378	Up Regulation
LOC121817857	-2.1091	0.000326160471384167	0.0395190324574378	Down Regulation
CSRNP1	-0.674687	0.000338005170001446	0.0406016676589186	Down Regulation
CEP162	1.03959950340156	0.000339686083296776	0.0406016676589186	Up Regulation
ZNF473	1.07851207210753	0.000349674602561667	0.0414788329883125	Up Regulation
DPY19L4	1.00333956090643	0.00035171424241079	0.0414788329883125	Up Regulation
FOXO1	-0.718901	0.000356756474631547	0.0417948479220666	Down Regulation
FMO5	0.963098892727563	0.000364705506347414	0.0424450026795116	Up Regulation
LOC105605916	2.35439999375966	0.000367623594223706	0.0425049763517474	Up Regulation
LOC105614854	-0.729645	0.000373121290099809	0.0427058633024661	Down Regulation
PHC2	-0.795444	0.000374189305363609	0.0427058633024661	Down Regulation
YPEL2	0.895493658149407	0.000380756703401602	0.0431768338665022	Up Regulation
RASA1	0.875112143493374	0.000401839841985762	0.0452773681829818	Up Regulation
DNAJB13	1.1566385015955	0.000412277390756437	0.0461594116612745	Up Regulation
JRKL	1.18239133432737	0.000418511796757892	0.0465627275763969	Up Regulation
CCL22	-1.56641	0.000430227852174817	0.0475670669060782	Down Regulation
ATP6V0C	-0.670693	0.000444633815797011	0.0488544857232864	Down Regulation
CMYA5	1.09285032178211	0.000461656748118583	0.050034637188407	Up Regulation
RPL39	-1.04578	0.000462946733600882	0.050034637188407	Down Regulation
CDS1	0.720393789121034	0.000463859836003321	0.050034637188407	Up Regulation
RGS16	-1.0814	0.000471655149044504	0.0505671490096804	Down Regulation
TTLL7	1.19545880768721	0.000475228021249383	0.0506432752765155	Up Regulation
ZNF184	1.02351833037715	0.000480299758891239	0.0508772618849462	Up Regulation
MAP3K1	0.702643190912879	0.000491205436723099	0.0517227629501882	Up Regulation
FAM13B	0.741086610639903	0.00049417270251892	0.0517273083287556	Up Regulation
DDX3X	0.698074772869193	0.000517850374090438	0.0538869006921168	Up Regulation
NUCB1	-0.655631	0.000528218952724073	0.0546444051092915	Down Regulation
GPATCH2L	0.705701994435571	0.000534088945921071	0.0549304270543241	Up Regulation
LOC101106452	-0.64655	0.000540465085227811	0.0550422885051699	Down Regulation
CLTB	-0.693857	0.000545536369192029	0.0550422885051699	Down Regulation
PAIP2B	1.31797195823509	0.000545674003083784	0.0550422885051699	Up Regulation
CD151	-0.703827	0.000547622542504799	0.0550422885051699	Down Regulation
BAG3	-0.74258	0.000561402047744003	0.0553431164247055	Down Regulation
PPP1R10	-0.681192	0.000562976992195745	0.0553431164247055	Down Regulation
TOGARAM1	1.18991516124641	0.000564895074598127	0.0553431164247055	Up Regulation
ALDOA	-0.643514	0.000565202757139716	0.0553431164247055	Down Regulation
ZFP36	0.657664939946634	0.000569273672951816	0.0553431164247055	Up Regulation
PRAM1	-0.918884	0.000569386500242872	0.0553431164247055	Down Regulation
GAPDH	-0.640915	0.000581246777949942	0.0561259681682476	Down Regulation
SLC15A4	-0.706162	0.000583786214977816	0.0561259681682476	Down Regulation
SP4	1.00329819207728	0.000587463856252827	0.0561742465789865	Up Regulation
ZNF852	2.11753089374904	0.000593572735285654	0.0564532348774366	Up Regulation
FAM214A	0.844110277903339	0.000597537637736418	0.0565264214521777	Up Regulation
NBEAL1	0.839072053484572	0.00062139088410293	0.0584702379775576	Up Regulation
SPICE1	1.06741081623037	0.000630867473976901	0.0588738353222259	Up Regulation
SRFBP1	0.890036915279723	0.000632812893821915	0.0588738353222259	Up Regulation
PERM1	-0.965743	0.000635664361025729	0.0588738353222259	Down Regulation
SELPLG	-0.715126	0.000640036921032079	0.0589700684013411	Down Regulation
LOC101112029	-0.84473	0.00064647159641564	0.0592254671684353	Down Regulation
SCYL2	0.773664937901356	0.000651905290848788	0.0592254671684353	Up Regulation
LOC101109964	1.20000510883487	0.000658993152511146	0.0592254671684353	Up Regulation
CATSPERG	-1.67179	0.000659727091532698	0.0592254671684353	Down Regulation
GCAT	-0.96963	0.000664693514253681	0.0592254671684353	Down Regulation
KLHL24	0.739364634971005	0.000666107659870906	0.0592254671684353	Up Regulation
PPARD	-0.674926	0.000666244656106196	0.0592254671684353	Down Regulation
LOC101120186	-1.59607	0.000680111635205561	0.0601558741339318	Down Regulation
SREBF2	-0.646847	0.000688695891936794	0.0606120911858801	Down Regulation
MARF1	0.804454781101036	0.000695841180328043	0.0607359518170118	Up Regulation
CLIC4	0.697475375412427	0.000696969938883743	0.0607359518170118	Up Regulation
ARHGDIA	-0.635354	0.000701632352172243	0.0608425309310146	Down Regulation
ZBTB38	0.803157887944393	0.000710326899020948	0.0612124690392451	Up Regulation
RPL10A	-0.719809	0.000712819028947682	0.0612124690392451	Down Regulation
PCMTD1	0.643409402804172	0.00073175044405454	0.0623040105813003	Up Regulation
LOC121816380	-0.752591	0.0007339932627538	0.0623040105813003	Down Regulation
RC3H2	0.760059613600243	0.000736095998388455	0.0623040105813003	Up Regulation
RTF2	-0.647811	0.000742798614029284	0.062571940391324	Down Regulation
NDUFS8	-0.751259	0.000752511785853547	0.063089732188385	Down Regulation
LOC101109820	-0.730816	0.000759286673954486	0.063357458784221	Down Regulation
NFIL3	-0.631868	0.000767204887072483	0.0637176265366771	Down Regulation
LOC101116085	1.09614529862459	0.000782623412074526	0.0646944306523288	Up Regulation
SETBP1	1.66778542322204	0.000793889125674165	0.065320458758958	Up Regulation
TNFRSF12A	-1.17297	0.000806154003000119	0.0660225199679264	Down Regulation
GUK1	-0.749936	0.000814447388055549	0.0663943515884915	Down Regulation
GADD45B	-0.704836	0.000832975558930473	0.0675932919150462	Down Regulation
GPR34	0.840958371221436	0.000842039707322939	0.0680168147148072	Up Regulation
LPCAT3	-0.737886	0.000857726828454055	0.0688548319292673	Down Regulation
ZSCAN25	0.920754545571095	0.000862994951240968	0.0688548319292673	Up Regulation
NIN	0.806743102222056	0.000865767300042252	0.0688548319292673	Up Regulation
BATF3	-0.784614	0.000867983466377988	0.0688548319292673	Down Regulation
TBXAS1	1.27688774177921	0.000885360162147493	0.0699197378053087	Up Regulation
ZNF318	0.754112281805566	0.000895117539539508	0.070376130108684	Up Regulation
RPS16	-0.626438	0.000907632949098749	0.0710443666794552	Down Regulation
ZNF106	0.697158947848706	0.000914968183623544	0.0713030271731299	Up Regulation
KEF53_p06	-0.622882	0.000940644061748766	0.0729824274225248	Down Regulation
EMP3	-1.184	0.000966265567089287	0.0746429601825742	Down Regulation
DUSP5	-0.806936	0.000988455489115367	0.0759860156050894	Down Regulation
KCNA3	0.919443815903837	0.000992242487550913	0.0759860156050894	Up Regulation
CEP70	0.92415543639629	0.0010027474344798	0.0764594918790844	Up Regulation
GCNT1	0.708267458340079	0.00101477662973826	0.0767265792019233	Up Regulation
PABIR3	0.784545201311191	0.00101492478989542	0.0767265792019233	Up Regulation
KLHL25	-0.75716	0.00102607877617612	0.0772397172364064	Down Regulation
CD300E	-1.70058	0.00104713991271972	0.0784911231186943	Down Regulation
DUOX2	-1.42761	0.00105486930268557	0.0785300701299705	Down Regulation
PAG1	0.969840502948734	0.00105653797009231	0.0785300701299705	Up Regulation
LATS1	0.840527896107893	0.0010637163187824	0.0787328103734756	Up Regulation
FDPS	-0.771841	0.00107175760987513	0.0789974671612125	Down Regulation
SCAND1	-0.786764	0.00107825205592537	0.079146385349875	Down Regulation
RPL13	-0.622156	0.00108477914535658	0.0792539490301839	Down Regulation
PDE5A	0.998392168444356	0.00108867776225747	0.0792539490301839	Up Regulation
NUDT22	-1.13427	0.0011189835919546	0.0807330821432208	Down Regulation
CCP110	0.928877965079135	0.00111945496692683	0.0807330821432208	Up Regulation
RNPEPL1	-0.645907	0.00112268729266435	0.0807330821432208	Down Regulation
MPC1	-0.719212	0.00113486924447319	0.0809894269808031	Down Regulation
NFKBIE	-0.708221	0.00113540858627695	0.0809894269808031	Down Regulation
AP2A2	-0.607298	0.00114092356225481	0.0810559751658137	Down Regulation
SHPRH	0.785982288388631	0.00115849176736122	0.0819748774584797	Up Regulation
GYG1	-0.671112	0.00118124183893613	0.0832516658596821	Down Regulation
ZNF146	0.697608911402313	0.0012036827554398	0.0842270208398457	Up Regulation
UNC13B	1.29672788032495	0.00120558857536747	0.0842270208398457	Up Regulation
RPL18A	-0.604565	0.00120942295530762	0.0842270208398457	Down Regulation
ASXL2	0.642846596444219	0.00121412607768008	0.0842270208398457	Up Regulation
SENP7	0.730092931620438	0.00122837099821978	0.0848823553066714	Up Regulation
ZNF570	0.998380366645922	0.00124634020492387	0.0857889425101294	Up Regulation
AIFM2	-0.813566	0.00125907427518013	0.086329550108281	Down Regulation
RAC1	-0.594658	0.00128555274751215	0.0876463565395417	Down Regulation
PRKAG3	0.928149253819906	0.00128818839458908	0.0876463565395417	Up Regulation
CTCF	0.676279144342944	0.00129414043699064	0.0877139629515879	Up Regulation
FCHO2	0.728135941557453	0.00131046940291516	0.0884816936548441	Up Regulation
UPP1	-1.22442	0.00134938567144632	0.0904544539970757	Down Regulation
LOC101122457	0.797936765913497	0.00134991384144873	0.0904544539970757	Up Regulation
LOC101102001	-0.726836	0.00136009332895099	0.0907926452420491	Down Regulation
MYSM1	0.726112410899144	0.00136750728092004	0.0909443751859981	Up Regulation
MANF	-0.691996	0.00137422213223709	0.0910486498849217	Down Regulation
RNF19A	0.897531644446263	0.00138578577550273	0.091472202868072	Up Regulation
GLIPR2	-0.626683	0.00141424964948217	0.0930040011127869	Down Regulation
E2F1	-0.867862	0.00142134449662407	0.0931243857232583	Down Regulation
TPRN	-0.79377	0.00143824573338396	0.0932368641193966	Down Regulation
ITM2C	-0.643783	0.00143897686737225	0.0932368641193966	Down Regulation
LOC101106791	-0.856343	0.00144679415592591	0.0932368641193966	Down Regulation
CRIP2	-0.691477	0.00144816939660711	0.0932368641193966	Down Regulation
SFTPA1	1.93210774074737	0.00145191110858705	0.0932368641193966	Up Regulation
ID2	-0.611441	0.0014584857543223	0.0932368641193966	Down Regulation
GPCPD1	0.633184320256836	0.00145995541894137	0.0932368641193966	Up Regulation
CNOT7	1.01005363910329	0.00146930320884133	0.0934963085050474	Up Regulation
FANCM	0.905922029143802	0.00147653062787791	0.0935341806623072	Up Regulation
KLF6	0.598118157338464	0.00148367688374825	0.0935341806623072	Up Regulation
LOC101121892	-0.637224	0.0014857605859869	0.0935341806623072	Down Regulation
SLF2	0.68660547603747	0.00149578562504787	0.0938313748478611	Up Regulation
LOC101121538	-0.6331	0.00151142755380746	0.0939222822073138	Down Regulation
N4BP2	0.705174409893188	0.00151429292763977	0.0939222822073138	Up Regulation
FICD	-0.807625	0.00151736553637413	0.0939222822073138	Down Regulation
FUS	-0.615049	0.00151847217135623	0.0939222822073138	Down Regulation
LOC101109077	0.948897137475772	0.00153045268265209	0.0943334771990086	Up Regulation
HLF	1.04538310807578	0.001572014401876	0.0961548498233001	Up Regulation
TPCN2	-0.998842	0.00157334005025683	0.0961548498233001	Down Regulation
HEXIM1	-0.674012	0.00157913114817298	0.0961548498233001	Down Regulation
YIPF7	Inf	0.0015830496126599	0.0961548498233001	Up Regulation
POLR2A	-0.604113	0.00159513006078196	0.0961548498233001	Down Regulation
ADRM1	-0.707565	0.00160090632201513	0.0961548498233001	Down Regulation
WLS	-1.08654	0.00160162199713634	0.0961548498233001	Down Regulation
POLR2F	-0.811475	0.00160396572893316	0.0961548498233001	Down Regulation
FSCN1	-0.849628	0.001614408654444	0.0961548498233001	Down Regulation
HLX	-1.67345	0.00162109017412072	0.0961548498233001	Down Regulation
MVK	-0.781759	0.001623362878338	0.0961548498233001	Down Regulation
RNF14	0.824832058302681	0.00162522894839835	0.0961548498233001	Up Regulation
NUP58	0.647989112052349	0.00163389802884403	0.0963455204341697	Up Regulation
KIF27	1.33026278520264	0.00165124619452333	0.096669567795792	Up Regulation
KIF5B	0.769519230405894	0.0016580435242927	0.096669567795792	Up Regulation
RBM12B	0.712409867161053	0.00166068811210383	0.096669567795792	Up Regulation
KMT2A	0.64911968915344	0.00166125204126177	0.096669567795792	Up Regulation
ELOB	-0.830008	0.00166690663518339	0.0966805848406367	Down Regulation
PIKFYVE	0.675337863903755	0.00168260807645275	0.0972723427204222	Up Regulation
RPS19	-0.588301	0.00169596377926629	0.0974482654808013	Down Regulation
C2CD5	0.689567253435686	0.00169666850017449	0.0974482654808013	Up Regulation
PPM1L	-1.2796	0.00175250619958254	0.100143859879286	Down Regulation
GOLGA4	0.631451348903845	0.00175492349138375	0.100143859879286	Up Regulation
NR4A2	0.787594913558079	0.00176257582934188	0.100257126755813	Up Regulation
GSN	-0.590647	0.00178316968172335	0.100697323299996	Down Regulation
CPNE2	-0.843643	0.00178542171305718	0.100697323299996	Down Regulation
ZNF638	0.678644657705557	0.00178902759258617	0.100697323299996	Up Regulation
SDHB	-0.74384	0.00180722328021377	0.100697323299996	Down Regulation
ZC2HC1A	1.0630780272179	0.0018113469654141	0.100697323299996	Up Regulation
NFXL1	0.945950652015308	0.00181300320464199	0.100697323299996	Up Regulation
ARHGAP29	1.06381523715539	0.00181585337098354	0.100697323299996	Up Regulation
FOSB	0.7619033437575	0.00185329186604895	0.102133124954536	Up Regulation
POLB	-0.915176	0.0018920015320187	0.103942568637922	Down Regulation
MBOAT7	-0.65347	0.00190351665566515	0.104251423030082	Down Regulation
LRRC58	1.41814559817622	0.00191012958909914	0.104290717380135	Up Regulation
FBXO30	0.802704321855067	0.00194383440378668	0.105479848475418	Up Regulation
CLUH	-0.594322	0.00198978580462253	0.107153890469099	Down Regulation
AHCTF1	0.686098235134239	0.00199140736578081	0.107153890469099	Up Regulation
PTCH1	1.93169567203506	0.00199491031823383	0.107153890469099	Up Regulation
PSD3	-0.691506	0.00200089568185937	0.107153890469099	Down Regulation
LOC101102848	-0.634946	0.00200497104269485	0.107153890469099	Down Regulation
CNOT6	0.640453359521621	0.00202190870971033	0.10744417439064	Up Regulation
ABCA2	-0.66969	0.00202255003233936	0.10744417439064	Down Regulation
RABGAP1L	0.718658097061468	0.00203548127335119	0.1078073764239	Up Regulation
SERTAD1	-0.956456	0.00205009808014893	0.108257418023387	Down Regulation
LOC114117993	-1.78977	0.00206460923350728	0.10845449037206	Down Regulation
DIDO1	0.714204706876227	0.00206609176118622	0.10845449037206	Up Regulation
OAT	0.621200916489079	0.00207231929758852	0.108459551403376	Up Regulation
ZNF311	0.841914295720676	0.00209245699881022	0.109190455188651	Up Regulation
CEP290	0.865320206729168	0.00210363211710514	0.109450741622323	Up Regulation
PHC3	0.726782397792115	0.00214608208560513	0.110574156807651	Up Regulation
CCDC167	-0.770065	0.00215639148715625	0.110574156807651	Down Regulation
DPP8	0.643598043651434	0.00215693315441874	0.110574156807651	Up Regulation
LOC114114996	0.6125224465749	0.00215947546748127	0.110574156807651	Up Regulation
LOC101111119	0.995684451974723	0.00216510024975995	0.110574156807651	Up Regulation
ISG20L2	-0.662663	0.00217183736529434	0.110574156807651	Down Regulation
TMEM229B	0.663390561804031	0.0021792795551797	0.110574156807651	Up Regulation
AKAP9	0.64962311742613	0.00218147997319787	0.110574156807651	Up Regulation
RICTOR	0.676834475685452	0.00219041956358199	0.110710063085044	Up Regulation
OPN3	2.04537212993221	0.00224428342991147	0.113109327279584	Up Regulation
ARL5A	0.835013722630674	0.00225629582544071	0.11339168509104	Up Regulation
DUSP14	-0.78828	0.00228183763102522	0.114350446721915	Down Regulation
TRIM4	0.754944543373406	0.00230171043826324	0.115020501844285	Up Regulation
ZNF646	0.996925205928022	0.00231621403197586	0.115144779188872	Up Regulation
CFAP20DC	1.5804798683213	0.00232419084670463	0.115144779188872	Up Regulation
SNX32	-0.625142	0.00232993396833674	0.115144779188872	Down Regulation
FMR1	0.633410243274525	0.00233511330176058	0.115144779188872	Up Regulation
ROBO2	1.61886818611937	0.00234325158326703	0.115144779188872	Up Regulation
TTC33	0.805617766871049	0.00235141062860231	0.115225634404363	Up Regulation
IGSF8	-0.67847	0.00236220370608335	0.115434761217167	Down Regulation
TMEM147	-0.666383	0.00236997711168861	0.115495578803778	Down Regulation
CREB3	-0.616137	0.00238270904367128	0.11558190538844	Down Regulation
ZNF280D	0.879309819886615	0.00239493724685085	0.11558190538844	Up Regulation
KCNK9	1.93095539593773	0.0023970736911031	0.11558190538844	Up Regulation
ARL6IP4	-0.713249	0.00240421955687149	0.11558190538844	Down Regulation
LOC105605886	0.638382234550643	0.00241835587364932	0.11558190538844	Up Regulation
SLK	0.626787483005754	0.00242009932451867	0.11558190538844	Up Regulation
SFXN3	-0.591965	0.00242103653723848	0.11558190538844	Down Regulation
SLC7A1	-0.63209	0.00242401847931662	0.11558190538844	Down Regulation
FRMD4A	1.90089641606447	0.0024378774972255	0.115886370250817	Up Regulation
ENG	-0.628374	0.00245242815177122	0.115886370250817	Down Regulation
EGR3	2.3851	0.00245660762261483	0.115886370250817	Up Regulation
SLC25A4	-0.749808	0.00246520449846163	0.115982626536665	Down Regulation
RBL2	0.66005539700498	0.00249050059432101	0.116847236865634	Up Regulation
DNAJC6	0.888177607587379	0.00249728656784608	0.116847236865634	Up Regulation
AKAP5	0.916827600873299	0.00250339755636378	0.116847236865634	Up Regulation
THAP7	-0.7936	0.00253257461888147	0.117898013178982	Down Regulation
INTS6	0.658608145831522	0.00254122796993769	0.117990348525453	Up Regulation
P3H2	-3.9635	0.00262998691911998	0.121791802615792	Down Regulation
FOXO3	0.949218	0.00263809310577213	0.121848216817517	Up Regulation
MBTD1	1.1266928845293	0.00266154997400018	0.122611507916831	Up Regulation
RHOF	-0.979357	0.0026992279075409	0.124024264115321	Down Regulation
SOCS1	-1.03275	0.00271133257357853	0.124257702659596	Down Regulation
TCF12	0.656564569339161	0.00274948006374675	0.125678292841553	Up Regulation
PPFIA3	-5.89746	0.00275653915333649	0.125678292841553	Down Regulation
LOC114116170	2.00801848175104	0.00284339391223093	0.129130398673001	Up Regulation
GIT1	-0.683559	0.00284685446480896	0.129130398673001	Down Regulation
PROX1	0.996041122550737	0.00286093777151863	0.129196576933207	Up Regulation
LOC101102541	-0.704276	0.00286292018981442	0.129196576933207	Down Regulation
RASGRP3	0.65061515546034	0.00287031362922672	0.129200631300307	Up Regulation
G2E3	0.795482509864483	0.00288603183359333	0.129578434356005	Up Regulation
LOC101110717	-0.631506	0.00291171209800711	0.130400473452521	Down Regulation
EMSY	0.76868764552732	0.00292413167291649	0.130572629229577	Up Regulation
KLHL6	0.98289682596242	0.00293331632624053	0.130572629229577	Up Regulation
AP5M1	0.749920454726777	0.00293769962879433	0.130572629229577	Up Regulation
CPT1A	0.595682856818119	0.00297048361670881	0.131369637948947	Up Regulation
TMEM63B	-0.642561	0.00297822486822584	0.131383535957394	Down Regulation
BMP2K	0.669879305841713	0.00302483382911957	0.133107737405784	Up Regulation
MICOS10	-0.625297	0.00305063128565538	0.133362905946402	Down Regulation
RFNG	-0.691208	0.00305307988016807	0.133362905946402	Down Regulation
TUFM	-0.657321	0.00305324911861464	0.133362905946402	Down Regulation
AGPS	0.598724407240428	0.0030813184118185	0.133818626136518	Up Regulation
LOC101103215	-1.06354	0.00309157766214059	0.133818626136518	Down Regulation
NFE2L3	0.952564365781428	0.00309394110174312	0.133818626136518	Up Regulation
LOC114111007	-2.49111	0.00312102926912816	0.134433240293544	Down Regulation
SDF2L1	-0.813261	0.00312335001473412	0.134433240293544	Down Regulation
TMEM219	-0.620941	0.00313359845903603	0.134546982379484	Down Regulation
ZBTB1	0.620580946416663	0.00315320191985135	0.13506087642172	Up Regulation
MCRS1	-0.639926	0.00317182910002184	0.135269150482441	Down Regulation
LOC101104287	-1.13915	0.00317335768514488	0.135269150482441	Down Regulation
NUDT9	0.721011055791531	0.00319358817046302	0.135652303308611	Up Regulation
GRINA	-0.614792	0.00321226212063132	0.135944777306144	Down Regulation
TFPI2	-1.41147	0.00322067384318892	0.135975466076401	Down Regulation
ALMS1	0.74422675717232	0.00323090642675138	0.136082701641028	Up Regulation
PPP1R7	-0.626694	0.00325096669653807	0.136602377343844	Down Regulation
LOC101123289	#NAME?	0.00326959442861816	0.136743684547444	Down Regulation
PCMTD2	0.642554718062127	0.00326978963050136	0.136743684547444	Up Regulation
MPHOSPH9	0.68883891246781	0.00329014755743554	0.137270543139233	Up Regulation
RPL8	-0.65833	0.00340251771561472	0.141239398039346	Down Regulation
PSMC1	-0.598834	0.00342572394581076	0.141239398039346	Down Regulation
RGMB	-1.09094	0.00343227183355928	0.141239398039346	Down Regulation
TMPO	0.614057557499473	0.0034331792626862	0.141239398039346	Up Regulation
SOS2	0.637861416190889	0.00345173598050588	0.141673339895937	Up Regulation
DCP2	0.636200818487946	0.00347595280047288	0.142188675609971	Up Regulation
TMPRSS2	3.06498874085622	0.00351486749036589	0.142708705263878	Up Regulation
LOC101113122	-1.79303	0.00351729765376206	0.142708705263878	Down Regulation
LOC105604171	-1.05241	0.0035380941169687	0.143223992972943	Down Regulation
BOD1L1	0.775695717100374	0.00359080340216193	0.1442231697702	Up Regulation
ANKRD13B	-2.57382	0.00359339822079154	0.1442231697702	Down Regulation
CHD9	0.634292545613188	0.00360317515565564	0.1442231697702	Up Regulation
ZNF283	0.768622041575265	0.00360354104230799	0.1442231697702	Up Regulation
GADD45G	-1.18529	0.00363018896194769	0.144961721753622	Down Regulation
NIPSNAP1	-0.687511	0.00376876437370129	0.149860824876463	Down Regulation
ATP6V0D1	-0.60755	0.00377235947411024	0.149860824876463	Down Regulation
KLHL28	0.747595299194339	0.00383821106391813	0.151557932412303	Up Regulation
LOC105601988	0.72035917842292	0.00385826736882724	0.152010578517938	Up Regulation
KRIT1	0.798298732896038	0.00389474637124545	0.152837151949995	Up Regulation
ZKSCAN1	0.613304486522307	0.00390966329849309	0.153013149890139	Up Regulation
EGR2	1.50652420073315	0.00392696726283012	0.153351105694183	Up Regulation
ALG9	0.872786486056811	0.00394598462654946	0.153596772665366	Up Regulation
NYAP2	1.58260801996113	0.00395062360445119	0.153596772665366	Up Regulation
CHST12	-0.7504	0.00399720132373603	0.154838130348287	Down Regulation
RASGRP1	0.616021166301381	0.00400257264244009	0.154838130348287	Up Regulation
RBM27	0.645700808191411	0.00400881083660347	0.154838130348287	Up Regulation
CABLES1	1.22944253255563	0.00403339852233505	0.155436210465008	Up Regulation
CSF1	0.615007881931773	0.00404504296232642	0.155436210465008	Up Regulation
GPAA1	-0.611575	0.00405065534337868	0.155436210465008	Down Regulation
FAM199X	0.678763946714491	0.0040752292149157	0.155847252290603	Up Regulation
DUSP16	-0.634114	0.00408079268869169	0.155847252290603	Down Regulation
CREBL2	0.62415409818524	0.00410578719255638	0.155847252290603	Up Regulation
LOC101105149	-1.39224	0.00410662894774106	0.155847252290603	Down Regulation
SCARA3	-7.76735	0.00411511548273765	0.155847252290603	Down Regulation
LOC101110828	0.793433425156449	0.00412327789773777	0.155847252290603	Up Regulation
LGALS1	-0.915549	0.00413158431182825	0.155847252290603	Down Regulation
LTN1	0.648972131121922	0.00413184631567511	0.155847252290603	Up Regulation
TGFA	0.833545899153961	0.00415585808195974	0.156419424403974	Up Regulation
NDUFA13	-0.69221	0.00417813285075542	0.156923928088882	Down Regulation
SLC26A2	0.920788182739667	0.00420087702247025	0.157179944464559	Up Regulation
UBN2	0.911260817537214	0.00420271982655378	0.157179944464559	Up Regulation
MIGA1	1.1022102817509	0.00422219056546053	0.157575002326997	Up Regulation
ATM	0.795248558417666	0.00423591166561788	0.157723914762069	Up Regulation
ERCC4	0.717987246238894	0.00425292862303599	0.157723914762069	Up Regulation
LOC101103232	-1.257	0.00427421798262335	0.158181832871563	Down Regulation
LEMD3	0.791310085635734	0.00431981462776889	0.159203168260899	Up Regulation
LOC101117099	0.999863646192949	0.004347918995234	0.159413477516959	Up Regulation
USP33	0.86464508398053	0.00437312803799961	0.159746356241924	Up Regulation
BMP1	-0.64429	0.00437970507503298	0.159746356241924	Down Regulation
WAPL	0.588895596024252	0.00439518958999899	0.159981283635971	Up Regulation
CDK2AP2	-0.613794	0.00442435544496942	0.160382884880141	Down Regulation
HAVCR2	0.976835520391038	0.00444811498282909	0.160808082589409	Up Regulation
IL6ST	0.955367111896271	0.00449636646144459	0.161343376372241	Up Regulation
GRAMD1C	0.849675473295041	0.00449769939921468	0.161343376372241	Up Regulation
CASP8AP2	1.01527696287503	0.00450557534923048	0.161343376372241	Up Regulation
ZFP3	1.73199930963498	0.00455376445897948	0.16241147838578	Up Regulation
SNRPA	-0.69958	0.00465346379805114	0.165633349270673	Down Regulation
MMP25	-1.22509	0.00467862235855983	0.166079117609272	Down Regulation
IRAK2	-0.950438	0.00468530023303036	0.166079117609272	Down Regulation
ZNF75A	0.892013538579487	0.00469415256103087	0.166079117609272	Up Regulation
EP300	0.586852112805494	0.00479543737309756	0.16903935425385	Up Regulation
PEBP1	-0.638037	0.00480766211907589	0.16903935425385	Down Regulation
LOC105601979	-0.890079	0.00482589177779562	0.16903935425385	Down Regulation
KANSL1L	1.07602559951139	0.00483755637286648	0.16903935425385	Up Regulation
LKAAEAR1	1.3611175455761	0.00485172517894604	0.16903935425385	Up Regulation
FAM189A2	-1.17908	0.00485426749355319	0.16903935425385	Down Regulation
LOC101103772	-2.31686	0.00487223717484995	0.169331779220227	Down Regulation
RAB2B	-0.618027	0.00488255201228882	0.169357539406645	Down Regulation
ARID4B	0.684257776639705	0.00490535186331291	0.169815409906077	Up Regulation
CPLANE1	0.880070810807639	0.00491627491385391	0.169861139113429	Up Regulation
ADGRA2	2.89496889859134	0.00492762052817022	0.169921261487975	Up Regulation
ITPKC	-0.829878	0.00493935648378423	0.16999458404308	Down Regulation
IRAK1	-0.615606	0.00496481773609596	0.170539079129199	Down Regulation
BBS10	1.37270925166669	0.00499012004803475	0.170737350702771	Up Regulation
ITSN2	0.670357178396579	0.00499089112289593	0.170737350702771	Up Regulation
PTPN21	0.707328824321696	0.00499954480859443	0.170737350702771	Up Regulation
ZNF397	1.22871953852415	0.00504479994551332	0.171176969457398	Up Regulation
SLC25A1	-0.640339	0.00505322558849309	0.171176969457398	Down Regulation
COQ8A	0.689293050379787	0.00508949232402378	0.171176969457398	Up Regulation
RNF111	0.758526336132079	0.00508955159309281	0.171176969457398	Up Regulation
MAGI3	1.34009775744337	0.00510693300715349	0.171176969457398	Up Regulation
SLC2A1	-1.14946	0.00510861177564273	0.171176969457398	Down Regulation
ZBTB37	0.881517994625444	0.00512205153801607	0.171176969457398	Up Regulation
ASPSCR1	-0.612877	0.0051255025226957	0.171176969457398	Down Regulation
ZNF366	0.661619000167259	0.00513270448706213	0.171176969457398	Up Regulation
RO60	0.72282651618312	0.00514452477784218	0.171176969457398	Up Regulation
MRPL28	-0.679892	0.00514468795009777	0.171176969457398	Down Regulation
LOC101109056	0.598227115716383	0.00514485112486987	0.171176969457398	Up Regulation
ZNF652	0.891328259200971	0.00514788851053338	0.171176969457398	Up Regulation
BRI3	-0.592495	0.00516843270226923	0.171355828466287	Down Regulation
TMEM35B	-0.769311	0.00517264061057078	0.171355828466287	Down Regulation
ARSK	1.14643631337007	0.00519643365762326	0.171592905383617	Up Regulation
TTYH3	-0.663558	0.00521061445028059	0.17162034579056	Down Regulation
LOC101115175	-0.708738	0.00522365329729575	0.17162034579056	Down Regulation
SMG9	-0.691274	0.00523301048501361	0.17162034579056	Down Regulation
DMXL1	0.692671369612716	0.00523992458388992	0.17162034579056	Up Regulation
RANBP1	-0.589341	0.00524853629579949	0.17162034579056	Down Regulation
CDC27	0.598695731307345	0.00530219840058864	0.172167805887806	Up Regulation
ZNF527	1.13781407665527	0.00532334494473757	0.172167805887806	Up Regulation
ALPK1	0.897925835852627	0.00532382563281823	0.172167805887806	Up Regulation
CPEB3	0.911479265133679	0.00536340762085328	0.172484407345635	Up Regulation
APC	0.609380145257491	0.00537246514683125	0.172484407345635	Up Regulation
MLF1	0.973205112851636	0.005392675162203	0.172786088086354	Up Regulation
EM4C	1.96955972120996	0.00541910405953947	0.172937646188591	Up Regulation
HINT1	-0.84811	0.00542568646889021	0.172937646188591	Down Regulation
SOCS4	0.720570161053712	0.00555141911305619	0.175679077119793	Up Regulation
PBRM1	0.638462782884434	0.00563734097443045	0.177762142313146	Up Regulation
CCDC61	-0.640371	0.00569439516298228	0.179241726749389	Down Regulation
GPR155	0.771334757494275	0.00573914303920004	0.179600591433072	Up Regulation
LOC114117868	4.1501998863108	0.0057397337637912	0.179600591433072	Up Regulation
LOC101109584	-0.781641	0.00574703109517794	0.179600591433072	Down Regulation
ZNF331	0.933777945772245	0.00578127772731363	0.179737790854443	Up Regulation
LOC101102729	1.67228480926127	0.00580240649700749	0.180078194617653	Up Regulation
ZNF114	-1.98306	0.00582653099632786	0.180510215980805	Down Regulation
FRYL	0.694621149687657	0.00584910675844544	0.180577135352356	Up Regulation
USF3	0.937844335808818	0.00586517601454933	0.180757776476268	Up Regulation
SNX8	-0.661862	0.00591245924765418	0.181785621814896	Down Regulation
LOC114112673	1.6948902133001	0.00591907960233918	0.181785621814896	Up Regulation
FKBP9	1.12161910918167	0.00598054714174541	0.182508746895942	Up Regulation
PARP8	0.738136497932722	0.00598389334085056	0.182508746895942	Up Regulation
STON1	-1.34286	0.00600371863796054	0.182798249062861	Down Regulation
LOC101120395	1.44462365004508	0.00601853645965735	0.182913183232783	Up Regulation
UBTD1	-0.755547	0.00607236361051377	0.183310771791789	Down Regulation
FARP1	0.82962452934852	0.00608904822027736	0.183501299858103	Up Regulation
UEVLD	0.683683294474168	0.00614761540195291	0.184745008248066	Up Regulation
PLEKHJ1	-0.736348	0.00616164809872013	0.184745008248066	Down Regulation
TDG	0.719799417633459	0.00617948186572665	0.184966216928434	Up Regulation
ZNF132	1.36050871772185	0.00622185476051091	0.185919950529456	Up Regulation
TMEM71	-0.712228	0.00625189205442445	0.186182062282245	Down Regulation
LOC101102973	1.92470269731735	0.00626425173706625	0.186182062282245	Up Regulation
NCAPH2	-0.600446	0.00629705029922078	0.186182062282245	Down Regulation
SETX	0.695041994124464	0.0063135884384436	0.186182062282245	Up Regulation
PHPT1	-0.655113	0.00636951875665411	0.187482174384711	Down Regulation
LOC114108601	-0.871428	0.00643581897877201	0.188805369377242	Down Regulation
LOC101120889	0.886288591695773	0.00654297216630307	0.190998642940431	Up Regulation
CRYBG3	0.822764978233137	0.00657474909910505	0.191471250830375	Up Regulation
IRF4	-0.834147	0.00658293862463256	0.191471250830375	Down Regulation
RAB11FIP2	0.679468490187557	0.00670310832330356	0.193438803000391	Up Regulation
RABAC1	-0.604037	0.00677714254527467	0.195256761605715	Down Regulation
MIB1	0.590722638984596	0.00679213283342338	0.19537045499717	Up Regulation
ZNF385A	-0.664175	0.00684415610541754	0.196228722049978	Down Regulation
SRD5A1	-0.709527	0.00691431429953044	0.197599709141669	Down Regulation
NAXE	-0.673191	0.00698580168411153	0.199312321162974	Down Regulation
SERPINE3	1.01243	0.00704862712203693	0.199312321162974	Up Regulation
ZBTB11	0.599648115864566	0.00704894511153791	0.199312321162974	Up Regulation
TRDMT1	0.745979573501119	0.00705704743538571	0.199312321162974	Up Regulation
HERC4	0.670230247886487	0.00706437678740446	0.199312321162974	Up Regulation
EDF1	-0.586856	0.00718360968967993	0.200272050252392	Down Regulation
ZNF214	0.991937078399795	0.00718794244768448	0.200272050252392	Up Regulation
MED13	0.766679533417127	0.00718896279877155	0.200272050252392	Up Regulation
DENND6A	0.622899239976197	0.0072984792976814	0.202366925981166	Up Regulation
MYLK	2.64403355930039	0.00733985436243215	0.20294368896446	Up Regulation
TCP11L1	0.627440173048674	0.0074086225484066	0.203771905882519	Up Regulation
GTPBP6	-0.612389	0.00746064424314078	0.20377744476915	Down Regulation
CPED1	2.95740484078954	0.00747556824359976	0.20377744476915	Up Regulation
PRR14L	0.769461793804173	0.00747606340617175	0.20377744476915	Up Regulation
UBXN7	0.69443043650849	0.00749279852586186	0.203919393726917	Up Regulation
C9orf72	0.757726627796408	0.00760539604320296	0.205706988964528	Up Regulation
LOC114118416	0.604211069244123	0.00763981944156699	0.205706988964528	Up Regulation
CCPG1	0.743018749442625	0.00764601202827148	0.205706988964528	Up Regulation
DNAL1	0.927825675961077	0.00765232495469641	0.205706988964528	Up Regulation
PPP1R14B	-0.67243	0.00765350049681169	0.205706988964528	Down Regulation
ITGA4	0.760571475484074	0.00765613381556821	0.205706988964528	Up Regulation
BRWD3	0.650034232145725	0.00767476612304062	0.205706988964528	Up Regulation
NDUFS7	-0.645049	0.00771309793799036	0.206421637705067	Down Regulation
LOC105604849	2.57347919445615	0.00783226523084973	0.209294217422556	Up Regulation
PER1	-1.00949	0.00787174445221653	0.209453564718625	Down Regulation
GLA	0.680376791637403	0.00787666196380595	0.209453564718625	Up Regulation
LOC101104151	-2.35591	0.00810314464343702	0.213087179481919	Down Regulation
TRAPPC8	0.627499217256307	0.00810670841104193	0.213087179481919	Up Regulation
FGFR1OP2	0.615461996623557	0.00829971577618155	0.216967295980548	Up Regulation
SYNJ1	0.68047566234985	0.00830946502508117	0.216967295980548	Up Regulation
MARCHF5	0.595013964416859	0.00832808606650483	0.216967295980548	Up Regulation
EXOSC6	-0.972529	0.00834597008817779	0.216967295980548	Down Regulation
GRPEL1	-0.603438	0.00836342765763941	0.216967295980548	Down Regulation
PHF6	0.692306527748499	0.00841110434972556	0.217140260800303	Up Regulation
MLKL	0.81076752501238	0.00841424767846082	0.217140260800303	Up Regulation
RAET1E	-1.34031	0.0084327506596839	0.217140260800303	Down Regulation
GARRE1	0.592363211099912	0.00850831002907594	0.217570830183254	Up Regulation
MCRIP2	-0.927394	0.00852326655268484	0.217570830183254	Down Regulation
BNIP3	-0.638266	0.00855365060794862	0.217900873713363	Down Regulation
MYEF2	0.989089545678455	0.00862366139643487	0.218870258397321	Up Regulation
TRAF4	-0.91492	0.00866677286117619	0.219649300736686	Down Regulation
LOC121817693	-0.977976	0.00868435371633533	0.219779996054323	Down Regulation
NUDT13	0.937662652906323	0.00870094502270298	0.219848017174307	Up Regulation
KDM7A	0.995400463125738	0.00871522660645125	0.219848017174307	Up Regulation
CWC22	0.632909803308405	0.00872432493252478	0.219848017174307	Up Regulation
ATRX	0.834099051288195	0.00875297318989515	0.219943317797223	Up Regulation
ANK3	2.15877539230094	0.00877301798553724	0.2201343094527	Up Regulation
GASK1B	1.78149224553864	0.00884405139544182	0.22128892388312	Up Regulation
SRGAP1	1.84387048314143	0.00886949893307405	0.221612197918192	Up Regulation
QSER1	0.700955785682035	0.0089475601041424	0.223112885716791	Up Regulation
LCORL	1.04958583549665	0.00897370618495602	0.223269848680551	Up Regulation
CLEC3B	-0.818551	0.00898646963535841	0.223273381811082	Down Regulation
TRMT13	0.607450606790812	0.00901223152074336	0.2234044888014	Up Regulation
SCAMP1	0.670633528350336	0.00902805610444109	0.2234044888014	Up Regulation
VPS13A	0.652167079274602	0.00903800194750778	0.2234044888014	Up Regulation
TFPI	#NAME?	0.00912269090999084	0.224453230345838	Down Regulation
PRKAB1	0.689599813555354	0.00914815031539565	0.224453230345838	Up Regulation
GOLPH3L	0.685877414848423	0.00918754056010498	0.224485964603609	Up Regulation
PRRC2C	0.586583894153068	0.0091938754263579	0.224485964603609	Up Regulation
ARHGEF12	0.599235106382971	0.0091948566454457	0.224485964603609	Up Regulation
SLAIN1	1.2150786443536	0.00920685037121185	0.224485964603609	Up Regulation
RPS2	-0.593237	0.0092256244356599	0.224485964603609	Down Regulation
ZNF35	1.12244220173539	0.00928144871705486	0.225224729498903	Up Regulation
APPL1	0.636087353634873	0.00932830615632252	0.225262793665166	Up Regulation
NEDD9	0.607581101578605	0.00933785272916639	0.225262793665166	Up Regulation
BAZ2B	0.799551657187625	0.00934264023019857	0.225262793665166	Up Regulation
PSMG4	-0.763068	0.00935031137913847	0.225262793665166	Down Regulation
GCFC2	0.587130768316645	0.00938246255678168	0.225510547050907	Up Regulation
POT1	0.639465523501929	0.00940120124441507	0.225654341945322	Up Regulation
RTL8C	-0.609819	0.00945604202706677	0.226356405221666	Down Regulation
XRN1	0.613213404307319	0.00948960208541785	0.226687533020229	Up Regulation
LOC101111922	4.65538438084797	0.00950611172263177	0.226687533020229	Up Regulation
ZNF248	1.20341334587136	0.00951251110570908	0.226687533020229	Up Regulation
FAM126B	0.620771977116516	0.00952225204735954	0.226687533020229	Up Regulation
C3H12orf56	4.06744616131245	0.00954749797351291	0.226705018995226	Up Regulation
NFKBIB	-0.634501	0.0095603806975525	0.226706614664482	Down Regulation
ZNF10	1.59221840261745	0.00963939698525538	0.227664796621052	Up Regulation
FRS2	0.773297037285644	0.00967772079515068	0.228265174488287	Up Regulation
PALS1	0.721677124773765	0.00972964706293746	0.228879596467239	Up Regulation
HSF1	-0.589347	0.00982744004071609	0.229598161371342	Down Regulation
SLC7A5	-0.827696	0.00988061816320386	0.229598161371342	Down Regulation
REXO4	-0.666757	0.00988247417051414	0.229598161371342	Down Regulation
NUDT12	0.84717870837009	0.00988471516380117	0.229598161371342	Up Regulation
LOC101109587	1.08841245873785	0.00988686406403905	0.229598161371342	Up Regulation
PTAR1	0.610714960401381	0.0099089849265312	0.229598161371342	Up Regulation
UNG	-0.644672	0.00996988820643321	0.229698319395889	Down Regulation
LOC121818830	-2.54419	0.00997330209318578	0.229698319395889	Down Regulation
LRP12	0.825744097835701	0.0100520032049143	0.229698319395889	Up Regulation
MANBAL	-0.629216	0.0100556117733413	0.229698319395889	Down Regulation
UBE2S	-0.702449	0.0100669113877834	0.229698319395889	Down Regulation
ZKSCAN8	0.708406575485579	0.0101228185289985	0.229875044644394	Up Regulation
LOC101117638	-1.28424	0.0102080821974439	0.231217636456828	Down Regulation
THNSL2	2.57631371499693	0.0102482610140338	0.231349817990753	Up Regulation
TRIQK	0.832207070621466	0.0102531519109525	0.231349817990753	Up Regulation
TREM1	-1.22173	0.0102947448533327	0.231853090082679	Down Regulation
TMEM245	0.721358656864324	0.0103103082250203	0.231853090082679	Up Regulation
SF3A2	-0.59883	0.0104984216300805	0.235084909665979	Down Regulation
HMOX2	-0.83832	0.0105369098875251	0.235497578495805	Down Regulation
FBXL3	0.58581959540465	0.0105961359867647	0.236024161743327	Up Regulation
SEC11C	-0.699832	0.0106127221892272	0.236024161743327	Down Regulation
DGKE	0.722002226226927	0.0106646178850966	0.236709021816008	Up Regulation
TET1	1.16900146405204	0.0107307456307709	0.237127797590115	Up Regulation
TP63	-1.35902	0.010731061111807	0.237127797590115	Down Regulation
KMO	2.22850679822238	0.010750508404029	0.237127797590115	Up Regulation
MRPL41	-0.805002	0.0108985194130434	0.239496656418308	Down Regulation
CHST13	#NAME?	0.0109642898882059	0.239676101531622	Down Regulation
PALM2AKAP2	0.973382068791385	0.0109744286173326	0.239676101531622	Up Regulation
LOC101104860	-1.71659	0.0110703087135909	0.240381871607334	Down Regulation
ZNF2	1.03466285306925	0.0110778666315578	0.240381871607334	Up Regulation
MRPL14	-0.640551	0.0111166742629615	0.240702530858983	Down Regulation
RHPN1	-0.950494	0.0111974796418992	0.242155763893885	Down Regulation
TRAPPC1	-0.617434	0.0112143974997516	0.242225508877418	Down Regulation
CREM	-0.6192	0.011234641566613	0.242366840626078	Down Regulation
LOC101111046	1.14109784000057	0.0113421051175377	0.2439601078893	Up Regulation
TNIP1	-0.838037	0.0113498682189313	0.2439601078893	Down Regulation
SLC34A2	1.86465158965951	0.0113868754011095	0.244458526511684	Up Regulation
DGCR6L	-0.731569	0.0114443438877219	0.245344186477894	Down Regulation
MSRA	-0.725234	0.0114648755488665	0.245344186477894	Down Regulation
SEMA4F	-1.00439	0.0114697366996732	0.245344186477894	Down Regulation
TP53RK	-0.749055	0.0115063309934146	0.245407484867848	Down Regulation
SMARCAD1	0.684202456822834	0.0115246972523533	0.245407484867848	Up Regulation
IL23A	-0.813035	0.0115281865418418	0.245407484867848	Down Regulation
WASHC4	0.744777806260782	0.0116168592324673	0.246575781650855	Up Regulation
ARID4A	0.792799328493102	0.0116248842225446	0.246575781650855	Up Regulation
LRIF1	0.661201305876598	0.011674974761104	0.247312688153243	Up Regulation
LOC101105044	-0.874069	0.0117120217839569	0.247533650368217	Down Regulation
POLK	0.653387563779303	0.011759827245085	0.248071953168998	Up Regulation
CHD1	0.810583001644736	0.0117655380841599	0.248071953168998	Up Regulation
WDR36	0.641088962581384	0.0118767620240504	0.249023036860193	Up Regulation
TTC8	1.27340890663143	0.0118798100739187	0.249023036860193	Up Regulation
PRELID2	0.603715384154392	0.0118858689910016	0.249023036860193	Up Regulation
CD84	0.594778274638535	0.0118902312040897	0.249023036860193	Up Regulation
SASS6	0.721841919222652	0.0119298852160435	0.249023036860193	Up Regulation
DR1	0.635850270120614	0.0119423000522465	0.249023036860193	Up Regulation
PCYOX1	0.596398919730346	0.0119767386330212	0.249023036860193	Up Regulation
LOC101114535	-0.918795	0.0119930207306506	0.249023036860193	Down Regulation
ZMAT3	0.698485941892545	0.0119975243702944	0.249023036860193	Up Regulation
ZNF148	0.822600955029198	0.0120108589548945	0.249023036860193	Up Regulation
LOC114109642	1.05739877440815	0.0120313175470289	0.249023036860193	Up Regulation
LTF	2.72024215430899	0.0120353113631332	0.249023036860193	Up Regulation
NFKB2	-0.836411	0.0120389074834916	0.249023036860193	Down Regulation
PIGU	-0.669581	0.0120434170544366	0.249023036860193	Down Regulation
CSTF3	0.661372204533651	0.0120499558819856	0.249023036860193	Up Regulation
NPHP3	0.752735275242318	0.0121373729663757	0.249662939273471	Up Regulation
SIVA1	-0.904592	0.0122017280882588	0.25040437341218	Down Regulation
CLCA2	3.73729879413506	0.0122781737863194	0.250494123403124	Up Regulation
ZNF568	1.02215214988935	0.0122887910336584	0.250494123403124	Up Regulation
RAB27B	0.872367193226063	0.0122928750021714	0.250494123403124	Up Regulation
SH3BGRL3	-0.658551	0.0123002074921839	0.250494123403124	Down Regulation
PLPP3	2.68087818580582	0.0123770430979525	0.251332380341255	Up Regulation
LOC101107597	0.587312408139058	0.0123879078430141	0.251332380341255	Up Regulation
MRPL40	-0.677215	0.0123890240620449	0.251332380341255	Down Regulation
UBTD2	0.674128494608936	0.0125090787201812	0.252360134107347	Up Regulation
SIKE1	0.86775324612818	0.0125209053772464	0.252360134107347	Up Regulation
MACROD1	-1.13171	0.0125252796917044	0.252360134107347	Down Regulation
PAQR7	1.62126626048561	0.0125877574155991	0.253330408056824	Up Regulation
LOC114118402	-4.84586	0.012773220312057	0.255648956834964	Down Regulation
LZTS1	-4.6447	0.0127951042816162	0.255757508182814	Down Regulation
SP3	0.724887263289141	0.012864104467161	0.256689941882161	Up Regulation
METRNL	-0.708374	0.012994469580119	0.257993453279803	Down Regulation
MARVELD1	-0.58824	0.0132013153464336	0.260637576426797	Down Regulation
CACNA2D4	-1.25851	0.0132600368174643	0.26074666536913	Down Regulation
CIB3	-1.40215	0.013273603490861	0.26074666536913	Down Regulation
ATP6V1G3	-1.441	0.0132789738464847	0.26074666536913	Down Regulation
RHOBTB3	1.06876052960624	0.0132805395985068	0.26074666536913	Up Regulation
KLF5	0.673719331174393	0.0133770345012122	0.2619108867525	Up Regulation
EIF5A2	0.880706968610297	0.0134164885571745	0.262251582957367	Up Regulation
LOC121817232	1.68304810078612	0.0135222513337905	0.263017323815726	Up Regulation
MFSD4B	1.07914618092856	0.0135456545436732	0.263017323815726	Up Regulation
TAOK1	0.676819660591233	0.0135621313105298	0.263017323815726	Up Regulation
LOC114110441	1.94190331036331	0.0135912973503935	0.263017323815726	Up Regulation
ZFP1	0.982480750466299	0.0136580955554938	0.263480600192677	Up Regulation
CHD8	0.586670330839447	0.0137166836644549	0.264106876545869	Up Regulation
RSPRY1	0.845768678366522	0.0138626740362398	0.265137069517529	Up Regulation
STARD9	0.790767925422745	0.0138671777824258	0.265137069517529	Up Regulation
ANGPT1	0.943236391812378	0.0139981944117472	0.266846823391874	Up Regulation
LOC101119203	-0.740046	0.0140081202920014	0.266846823391874	Down Regulation
CLVS2	-2.6422	0.0140136064969503	0.266846823391874	Down Regulation
NINJ2	-1.40868	0.0141181603610945	0.267416189475955	Down Regulation
TXNDC16	1.31824486226864	0.0141237591176271	0.267416189475955	Up Regulation
MAP3K13	0.716542149773937	0.0141342078665923	0.267416189475955	Up Regulation
MRPL27	-0.606221	0.0141542989891403	0.267510202049029	Down Regulation
NCOA7	0.683318455816125	0.014181256440401	0.267733646137346	Up Regulation
TUBB2B	-1.13338	0.0142405661035641	0.268280739480351	Down Regulation
LOC114118069	-0.756831	0.0143101621229225	0.268973551261991	Down Regulation
LOC101102952	5.53245030462812	0.014322955640972	0.268973551261991	Up Regulation
LOC105611550	-1.08	0.014364687578193	0.269454521284619	Down Regulation
LOC101113488	-0.635156	0.0143965542992285	0.269454521284619	Down Regulation
LOC101116381	1.09784471852029	0.0144209266634077	0.269454521284619	Up Regulation
LOC101112480	-0.805507	0.0144973596980016	0.269454521284619	Down Regulation
AK5	2.61483013227813	0.0145161197729928	0.269454521284619	Up Regulation
ZBTB4	0.709355930117165	0.0145991880345073	0.270146063107149	Up Regulation
LOC101117527	-0.888804	0.0146248675116045	0.270338460062991	Down Regulation
BCL7C	-0.630468	0.0146863742310195	0.271045923067647	Down Regulation
ATP13A2	-0.656112	0.0147605806837414	0.271920876624174	Down Regulation
ZCCHC14	1.04914040312847	0.0147750987056234	0.271920876624174	Up Regulation
ANO8	-0.590689	0.0147873308825582	0.271920876624174	Down Regulation
TMEM150B	-0.872418	0.0148856105364644	0.272688097469952	Down Regulation
TASOR	0.874130351198941	0.0149555676927292	0.273301491330724	Up Regulation
BOP1	-0.716743	0.0149705565347355	0.273301491330724	Down Regulation
MRPS2	-0.68097	0.0150446241112082	0.273805967620651	Down Regulation
TRMT2A	-0.598686	0.0150969112795471	0.274475190683646	Down Regulation
ZBTB33	0.642809161566469	0.0151327805962185	0.274844854976494	Up Regulation
FOXD1	-2.46969	0.015267055139005	0.276065488297157	Down Regulation
CDT1	-0.723803	0.015278016565456	0.276065488297157	Down Regulation
CBR4	0.634819934054934	0.015315348334304	0.276189142963123	Up Regulation
DDIT4	-0.676726	0.0154113110553734	0.277148461223483	Down Regulation
KIF21A	2.40384360030989	0.0154172540919766	0.277148461223483	Up Regulation
GALNT4	0.685698608634249	0.0154470471078048	0.277148461223483	Up Regulation
LOC101111215	-0.614609	0.0155386066915267	0.278498431988965	Down Regulation
ADORA2B	-0.848392	0.0156163195550455	0.279607988794287	Down Regulation
ASCC1	0.654548167486926	0.0157029160694341	0.280061698191155	Up Regulation
SHOX2	-1.49641	0.0157683126850418	0.280061698191155	Down Regulation
CDH17	1.29499433875491	0.0158266791123633	0.280523287286595	Up Regulation
TCN1	1.74288491291191	0.0158418747314476	0.280523287286595	Up Regulation
MOCOS	0.848501140717732	0.0159787002234474	0.281817753691709	Up Regulation
SERAC1	1.46064868664199	0.0160220642197392	0.281822944586483	Up Regulation
ZNF197	1.04059486807263	0.0160267881432449	0.281822944586483	Up Regulation
LOC101121522	1.29542984408018	0.0160649895987957	0.282214166834853	Up Regulation
MOCS3	-0.672434	0.0161071296632138	0.282605290707008	Down Regulation
MRPL13	-0.601874	0.0161333768521044	0.282605290707008	Down Regulation
SERTAD2	0.694254783083626	0.0161724015563581	0.282605290707008	Up Regulation
DMTF1	0.622462676149242	0.0161903860353386	0.282605290707008	Up Regulation
FADS6	-0.693977	0.0161990822372474	0.282605290707008	Down Regulation
LOC114117619	-5.57909	0.016329664636564	0.283405158344011	Down Regulation
MSH2	0.659006598373441	0.0163410549186485	0.283405158344011	Up Regulation
PRKAR2B	-0.682249	0.016360998906805	0.283473134829951	Down Regulation
RIF1	0.667828830246232	0.0164234217128776	0.283998367644971	Up Regulation
BBLN	-0.635496	0.0164916371559107	0.284655167460425	Down Regulation
LOC101102317	-1.31451	0.0164935865826419	0.284655167460425	Down Regulation
TRMT61A	-0.818527	0.0166468391473862	0.286183269696075	Down Regulation
RBM41	0.858590631374635	0.016703047029433	0.286870778592883	Up Regulation
LOC101103616	-0.718947	0.0167430882717629	0.28727956501211	Down Regulation
ZNF12	0.790406599818702	0.0167650509440152	0.287377665891114	Up Regulation
ZNF189	0.793118653997733	0.0168617200751622	0.288244818117762	Up Regulation
STAU2	0.635129363226756	0.0168902329441426	0.288244818117762	Up Regulation
PPM1K	0.834914559114483	0.0168971100275929	0.288244818117762	Up Regulation
REPS2	0.759203692028629	0.0169154149973386	0.288279086033642	Up Regulation
LOC121819374	-3.2263	0.0170252202104054	0.289314260828119	Down Regulation
ATG2B	0.662167562154577	0.0170515977844521	0.289484419200536	Up Regulation
MID2	0.911876162335162	0.0172257165284502	0.291880196732073	Up Regulation
RBM15B	-0.597774	0.0172862809051683	0.292312284598189	Down Regulation
TMEM170B	1.25439198458483	0.017300789258016	0.292312284598189	Up Regulation
ZBED5	0.840702871884162	0.0175173889738652	0.294285480482123	Up Regulation
TLR5	1.0773255526928	0.0175537632082338	0.294616765800432	Up Regulation
UBR1	0.603495424439878	0.0176604604873216	0.29565646058023	Up Regulation
RRP9	-0.794753	0.0176658495666084	0.29565646058023	Down Regulation
LSS	-0.619526	0.0177380347874306	0.296130758014894	Down Regulation
HOOK1	1.79765906448061	0.0177444094683882	0.296130758014894	Up Regulation
DCLRE1C	1.04568468300815	0.0178846664915786	0.297242427303253	Up Regulation
SCML1	1.01134466585375	0.0180388763704247	0.299350584421026	Up Regulation
LOC114117997	0.688214049340766	0.0181107260075523	0.300261239994002	Up Regulation
PRKAB2	0.719677264018682	0.0182254099596181	0.301386822005462	Up Regulation
ST3GAL6	0.635158347595923	0.018229728634587	0.301386822005462	Up Regulation
ITPRID2	0.591848850907212	0.0182703680571385	0.301776667535742	Up Regulation
TMEM160	-0.704047	0.0183690658683347	0.302513827596831	Down Regulation
MAD2L2	-0.662993	0.0183767092617142	0.302513827596831	Down Regulation
PKN2	0.591697511427693	0.0184369451255841	0.302531159150579	Up Regulation
TASOR2	0.614993758835971	0.0184528615445718	0.302531159150579	Up Regulation
GCHFR	-0.661844	0.0185916632772345	0.304524558679888	Down Regulation
DCLRE1A	0.712980508335578	0.018767488476404	0.306503077424411	Up Regulation
BAZ2A	0.66704384810894	0.01878176008638	0.306503077424411	Up Regulation
TMEM120A	-0.657537	0.0188435502250732	0.306945122911184	Down Regulation
LOC114115222	4.48487181193156	0.0189187911988045	0.307544727416509	Up Regulation
GTF3C3	0.626994519802426	0.01893251600659	0.307544727416509	Up Regulation
MEX3A	0.708212442168604	0.0190345299515912	0.308635045686204	Up Regulation
SCRN3	0.601401541374526	0.019109929864944	0.309007915275009	Up Regulation
ESCO1	0.59766063280507	0.0195554842754732	0.31387175631508	Up Regulation
ROMO1	-0.652336	0.0196746390580547	0.314687490901436	Down Regulation
GNB1L	-0.717089	0.0197118892280795	0.314998482786565	Down Regulation
ZNF605	0.776772199223515	0.0197541033692388	0.315388166608153	Up Regulation
TOR4A	-0.652732	0.0198105060484419	0.315510914465266	Down Regulation
SLC6A8	-0.876169	0.0198152982459531	0.315510914465266	Down Regulation
SCN4A	-1.44419	0.0198654434269717	0.31555309983958	Down Regulation
TSSC4	-0.637623	0.019881824421605	0.31555309983958	Down Regulation
PADI2	1.08684719734586	0.0199071373330114	0.31555309983958	Up Regulation
PLCD1	-0.616216	0.0199988490482099	0.3165440956966	Down Regulation
KANK4	Inf	0.0200743261661899	0.317350160750581	Up Regulation
DNLZ	-1.03297	0.0203195957939224	0.319636515631373	Down Regulation
LOC121818562	-1.81861	0.0203273646175972	0.319636515631373	Down Regulation
IREB2	0.816146728199767	0.0203684275991232	0.319784249694498	Up Regulation
NDUFAF8	-0.941016	0.0203729140421537	0.319784249694498	Down Regulation
TUBB4B	-0.674014	0.0204152479249405	0.319881076875286	Down Regulation
ZNF565	1.24863169577083	0.0205989014455236	0.321335596623732	Up Regulation
CLEC4D	-0.789746	0.0206787465321002	0.321730014206554	Down Regulation
PRKCI	0.65967625326134	0.0208369950183354	0.32237316041877	Up Regulation
NME5	4.54315023240153	0.0209140511114656	0.32237316041877	Up Regulation
MAP2	1.31815002449124	0.0209280804833122	0.32237316041877	Up Regulation
LOC101121825	4.46819497916293	0.0209406507977104	0.32237316041877	Up Regulation
PECR	-0.585121	0.0209418478615405	0.32237316041877	Down Regulation
SFTPC	1.69106006743586	0.0210031665945085	0.322522584250742	Up Regulation
DOHH	-0.716085	0.0210845625560652	0.323107953033874	Down Regulation
HBB	#NAME?	0.0211026106569562	0.323107953033874	Down Regulation
RND1	-1.78625	0.0211205957646311	0.323107953033874	Down Regulation
SPRING1	-0.643202	0.0211986903366162	0.323107953033874	Down Regulation
ZC3H11A	0.585398585963821	0.0212541314129014	0.323107953033874	Up Regulation
LOC101105771	-0.640001	0.0212609552896956	0.323107953033874	Down Regulation
RUFY2	0.820175290743512	0.0213126857583034	0.323345978614397	Up Regulation
B4GALNT1	-1.78569	0.0215146709146329	0.325572736081999	Down Regulation
LOC101113032	1.17230717685569	0.0217032347508283	0.327248284534018	Up Regulation
PFKFB1	-0.709533	0.0217178316827101	0.327248284534018	Down Regulation
FUT10	0.672553727303379	0.0217693588382753	0.327248284534018	Up Regulation
SEPSECS	0.614685314761174	0.0219159736239843	0.328553875769731	Up Regulation
SIAH2	-0.910042	0.0220732080407432	0.329255840340078	Down Regulation
FDX2	-0.725181	0.0221179599426736	0.329376416708324	Down Regulation
FPGS	-0.697101	0.0221369957678819	0.329376416708324	Down Regulation
RPS6KB2	-0.587043	0.0222227594660378	0.330076083084977	Down Regulation
SARS2	-0.608119	0.0222771109653568	0.330077418243336	Down Regulation
PCYT2	-0.636186	0.0222876595145422	0.330077418243336	Down Regulation
RAB8B	0.677690916648915	0.0222974852911694	0.330077418243336	Up Regulation
DYNC2H1	1.06176176785895	0.0224335413738399	0.330908377665523	Up Regulation
LOC114114509	0.674625350025401	0.0224904637527207	0.330908377665523	Up Regulation
FAM234B	-0.593177	0.0224968783195303	0.330908377665523	Down Regulation
LOC121819183	-1.2975	0.0225063245084568	0.330908377665523	Down Regulation
CRIM1	1.20445699678966	0.0226586066350761	0.331089481772502	Up Regulation
RASSF8	0.832977119629816	0.022684027807138	0.331089481772502	Up Regulation
CEP120	0.603621274445179	0.0227208323418594	0.331353276279879	Up Regulation
AMER1	0.725294059307024	0.0227527326407863	0.331545173324143	Up Regulation
TECR	-0.864711	0.0228713461469295	0.332179074991119	Down Regulation
TTPAL	0.634602201926511	0.0229076315017303	0.332433142957841	Up Regulation
HOMER2	-1.28702	0.0230169206620895	0.333745349600297	Down Regulation
ZNF654	0.63758381001315	0.0231976778176595	0.334847895368296	Up Regulation
BCKDHA	-0.64815	0.0232065302273335	0.334847895368296	Down Regulation
ST3GAL2	0.81943864984305	0.0232259053899249	0.33485433280177	Up Regulation
IFT74	0.832652505335429	0.0232815018900094	0.335350658595726	Up Regulation
FARP2	-0.761149	0.0234172930263485	0.336243436392943	Down Regulation
BTBD8	0.675396923744848	0.0235444399946408	0.337794925794968	Up Regulation
LOC101106394	0.628596361973557	0.0236403849796601	0.338733855129918	Up Regulation
METTL25	0.78286958500923	0.0236481803892283	0.338733855129918	Up Regulation
SNRK	0.650951608620535	0.0237214771298224	0.338960363834054	Up Regulation
REX1BD	-0.654897	0.023920478058534	0.340155351169989	Down Regulation
ANTKMT	-0.776144	0.023994939387402	0.34094014278164	Down Regulation
PGAP1	0.798799889827756	0.024044917090744	0.341336845937481	Up Regulation
STAT4	-0.703506	0.0241224290940115	0.341336845937481	Down Regulation
LOC101110593	0.644809400934258	0.0241257826809808	0.341336845937481	Up Regulation
IFT88	0.780026910080485	0.0241477668722842	0.341336845937481	Up Regulation
SFXN1	1.11028379658226	0.0241579271404028	0.341336845937481	Up Regulation
BDP1	0.661318456342826	0.0242079128752829	0.341770134687752	Up Regulation
USP53	0.642965883604337	0.0243036129950826	0.342321191583631	Up Regulation
SMAD1	0.731254254264101	0.0244363873456321	0.3430034271624	Up Regulation
USP32	0.671051588616667	0.0245352563436649	0.3430034271624	Up Regulation
MGA	0.595982574645159	0.0246470709464394	0.343582888134368	Up Regulation
LRRC40	0.595520316984496	0.0246728121034943	0.34367090244946	Up Regulation
HSPBP1	-0.65647	0.0247860185696793	0.344738776440376	Down Regulation
LOC101111847	1.29427399978498	0.0247884524382226	0.344738776440376	Up Regulation
SNX27	0.62735688191449	0.0249344342616142	0.345553298285053	Up Regulation
ZNF567	1.22781942292959	0.0249720471434479	0.34565444546029	Up Regulation
MZT2B	-0.89196	0.0249910704207863	0.34565444546029	Down Regulation
GTF2A1	0.722740476783768	0.025030048876806	0.345857478880031	Up Regulation
LOC101118490	-0.689136	0.0250448519188988	0.345857478880031	Down Regulation
PRNP	-1.29644	0.0250858210164456	0.346153021669987	Down Regulation
KIF3B	0.602406298207552	0.025143088117599	0.346256381422946	Up Regulation
NME3	-0.590309	0.0251652928051486	0.346256381422946	Down Regulation
JMJD6	-0.609743	0.0252513869382519	0.346256381422946	Down Regulation
CMTR2	0.924224920911897	0.0252976748257357	0.346256381422946	Up Regulation
BUB1B	0.766716570949739	0.0253106849816838	0.346256381422946	Up Regulation
LOC121816076	2.24920738295109	0.0253673414541627	0.346256381422946	Up Regulation
SOX10	5.34406731368579	0.0254645871666527	0.346931566995566	Up Regulation
ZNF200	0.882196336438786	0.0254756419178768	0.346931566995566	Up Regulation
ZMYND15	-0.652333	0.0255284822688306	0.347134087781996	Down Regulation
PLAG1	2.31002673275476	0.0255364295154701	0.347134087781996	Up Regulation
CFAP58	3.47046792164925	0.02556022655367	0.347134087781996	Up Regulation
PLA2R1	0.645324590172053	0.0257248777977953	0.34828364770304	Up Regulation
ZNF572	1.5097583699979	0.025747950721588	0.34828364770304	Up Regulation
HSPB8	-0.817592	0.0257844509042792	0.348440969959991	Down Regulation
ZNF408	-0.711137	0.0258031470123001	0.348440969959991	Down Regulation
LOC101112474	-0.731355	0.0258490791073604	0.348615309697275	Down Regulation
LOC101111069	0.613146190253977	0.0259796170516482	0.349274799558963	Up Regulation
ACCS	-0.696399	0.0260998128631465	0.349512255525407	Down Regulation
AK6	-1.16472	0.0263173908253333	0.351207455734492	Down Regulation
TMEM158	-1.15546	0.0263235242840094	0.351207455734492	Down Regulation
ODF2L	0.714618427424709	0.0263336328846143	0.351207455734492	Up Regulation
TOMM34	-0.586373	0.0264403839545642	0.35167216888286	Down Regulation
JUN	0.773230328418361	0.0267274790059221	0.353807944595349	Up Regulation
LOC121817799	2.43138700603477	0.0269226452778334	0.354723736004164	Up Regulation
LOC106990653	0.623173129379335	0.0269570067568806	0.354723736004164	Up Regulation
REV3L	0.644122956449896	0.0270064211907986	0.354935803020228	Up Regulation
PDLIM7	-0.587779	0.0270783652999069	0.355617135972794	Down Regulation
RPL26L1	-0.658782	0.0271576877829071	0.355866293984909	Down Regulation
LOC101115115	0.832173212965299	0.0272101624166746	0.355913931084869	Up Regulation
SLC30A4	0.950937335845368	0.0272405902621852	0.355913931084869	Up Regulation
LOC101121820	1.59233797849991	0.0272418011695259	0.355913931084869	Up Regulation
LOC101117215	3.92403840618669	0.0274000494908823	0.357107494414642	Up Regulation
CABCOCO1	2.32918051160329	0.0274216862817139	0.357107494414642	Up Regulation
LOC106991972	-5.04352	0.0274789724927062	0.357107494414642	Down Regulation
ZNF770	1.15413644189746	0.0275226788333191	0.357107494414642	Up Regulation
TLR1	0.587037222411126	0.0275403307558563	0.357107494414642	Up Regulation
RSBN1L	0.590848162776208	0.0275552136730348	0.357107494414642	Up Regulation
FBLN2	3.90479170477557	0.0276706974968873	0.358079472362792	Up Regulation
POLR3H	-0.976961	0.0277308601545861	0.358333759046477	Down Regulation
GATD1	-0.610238	0.0279433231101409	0.360289639809324	Down Regulation
NNAT	0.899620004004948	0.0279823939968929	0.360300020532138	Up Regulation
MIEF2	-0.94617	0.0280254690908072	0.360300020532138	Down Regulation
RASGEF1A	-0.62188	0.0280336910574415	0.360300020532138	Down Regulation
ZNF496	0.666212563167175	0.0280392573918508	0.360300020532138	Up Regulation
GNAT2	0.872090713736966	0.0280459654196017	0.360300020532138	Up Regulation
ACTN2	-1.57412	0.0281987464780342	0.361737364174347	Down Regulation
LOC101116991	-2.05379	0.0282970582871767	0.362735479058084	Down Regulation
HEATR5B	0.832263068678186	0.0284107543817933	0.363665879170711	Up Regulation
MRPL21	-0.595986	0.028460328833748	0.36403703331092	Down Regulation
FUT11	0.913059894992427	0.0284830647445827	0.364064606453517	Up Regulation
ADAM28	-0.780301	0.0287465904283498	0.366319620069859	Down Regulation
VASH1	1.65759016188941	0.0287632063978243	0.366319620069859	Up Regulation
ORAI2	-0.834883	0.0290335153912867	0.368551630742922	Down Regulation
ARID5B	0.85590775595583	0.029280869700382	0.369357383551217	Up Regulation
POLR2I	-0.669897	0.0292860579523084	0.369357383551217	Down Regulation
GTF3C4	1.04268271386717	0.0294964357735273	0.369777292245349	Up Regulation
GPT	-0.982055	0.0296189193434688	0.370550695322463	Down Regulation
GRB10	-2.59311	0.0297618955681131	0.371551116866564	Down Regulation
ORAI1	-0.598886	0.0300453258895204	0.373733956957423	Down Regulation
NEDD4	1.10577213759069	0.030167375199949	0.373877201181417	Up Regulation
SDR42E1	0.77532258888009	0.0302018383543383	0.373877201181417	Up Regulation
PKNOX2	-1.10939	0.0302772227002759	0.374548300397119	Down Regulation
ATXN3	0.72287631035139	0.0308087714747437	0.378190346065261	Up Regulation
WDR90	-0.605604	0.030952997886231	0.378190346065261	Down Regulation
KLF12	1.09466336467688	0.0309684368604513	0.378190346065261	Up Regulation
TUT7	0.773326730895112	0.0309955061453582	0.378190346065261	Up Regulation
TRIM34	0.629222439636054	0.0309992086938739	0.378190346065261	Up Regulation
EMP1	-0.682189	0.031288817480677	0.379889623358391	Down Regulation
LACC1	1.02229049702722	0.0313751577617274	0.380415723649732	Up Regulation
LOC101104643	3.05774575592114	0.0314351314957473	0.380881832986144	Up Regulation
RAB39A	0.80714133128715	0.0315923450867272	0.382263053751166	Up Regulation
DLG4	-0.804073	0.0317744776142098	0.383679528324486	Down Regulation
LOC105603393	0.834707655092116	0.0317963059893191	0.383681209379983	Up Regulation
PPP4R3B	0.662390113152842	0.0319154315133382	0.384593994190023	Up Regulation
LOC105605893	0.884657442670106	0.0320156598454662	0.385281724749573	Up Regulation
ZNF436	0.617860228454825	0.0320577540798684	0.385281724749573	Up Regulation
VEGFA	-0.685237	0.0321264060107542	0.385281724749573	Down Regulation
TEX14	-1.45003	0.0321716468955712	0.385281724749573	Down Regulation
G6PC3	-0.691163	0.0321965316774805	0.385281724749573	Down Regulation
MLLT3	1.38626439800569	0.0322986544265284	0.385795541394522	Up Regulation
NRIP1	0.794782128765875	0.0324152227254172	0.386665738376689	Up Regulation
TMED5	0.628792541181158	0.0325996675160745	0.388066692673292	Up Regulation
LOC114112654	1.79314387754622	0.0329671611355621	0.391139557671425	Up Regulation
SASH1	0.836551696415846	0.0332591692163017	0.393548296612962	Up Regulation
DNAJB14	0.786865150933376	0.0335721105288504	0.396072218255561	Up Regulation
ABTB2	-1.06686	0.0335844164716417	0.396072218255561	Down Regulation
ROCK2	0.678851116367803	0.0336247629548444	0.396283848548433	Up Regulation
QKI	0.587866869424907	0.0336872128870763	0.396755523283874	Up Regulation
XRCC3	-0.785917	0.0341718600202494	0.399801722062309	Down Regulation
P2RX7	1.23847393414208	0.0342922120779868	0.400580826073914	Up Regulation
PGFS	2.02413132645496	0.0343068101063416	0.400580826073914	Up Regulation
ZBTB34	0.727945915488036	0.0343626391472006	0.400580826073914	Up Regulation
NHSL1	-0.652783	0.0344105483616145	0.400580826073914	Down Regulation
LOC101109425	-2.67067	0.0345787524539659	0.400876054421598	Down Regulation
POC1B	0.645493167680919	0.0346916927494341	0.401876430714139	Up Regulation
ERO1B	0.773445724408002	0.0347727131813324	0.401876430714139	Up Regulation
CREB3L2	0.739036175024669	0.034894414786711	0.401876430714139	Up Regulation
CTSD	-0.792476	0.0349394369042205	0.401876899336592	Down Regulation
ARF5	-0.646748	0.0349596429574965	0.401876899336592	Down Regulation
LOC101110699	1.1343211014774	0.0351927435689975	0.40269057809545	Up Regulation
MPV17L2	-0.711724	0.0353673631296524	0.402723328131307	Down Regulation
LOC101111099	0.614806948970458	0.035610677771505	0.404594020409714	Up Regulation
IER3	-0.847382	0.0359463573538514	0.406840090588376	Down Regulation
OSM	0.879496496939241	0.0360217852859994	0.407433108509802	Up Regulation
FILIP1L	-0.648304	0.0361226857374186	0.407792157431356	Down Regulation
DNAI7	0.968242949756701	0.0363904476128099	0.407983618373956	Up Regulation
TMOD3	0.828278228773405	0.0364065771360895	0.407983618373956	Up Regulation
LOC101112543	1.0857	0.0364164009843119	0.407983618373956	Up Regulation
EPHX1	-0.699288	0.0364565459762876	0.408174872354764	Down Regulation
LOC114116351	1.4058695011796	0.0365306456856129	0.408229388615598	Up Regulation
CYP2J	0.791019609724225	0.0365636324198128	0.408340061557127	Up Regulation
CRYBB1	-1.15494	0.0369331839868468	0.410745098364482	Down Regulation
STARD4	0.766012124947329	0.0370049188141285	0.410745098364482	Up Regulation
LOC114113841	-1.94635	0.037013831264241	0.410745098364482	Down Regulation
KEF53_p03	0.737021226655192	0.0371059915260931	0.410932287417653	Up Regulation
ING1	-0.585566	0.037120960728853	0.410932287417653	Down Regulation
GLRX5	-0.598541	0.0372725403357922	0.412282482172551	Down Regulation
LOC105610484	1.1540816368616	0.0373308567139333	0.412418126089116	Up Regulation
NFIA	0.763097841931055	0.0373484362913943	0.412418126089116	Up Regulation
GEN1	0.631812385219453	0.0376481567517285	0.413662045303154	Up Regulation
GALNT12	0.781010012102331	0.0378845575075128	0.414791459164732	Up Regulation
STK25	-0.728194	0.0378853807936728	0.414791459164732	Down Regulation
LOC101105937	1.12394745582772	0.0379213245545974	0.414791459164732	Up Regulation
AOC3	Inf	0.0379291580205938	0.414791459164732	Up Regulation
MSMO1	-0.631954	0.0379730398439633	0.414791459164732	Down Regulation
TNNT3	-0.666649	0.0380065004489541	0.414791459164732	Down Regulation
KPNA5	0.884172190369895	0.0380586390337249	0.414791459164732	Up Regulation
TM7SF2	-1.13726	0.0381495593024884	0.414791459164732	Down Regulation
BMPR2	1.38578033851839	0.0383702150172068	0.415081783026494	Up Regulation
CERKL	2.16149691233551	0.0383874390633886	0.415081783026494	Up Regulation
SIGMAR1	-0.604917	0.0384835659811809	0.415248804951081	Down Regulation
DUOXA2	-1.55613	0.0386089298683141	0.415698094565111	Down Regulation
BPIFA1	2.57431409622839	0.0387823095576844	0.416297970919561	Up Regulation
FER1L5	1.91085866725137	0.0388949703687742	0.416778817869211	Up Regulation
ST6GALNAC1	5.18700284688419	0.0389213457953611	0.416778817869211	Up Regulation
LOC114116333	1.80503469343691	0.0392314578185431	0.418579305675529	Up Regulation
CAB39L	0.792843970809668	0.0393533489074043	0.419373941067459	Up Regulation
NXT2	1.32928584505219	0.0394363057892772	0.419441425632689	Up Regulation
CEP192	0.607446107476829	0.0395165870255453	0.419848903592731	Up Regulation
FUT7	-0.658669	0.0395924898881319	0.419985630847964	Down Regulation
MTERF1	0.716081902095973	0.0396006801726627	0.419985630847964	Up Regulation
SCAI	0.619262870363629	0.0396975673363582	0.420265955755745	Up Regulation
CXHXorf65	-0.634078	0.0397330964550384	0.420381863809587	Down Regulation
STX3	-0.721102	0.0398336430139293	0.420942141527126	Down Regulation
SLC30A7	0.8308436550907	0.0400583645187231	0.422452797468668	Up Regulation
GRHL2	1.58312628899056	0.0403357731168996	0.424143232231067	Up Regulation
ICE2	0.619773494987893	0.0404061134428679	0.424143232231067	Up Regulation
CGNL1	2.82841721880712	0.0404513327843628	0.424143232231067	Up Regulation
LRTM2	-1.2083	0.0404892661778199	0.424143232231067	Down Regulation
STON2	0.905808478747667	0.0404925032508088	0.424143232231067	Up Regulation
LOC114111483	-2.19899	0.0405528236339842	0.424143232231067	Down Regulation
IGFALS	-0.800182	0.0405921137460258	0.424143232231067	Down Regulation
CARF	0.681331056188449	0.0407481038115822	0.425020021478119	Up Regulation
ZNF471	0.734797668871118	0.0409026669767504	0.425878857456572	Up Regulation
IKZF2	0.714276703217944	0.0409969462056904	0.426609399046272	Up Regulation
EBF4	0.927399136224216	0.0414374064144716	0.428459612236499	Up Regulation
NOPCHAP1	-0.627477	0.0414469397826035	0.428459612236499	Down Regulation
EGR4	1.89157971651022	0.0416383804091338	0.429494431158937	Up Regulation
LOC101110888	0.751780946534715	0.0417185135718284	0.429819927999703	Up Regulation
KIFC3	1.50707557784528	0.0417848702246505	0.429819927999703	Up Regulation
UGGT1	1.04761566852376	0.0418083568354906	0.429819927999703	Up Regulation
RELB	-0.70985	0.0418129856896563	0.429819927999703	Down Regulation
LOC101117482	1.00396367682811	0.0419218329960947	0.429819927999703	Up Regulation
LOC106990096	3.81203614141114	0.0425399892650736	0.432489890861581	Up Regulation
TCP11L2	0.626032011605747	0.0426731656868036	0.433097131956142	Up Regulation
DPM3	-0.764528	0.0428765213769265	0.433761523496115	Down Regulation
ARHGAP10	-0.79526	0.0429236392950977	0.433761523496115	Down Regulation
LOC101119853	-1.2177	0.0429937319956441	0.434109086188895	Down Regulation
NEXMIF	3.51294553767092	0.043192686451323	0.434932807971404	Up Regulation
EGFR	0.663295350878966	0.0434454063972815	0.435324330225655	Up Regulation
ABCB6	-0.802221	0.0434586075284628	0.435324330225655	Down Regulation
TMEM88	-0.689747	0.0435190729474743	0.435683305286259	Down Regulation
MAK	1.82774886865513	0.0435762183306672	0.435910562010704	Up Regulation
CP	1.23208328526046	0.0436896227498574	0.435910562010704	Up Regulation
LOC105601990	0.627768040290826	0.0437814745980983	0.436580769808545	Up Regulation
ABCD2	1.15334663389834	0.0438462614127075	0.43698048698073	Up Regulation
FRMPD2	3.86030837176794	0.0439041313638382	0.437064762986099	Up Regulation
LOC114118018	0.681294522771012	0.0440233274396387	0.437860000891072	Up Regulation
PRRG3	2.77628581179681	0.0442140408195164	0.438833055472084	Up Regulation
LOC114109370	1.62329171233975	0.0442306013514259	0.438833055472084	Up Regulation
ZNF8	0.728876530231493	0.0443594141169309	0.438947343092153	Up Regulation
SNRNP25	-0.608751	0.0444252627322746	0.438947343092153	Down Regulation
TMEM144	0.632557342851692	0.0444463752508062	0.438947343092153	Up Regulation
LOC114113987	-1.97355	0.0444483385313118	0.438947343092153	Down Regulation
LOC114114576	-1.35051	0.0444899262378165	0.438947343092153	Down Regulation
SLC26A11	-1.00877	0.0445014682890497	0.438947343092153	Down Regulation
LOC105616911	-0.819584	0.0445295256348627	0.438947343092153	Down Regulation
PATZ1	0.72455989567831	0.04456871829071	0.438947343092153	Up Regulation
LOC101123198	0.683240762731233	0.0446143201175631	0.438947343092153	Up Regulation
KCNQ4	1.90802444859088	0.0447154754822044	0.439683826825697	Up Regulation
ZNF614	0.660548007248924	0.0450673731151783	0.440315638502264	Up Regulation
C2H2orf69	0.75467042285378	0.045073005398941	0.440315638502264	Up Regulation
TAMALIN	-0.742691	0.0450923397753615	0.440315638502264	Down Regulation
LOC114109570	-1.06042	0.0450987052200391	0.440315638502264	Down Regulation
ZBTB6	1.26809907986105	0.0452892098427564	0.441413841387526	Up Regulation
AVL9	0.633369154098353	0.0453236681631722	0.441506437118125	Up Regulation
ARL5B	0.787807149205215	0.0454735007563786	0.442401429350773	Up Regulation
PHLPP2	0.652666623869088	0.0457093747631501	0.443553943806981	Up Regulation
MALSU1	-0.647996	0.0458533376100797	0.444463310861539	Down Regulation
NPHP1	0.936148289572577	0.0460945973184552	0.445824727481396	Up Regulation
AQP9	-0.730475	0.0461264598365527	0.445889111753343	Down Regulation
PIK3CA	0.623472283960458	0.0466881805042822	0.448622440587047	Up Regulation
SNAI1	-0.754283	0.0467718662638456	0.448854772718711	Down Regulation
KCNJ14	-1.3207	0.0468715585295225	0.44940805983049	Down Regulation
FBN2	Inf	0.0469848973927411	0.450006949040385	Up Regulation
RPS19BP1	-0.65028	0.0471898970436776	0.450996308637827	Down Regulation
RFX5	0.609189062919925	0.0472423780085388	0.451232679386353	Up Regulation
SLC36A4	0.716780359926858	0.0472659217016909	0.451232679386353	Up Regulation
FRMD4B	1.23478021387775	0.0476201141443112	0.452189880805597	Up Regulation
WWC1	1.81653670291335	0.0477074889758055	0.452275176839228	Up Regulation
CD300H	1.59681138699867	0.0483462319756389	0.455508962891924	Up Regulation
AKAP11	0.647223914757977	0.0485150402447176	0.45615012996035	Up Regulation
LOC101107906	-0.585971	0.0487795761626536	0.458262815636105	Down Regulation
PYGO1	0.945150456154604	0.048805378443099	0.458262815636105	Up Regulation
MCP-3	-4.46952	0.0491667573894968	0.460247453309014	Down Regulation
LOC114115693	-0.768814	0.0492036952252525	0.460247453309014	Down Regulation
ZNF25	0.631347278961001	0.0492172585232991	0.460247453309014	Up Regulation
H1-6	-1.1621	0.0492248830786125	0.460247453309014	Down Regulation
ANKRD61	1.12841492955737	0.0492742885473829	0.46046601394781	Up Regulation
MRPL23	-0.631527	0.0494181103290036	0.461033958882478	Down Regulation
LOC101110440	0.74547060759178	0.0494721013898855	0.461033958882478	Up Regulation
LOC101123247	1.75795082793777	0.0497115755123975	0.461938251830536	Up Regulation
H1-5	-1.5151	0.0497629513907064	0.461938251830536	Down Regulation
LOC101111210	-0.998182	0.0497713006211985	0.461938251830536	Down Regulation
