# Supplementary material for: PADI2 exacerbates Mycoplasma ovipneumoniae-induced lung injury in sheep by suppressing M2 macrophage polarization
Source: Vet Res. 2025 Oct 27;56:203. doi: 10.1186/s13567-025-01632-7 (PMC12560429; doi:10.1186/s13567-025-01632-7)
Supplement: Supplementary file 5 — Additional file 5: Gene Ontology (GO) enrichment analysis of upregulated differentially expressed genes [file 13567_2025_1632_MOESM5_ESM.xlsx]

## Sheet: Sheet1
Gene Ontology (GO) enrichment analysis of upregulated differentially expressed genes
GO.ID	Category	Term	Up	Total	Pvalue	adjustPvalue	Up_gene
GO:0018130	BP	heterocycle biosynthetic process	129	2005	3.71206269931513e-12	8.86959399866285e-09	AK5(AK5);ARID4A(ARID4A);ARID4B(ARID4B);ARID5B(ARID5B);ASCC1(ASCC1);ASXL2(ASXL2);ATM(ATM);BMPR2(BMPR2);CARF(CARF);CCPG1(CCPG1);CDS1(CDS1);CHD1(CHD1);CHD8(CHD8);CNOT7(CNOT7);CPEB3(CPEB3);CRIM1(CRIM1);CTCF(CTCF);DCP2(DCP2);DIDO1(DIDO1);DR1(DR1);EGFR(EGFR);EGR1(EGR1);EHF(EHF);EMSY(EMSY);EP300(EP300);FOXO3(FOXO3);GRHL2(GRHL2);GTF2A1(GTF2A1);GTF3C3(GTF3C3);GTF3C4(GTF3C4);HAVCR2(HAVCR2);ICE2(ICE2);IFT74…
GO:1901362	BP	organic cyclic compound biosynthetic process	132	2075	4.16706318941172e-12	8.86959399866285e-09	AK5(AK5);APPL1(APPL1);ARID4A(ARID4A);ARID4B(ARID4B);ARID5B(ARID5B);ASCC1(ASCC1);ASXL2(ASXL2);ATM(ATM);BMPR2(BMPR2);CARF(CARF);CCPG1(CCPG1);CDS1(CDS1);CHD1(CHD1);CHD8(CHD8);CNOT7(CNOT7);CPEB3(CPEB3);CRIM1(CRIM1);CTCF(CTCF);DCP2(DCP2);DIDO1(DIDO1);DR1(DR1);EGFR(EGFR);EGR1(EGR1);EHF(EHF);EMSY(EMSY);EP300(EP300);FOXO3(FOXO3);GRHL2(GRHL2);GTF2A1(GTF2A1);GTF3C3(GTF3C3);GTF3C4(GTF3C4);HAVCR2(HAVCR2);ICE…
GO:0034654	BP	nucleobase-containing compound biosynthetic process	126	1962	8.72587633264384e-12	9.83639919640849e-09	AK5(AK5);ARID4A(ARID4A);ARID4B(ARID4B);ARID5B(ARID5B);ASCC1(ASCC1);ASXL2(ASXL2);ATM(ATM);BMPR2(BMPR2);CARF(CARF);CCPG1(CCPG1);CDS1(CDS1);CHD1(CHD1);CHD8(CHD8);CNOT7(CNOT7);CPEB3(CPEB3);CRIM1(CRIM1);CTCF(CTCF);DCP2(DCP2);DIDO1(DIDO1);DR1(DR1);EGFR(EGFR);EGR1(EGR1);EHF(EHF);EMSY(EMSY);EP300(EP300);FOXO3(FOXO3);GRHL2(GRHL2);GTF2A1(GTF2A1);GTF3C3(GTF3C3);GTF3C4(GTF3C4);HAVCR2(HAVCR2);ICE2(ICE2);IFT74…
GO:0019438	BP	aromatic compound biosynthetic process	128	2008	9.24256443167347e-12	9.83639919640849e-09	AK5(AK5);APPL1(APPL1);ARID4A(ARID4A);ARID4B(ARID4B);ARID5B(ARID5B);ASCC1(ASCC1);ASXL2(ASXL2);ATM(ATM);BMPR2(BMPR2);CARF(CARF);CCPG1(CCPG1);CDS1(CDS1);CHD1(CHD1);CHD8(CHD8);CNOT7(CNOT7);CPEB3(CPEB3);CRIM1(CRIM1);CTCF(CTCF);DCP2(DCP2);DIDO1(DIDO1);DR1(DR1);EGFR(EGFR);EGR1(EGR1);EHF(EHF);EMSY(EMSY);EP300(EP300);FOXO3(FOXO3);GRHL2(GRHL2);GTF2A1(GTF2A1);GTF3C3(GTF3C3);GTF3C4(GTF3C4);HAVCR2(HAVCR2);ICE…
GO:0032774	BP	RNA biosynthetic process	111	1675	3.9276267101232e-11	2.96365930965983e-08	ARID4A(ARID4A);ARID4B(ARID4B);ARID5B(ARID5B);ASCC1(ASCC1);ASXL2(ASXL2);ATM(ATM);BMPR2(BMPR2);CARF(CARF);CCPG1(CCPG1);CHD1(CHD1);CHD8(CHD8);CNOT7(CNOT7);CPEB3(CPEB3);CRIM1(CRIM1);CTCF(CTCF);DIDO1(DIDO1);DR1(DR1);EGFR(EGFR);EGR1(EGR1);EHF(EHF);EMSY(EMSY);EP300(EP300);FOXO3(FOXO3);GTF2A1(GTF2A1);GTF3C3(GTF3C3);GTF3C4(GTF3C4);HAVCR2(HAVCR2);ICE2(ICE2);IFT74(IFT74);IKZF2(IKZF2);JUN(JUN);KDM7A(KDM7A);K…
GO:0019219	BP	regulation of nucleobase-containing compound metabolic process	121	1895	4.17710966830138e-11	2.96365930965983e-08	ARID4A(ARID4A);ARID4B(ARID4B);ARID5B(ARID5B);ASCC1(ASCC1);ASXL2(ASXL2);ATM(ATM);BMPR2(BMPR2);BTG2(BTG2);CARF(CARF);CCPG1(CCPG1);CHD1(CHD1);CHD8(CHD8);CNOT7(CNOT7);CPEB3(CPEB3);CRIM1(CRIM1);CTCF(CTCF);DCP2(DCP2);DR1(DR1);EGFR(EGFR);EGR1(EGR1);EMSY(EMSY);EP300(EP300);ERCC4(ERCC4);ESCO1(ESCO1);FMR1(FMR1);FOXO3(FOXO3);GRHL2(GRHL2);HAVCR2(HAVCR2);ICE2(ICE2);IFT74(IFT74);IKZF2(IKZF2);JUN(JUN);KDM7A(KDM…
GO:0031326	BP	regulation of cellular biosynthetic process	122	1926	5.70422623974568e-11	3.46898444322819e-08	APPL1(APPL1);ARID4A(ARID4A);ARID4B(ARID4B);ARID5B(ARID5B);ASCC1(ASCC1);ASXL2(ASXL2);ATM(ATM);BMPR2(BMPR2);BTG2(BTG2);CARF(CARF);CCPG1(CCPG1);CHD1(CHD1);CHD8(CHD8);CNOT6(CNOT6);CNOT7(CNOT7);CPEB3(CPEB3);CRIM1(CRIM1);CTCF(CTCF);DCP2(DCP2);DR1(DR1);EGFR(EGFR);EGR1(EGR1);EIF5A2(EIF5A2);EMSY(EMSY);EP300(EP300);ESCO1(ESCO1);FMR1(FMR1);FOXO3(FOXO3);GRHL2(GRHL2);HAVCR2(HAVCR2);ICE2(ICE2);IFT74(IFT74);IKZ…
GO:0009889	BP	regulation of biosynthetic process	123	1961	8.86614405088721e-11	4.71789690307836e-08	APPL1(APPL1);ARID4A(ARID4A);ARID4B(ARID4B);ARID5B(ARID5B);ASCC1(ASCC1);ASXL2(ASXL2);ATM(ATM);BMPR2(BMPR2);BTG2(BTG2);CARF(CARF);CCPG1(CCPG1);CHD1(CHD1);CHD8(CHD8);CNOT6(CNOT6);CNOT7(CNOT7);CPEB3(CPEB3);CRIM1(CRIM1);CTCF(CTCF);DCP2(DCP2);DR1(DR1);EGFR(EGFR);EGR1(EGR1);EIF5A2(EIF5A2);EMSY(EMSY);EP300(EP300);ESCO1(ESCO1);FMR1(FMR1);FOXO3(FOXO3);GRHL2(GRHL2);HAVCR2(HAVCR2);ICE2(ICE2);IFT74(IFT74);IKZ…
GO:0006351	BP	transcription, DNA-templated	109	1662	1.2108274133599e-10	5.34800724635464e-08	ARID4A(ARID4A);ARID4B(ARID4B);ARID5B(ARID5B);ASCC1(ASCC1);ASXL2(ASXL2);ATM(ATM);BMPR2(BMPR2);CARF(CARF);CCPG1(CCPG1);CHD8(CHD8);CNOT7(CNOT7);CPEB3(CPEB3);CRIM1(CRIM1);CTCF(CTCF);DIDO1(DIDO1);DR1(DR1);EGFR(EGFR);EGR1(EGR1);EHF(EHF);EMSY(EMSY);EP300(EP300);FOXO3(FOXO3);GTF2A1(GTF2A1);GTF3C3(GTF3C3);GTF3C4(GTF3C4);HAVCR2(HAVCR2);ICE2(ICE2);IFT74(IFT74);IKZF2(IKZF2);JUN(JUN);KDM7A(KDM7A);KLF12(KLF12)…
GO:0097659	BP	nucleic acid-templated transcription	109	1663	1.25628547013264e-10	5.34800724635464e-08	ARID4A(ARID4A);ARID4B(ARID4B);ARID5B(ARID5B);ASCC1(ASCC1);ASXL2(ASXL2);ATM(ATM);BMPR2(BMPR2);CARF(CARF);CCPG1(CCPG1);CHD8(CHD8);CNOT7(CNOT7);CPEB3(CPEB3);CRIM1(CRIM1);CTCF(CTCF);DIDO1(DIDO1);DR1(DR1);EGFR(EGFR);EGR1(EGR1);EHF(EHF);EMSY(EMSY);EP300(EP300);FOXO3(FOXO3);GTF2A1(GTF2A1);GTF3C3(GTF3C3);GTF3C4(GTF3C4);HAVCR2(HAVCR2);ICE2(ICE2);IFT74(IFT74);IKZF2(IKZF2);JUN(JUN);KDM7A(KDM7A);KLF12(KLF12)…
GO:0010556	BP	regulation of macromolecule biosynthetic process	116	1829	1.99698551383252e-10	7.18999251205113e-08	ARID4A(ARID4A);ARID4B(ARID4B);ARID5B(ARID5B);ASCC1(ASCC1);ASXL2(ASXL2);ATM(ATM);BMPR2(BMPR2);BTG2(BTG2);CARF(CARF);CCPG1(CCPG1);CHD1(CHD1);CHD8(CHD8);CNOT6(CNOT6);CNOT7(CNOT7);CPEB3(CPEB3);CRIM1(CRIM1);CTCF(CTCF);DCP2(DCP2);DR1(DR1);EGFR(EGFR);EGR1(EGR1);EIF5A2(EIF5A2);EMSY(EMSY);EP300(EP300);ESCO1(ESCO1);FMR1(FMR1);FOXO3(FOXO3);GRHL2(GRHL2);HAVCR2(HAVCR2);ICE2(ICE2);IFT74(IFT74);IKZF2(IKZF2);JUN…
GO:2000112	BP	regulation of cellular macromolecule biosynthetic process	115	1809	2.14652517082894e-10	7.18999251205113e-08	ARID4A(ARID4A);ARID4B(ARID4B);ARID5B(ARID5B);ASCC1(ASCC1);ASXL2(ASXL2);ATM(ATM);BMPR2(BMPR2);BTG2(BTG2);CARF(CARF);CCPG1(CCPG1);CHD8(CHD8);CNOT6(CNOT6);CNOT7(CNOT7);CPEB3(CPEB3);CRIM1(CRIM1);CTCF(CTCF);DCP2(DCP2);DR1(DR1);EGFR(EGFR);EGR1(EGR1);EIF5A2(EIF5A2);EMSY(EMSY);EP300(EP300);ESCO1(ESCO1);FMR1(FMR1);FOXO3(FOXO3);GRHL2(GRHL2);HAVCR2(HAVCR2);ICE2(ICE2);IFT74(IFT74);IKZF2(IKZF2);JUN(JUN);KDM7A…
GO:2001141	BP	regulation of RNA biosynthetic process	103	1549	2.19567542064047e-10	7.18999251205113e-08	ARID4A(ARID4A);ARID4B(ARID4B);ARID5B(ARID5B);ASCC1(ASCC1);ASXL2(ASXL2);ATM(ATM);BMPR2(BMPR2);CARF(CARF);CCPG1(CCPG1);CHD1(CHD1);CHD8(CHD8);CNOT7(CNOT7);CPEB3(CPEB3);CRIM1(CRIM1);CTCF(CTCF);DR1(DR1);EGFR(EGFR);EGR1(EGR1);EMSY(EMSY);EP300(EP300);FOXO3(FOXO3);HAVCR2(HAVCR2);ICE2(ICE2);IFT74(IFT74);IKZF2(IKZF2);JUN(JUN);KDM7A(KDM7A);KLF12(KLF12);KMT2A(KMT2A);LCORL(LCORL);LEMD3(LEMD3);LOC101102169(LOC…
GO:0006355	BP	regulation of transcription, DNA-templated	102	1543	3.90263212035925e-10	1.14941075549049e-07	ARID4A(ARID4A);ARID4B(ARID4B);ARID5B(ARID5B);ASCC1(ASCC1);ASXL2(ASXL2);ATM(ATM);BMPR2(BMPR2);CARF(CARF);CCPG1(CCPG1);CHD8(CHD8);CNOT7(CNOT7);CPEB3(CPEB3);CRIM1(CRIM1);CTCF(CTCF);DR1(DR1);EGFR(EGFR);EGR1(EGR1);EMSY(EMSY);EP300(EP300);FOXO3(FOXO3);HAVCR2(HAVCR2);ICE2(ICE2);IFT74(IFT74);IKZF2(IKZF2);JUN(JUN);KDM7A(KDM7A);KLF12(KLF12);KMT2A(KMT2A);LCORL(LCORL);LEMD3(LEMD3);LOC101102169(LOC101102169);…
GO:1903506	BP	regulation of nucleic acid-templated transcription	102	1544	4.05007313421596e-10	1.14941075549049e-07	ARID4A(ARID4A);ARID4B(ARID4B);ARID5B(ARID5B);ASCC1(ASCC1);ASXL2(ASXL2);ATM(ATM);BMPR2(BMPR2);CARF(CARF);CCPG1(CCPG1);CHD8(CHD8);CNOT7(CNOT7);CPEB3(CPEB3);CRIM1(CRIM1);CTCF(CTCF);DR1(DR1);EGFR(EGFR);EGR1(EGR1);EMSY(EMSY);EP300(EP300);FOXO3(FOXO3);HAVCR2(HAVCR2);ICE2(ICE2);IFT74(IFT74);IKZF2(IKZF2);JUN(JUN);KDM7A(KDM7A);KLF12(KLF12);KMT2A(KMT2A);LCORL(LCORL);LEMD3(LEMD3);LOC101102169(LOC101102169);…
GO:0005622	CC	intracellular	348	9002	8.32921346720944e-10	2.2030769620769e-07	ABCD2(ABCD2);AGPS(AGPS);AHCTF1(AHCTF1);AK5(AK5);AKAP11(AKAP11);AKAP5(AKAP5);AKAP9(AKAP9);ALG9(ALG9);ALMS1(ALMS1);ALPK1(ALPK1);AMER1(AMER1);ANK3(ANK3);ANKRD61(ANKRD61);AP5M1(AP5M1);APC(APC);APPL1(APPL1);AREG(AREG);ARHGAP29(ARHGAP29);ARHGAP5(ARHGAP5);ARHGEF12(ARHGEF12);ARID4A(ARID4A);ARID4B(ARID4B);ARID5B(ARID5B);ASCC1(ASCC1);ASXL2(ASXL2);ATG2B(ATG2B);ATM(ATM);ATRX(ATRX);AVL9(AVL9);BAZ2A(BAZ2A);BAZ…
GO:0044424	CC	intracellular part	348	9002	8.32921346720944e-10	2.2030769620769e-07	ABCD2(ABCD2);AGPS(AGPS);AHCTF1(AHCTF1);AK5(AK5);AKAP11(AKAP11);AKAP5(AKAP5);AKAP9(AKAP9);ALG9(ALG9);ALMS1(ALMS1);ALPK1(ALPK1);AMER1(AMER1);ANK3(ANK3);ANKRD61(ANKRD61);AP5M1(AP5M1);APC(APC);APPL1(APPL1);AREG(AREG);ARHGAP29(ARHGAP29);ARHGAP5(ARHGAP5);ARHGEF12(ARHGEF12);ARID4A(ARID4A);ARID4B(ARID4B);ARID5B(ARID5B);ASCC1(ASCC1);ASXL2(ASXL2);ATG2B(ATG2B);ATM(ATM);ATRX(ATRX);AVL9(AVL9);BAZ2A(BAZ2A);BAZ…
GO:0051252	BP	regulation of RNA metabolic process	108	1696	8.89163537924736e-10	2.365730738091e-07	ARID4A(ARID4A);ARID4B(ARID4B);ARID5B(ARID5B);ASCC1(ASCC1);ASXL2(ASXL2);ATM(ATM);BMPR2(BMPR2);BTG2(BTG2);CARF(CARF);CCPG1(CCPG1);CHD1(CHD1);CHD8(CHD8);CNOT7(CNOT7);CPEB3(CPEB3);CRIM1(CRIM1);CTCF(CTCF);DCP2(DCP2);DR1(DR1);EGFR(EGFR);EGR1(EGR1);EMSY(EMSY);EP300(EP300);FMR1(FMR1);FOXO3(FOXO3);HAVCR2(HAVCR2);ICE2(ICE2);IFT74(IFT74);IKZF2(IKZF2);JUN(JUN);KDM7A(KDM7A);KLF12(KLF12);KMT2A(KMT2A);LCORL(LCO…
GO:0044249	BP	cellular biosynthetic process	164	3030	1.95791482714327e-09	4.9028490700876e-07	AGPS(AGPS);AK5(AK5);ALG9(ALG9);ANGPT1(ANGPT1);APPL1(APPL1);ARID4A(ARID4A);ARID4B(ARID4B);ARID5B(ARID5B);ASCC1(ASCC1);ASXL2(ASXL2);ATM(ATM);BMPR2(BMPR2);BOD1L1(BOD1L1);BTG2(BTG2);CARF(CARF);CBR4(CBR4);CCPG1(CCPG1);CDS1(CDS1);CERKL(CERKL);CHD1(CHD1);CHD8(CHD8);CNOT6(CNOT6);CNOT7(CNOT7);COQ8A(COQ8A);CPEB3(CPEB3);CRIM1(CRIM1);CTCF(CTCF);DCP2(DCP2);DGKE(DGKE);DIDO1(DIDO1);DR1(DR1);EGFR(EGFR);EGR1(EGR1…
GO:0043226	CC	organelle	320	8062	2.05542415084103e-09	3.62439791931635e-07	ABCD2(ABCD2);AGPS(AGPS);AHCTF1(AHCTF1);AK5(AK5);AKAP11(AKAP11);AKAP5(AKAP5);AKAP9(AKAP9);ALG9(ALG9);ALMS1(ALMS1);AMER1(AMER1);ANK3(ANK3);ANKRD61(ANKRD61);AP5M1(AP5M1);APC(APC);APPL1(APPL1);AREG(AREG);ARHGAP5(ARHGAP5);ARID4A(ARID4A);ARID4B(ARID4B);ARID5B(ARID5B);ASCC1(ASCC1);ASXL2(ASXL2);ATG2B(ATG2B);ATM(ATM);ATRX(ATRX);AVL9(AVL9);BAZ2A(BAZ2A);BAZ2B(BAZ2B);BDP1(BDP1);BMPR2(BMPR2);BOD1L1(BOD1L1);BT…
GO:0009059	BP	macromolecule biosynthetic process	140	2470	3.37351055560115e-09	7.97835246399672e-07	ALG9(ALG9);ANGPT1(ANGPT1);ARID4A(ARID4A);ARID4B(ARID4B);ARID5B(ARID5B);ASCC1(ASCC1);ASXL2(ASXL2);ATM(ATM);BMPR2(BMPR2);BOD1L1(BOD1L1);BTG2(BTG2);CARF(CARF);CCPG1(CCPG1);CHD1(CHD1);CHD8(CHD8);CNOT6(CNOT6);CNOT7(CNOT7);CPEB3(CPEB3);CRIM1(CRIM1);CTCF(CTCF);DCP2(DCP2);DIDO1(DIDO1);DR1(DR1);EGFR(EGFR);EGR1(EGR1);EHF(EHF);EIF5A2(EIF5A2);EMSY(EMSY);EP300(EP300);ESCO1(ESCO1);FANCM(FANCM);FMR1(FMR1);FOXO3…
GO:1901576	BP	organic substance biosynthetic process	164	3074	6.08626403725799e-09	1.30471903348724e-06	AGPS(AGPS);AK5(AK5);ALG9(ALG9);ANGPT1(ANGPT1);APPL1(APPL1);ARID4A(ARID4A);ARID4B(ARID4B);ARID5B(ARID5B);ASCC1(ASCC1);ASXL2(ASXL2);ATM(ATM);BMPR2(BMPR2);BOD1L1(BOD1L1);BTG2(BTG2);CARF(CARF);CBR4(CBR4);CCPG1(CCPG1);CDS1(CDS1);CERKL(CERKL);CHD1(CHD1);CHD8(CHD8);CNOT6(CNOT6);CNOT7(CNOT7);COQ8A(COQ8A);CPEB3(CPEB3);CRIM1(CRIM1);CTCF(CTCF);DCP2(DCP2);DGKE(DGKE);DIDO1(DIDO1);DR1(DR1);EGFR(EGFR);EGR1(EGR1…
GO:0034645	BP	cellular macromolecule biosynthetic process	138	2444	6.1297582028999e-09	1.30471903348724e-06	ALG9(ALG9);ARID4A(ARID4A);ARID4B(ARID4B);ARID5B(ARID5B);ASCC1(ASCC1);ASXL2(ASXL2);ATM(ATM);BMPR2(BMPR2);BOD1L1(BOD1L1);BTG2(BTG2);CARF(CARF);CCPG1(CCPG1);CHD8(CHD8);CNOT6(CNOT6);CNOT7(CNOT7);CPEB3(CPEB3);CRIM1(CRIM1);CTCF(CTCF);DCP2(DCP2);DIDO1(DIDO1);DR1(DR1);EGFR(EGFR);EGR1(EGR1);EHF(EHF);EIF5A2(EIF5A2);EMSY(EMSY);EP300(EP300);ESCO1(ESCO1);FANCM(FANCM);FMR1(FMR1);FOXO3(FOXO3);FUT10(FUT10);FUT11…
GO:0090304	BP	nucleic acid metabolic process	147	2668	7.78892731516454e-09	1.52324571591448e-06	ARID4A(ARID4A);ARID4B(ARID4B);ARID5B(ARID5B);ASCC1(ASCC1);ASXL2(ASXL2);ATM(ATM);ATRX(ATRX);BMPR2(BMPR2);BOD1L1(BOD1L1);BTG2(BTG2);CARF(CARF);CCPG1(CCPG1);CHD1(CHD1);CHD8(CHD8);CMTR2(CMTR2);CNOT6(CNOT6);CNOT7(CNOT7);CPEB3(CPEB3);CRIM1(CRIM1);CSTF3(CSTF3);CTCF(CTCF);CWC22(CWC22);DCLRE1A(DCLRE1A);DCLRE1C(DCLRE1C);DCP2(DCP2);DIDO1(DIDO1);DR1(DR1);EGFR(EGFR);EGR1(EGR1);EHF(EHF);EMSY(EMSY);EP300(EP300)…
GO:0006139	BP	nucleobase-containing compound metabolic process	161	3010	7.87207088327896e-09	1.52324571591448e-06	AK5(AK5);ARID4A(ARID4A);ARID4B(ARID4B);ARID5B(ARID5B);ASCC1(ASCC1);ASXL2(ASXL2);ATM(ATM);ATRX(ATRX);BMPR2(BMPR2);BOD1L1(BOD1L1);BTG2(BTG2);CARF(CARF);CCPG1(CCPG1);CDS1(CDS1);CHD1(CHD1);CHD8(CHD8);CMTR2(CMTR2);CNOT6(CNOT6);CNOT7(CNOT7);CPEB3(CPEB3);CRIM1(CRIM1);CSTF3(CSTF3);CTCF(CTCF);CWC22(CWC22);DCLRE1A(DCLRE1A);DCLRE1C(DCLRE1C);DCP2(DCP2);DIDO1(DIDO1);DR1(DR1);EGFR(EGFR);EGR1(EGR1);EHF(EHF);EMS…
GO:0043229	CC	intracellular organelle	312	7862	8.06792288053388e-09	1.06698280095061e-06	ABCD2(ABCD2);AGPS(AGPS);AHCTF1(AHCTF1);AK5(AK5);AKAP11(AKAP11);AKAP5(AKAP5);AKAP9(AKAP9);ALG9(ALG9);ALMS1(ALMS1);AMER1(AMER1);ANK3(ANK3);ANKRD61(ANKRD61);AP5M1(AP5M1);APC(APC);APPL1(APPL1);AREG(AREG);ARHGAP5(ARHGAP5);ARID4A(ARID4A);ARID4B(ARID4B);ARID5B(ARID5B);ASCC1(ASCC1);ASXL2(ASXL2);ATG2B(ATG2B);ATM(ATM);ATRX(ATRX);AVL9(AVL9);BAZ2A(BAZ2A);BAZ2B(BAZ2B);BDP1(BDP1);BMPR2(BMPR2);BOD1L1(BOD1L1);BT…
GO:0009058	BP	biosynthetic process	166	3136	8.29618986536264e-09	1.53551653290647e-06	AGPS(AGPS);AK5(AK5);ALG9(ALG9);ANGPT1(ANGPT1);APPL1(APPL1);ARID4A(ARID4A);ARID4B(ARID4B);ARID5B(ARID5B);ASCC1(ASCC1);ASXL2(ASXL2);ATM(ATM);BMPR2(BMPR2);BOD1L1(BOD1L1);BTG2(BTG2);CARF(CARF);CBR4(CBR4);CCPG1(CCPG1);CDS1(CDS1);CERKL(CERKL);CHD1(CHD1);CHD8(CHD8);CNOT6(CNOT6);CNOT7(CNOT7);COQ8A(COQ8A);CPEB3(CPEB3);CRIM1(CRIM1);CTCF(CTCF);DCP2(DCP2);DGKE(DGKE);DIDO1(DIDO1);DR1(DR1);EGFR(EGFR);EGR1(EGR1…
GO:0046483	BP	heterocycle metabolic process	164	3089	8.87247928041962e-09	1.57375601236443e-06	AK5(AK5);ARID4A(ARID4A);ARID4B(ARID4B);ARID5B(ARID5B);ASCC1(ASCC1);ASXL2(ASXL2);ATM(ATM);ATRX(ATRX);BMPR2(BMPR2);BOD1L1(BOD1L1);BTG2(BTG2);CARF(CARF);CCPG1(CCPG1);CDS1(CDS1);CHD1(CHD1);CHD8(CHD8);CMTR2(CMTR2);CNOT6(CNOT6);CNOT7(CNOT7);CPEB3(CPEB3);CRIM1(CRIM1);CSTF3(CSTF3);CTCF(CTCF);CWC22(CWC22);DCLRE1A(DCLRE1A);DCLRE1C(DCLRE1C);DCP2(DCP2);DIDO1(DIDO1);DR1(DR1);EGFR(EGFR);EGR1(EGR1);EHF(EHF);EMS…
GO:0010468	BP	regulation of gene expression	125	2155	9.58029937957212e-09	1.63133337835354e-06	ANGPT1(ANGPT1);ARID4A(ARID4A);ARID4B(ARID4B);ARID5B(ARID5B);ASCC1(ASCC1);ASXL2(ASXL2);ATM(ATM);BMPR2(BMPR2);BTG2(BTG2);CARF(CARF);CCPG1(CCPG1);CHD8(CHD8);CNOT6(CNOT6);CNOT7(CNOT7);CPEB3(CPEB3);CRIM1(CRIM1);CSF1(CSF1);CTCF(CTCF);DCP2(DCP2);DR1(DR1);EGFR(EGFR);EGR1(EGR1);EIF5A2(EIF5A2);EMSY(EMSY);EP300(EP300);FMR1(FMR1);FOXO3(FOXO3);HAVCR2(HAVCR2);ICE2(ICE2);IFT74(IFT74);IKZF2(IKZF2);JUN(JUN);KDM7A…
GO:0006725	BP	cellular aromatic compound metabolic process	164	3120	1.90392702602285e-08	3.11731436529973e-06	AK5(AK5);APPL1(APPL1);ARID4A(ARID4A);ARID4B(ARID4B);ARID5B(ARID5B);ASCC1(ASCC1);ASXL2(ASXL2);ATM(ATM);ATRX(ATRX);BMPR2(BMPR2);BOD1L1(BOD1L1);BTG2(BTG2);CARF(CARF);CBR4(CBR4);CCPG1(CCPG1);CDS1(CDS1);CHD1(CHD1);CHD8(CHD8);CMTR2(CMTR2);CNOT6(CNOT6);CNOT7(CNOT7);CPEB3(CPEB3);CRIM1(CRIM1);CSTF3(CSTF3);CTCF(CTCF);CWC22(CWC22);DCLRE1A(DCLRE1A);DCLRE1C(DCLRE1C);DCP2(DCP2);DIDO1(DIDO1);DR1(DR1);EGFR(EGFR)…
GO:1901360	BP	organic cyclic compound metabolic process	168	3226	2.20228872464715e-08	3.37172034366349e-06	AK5(AK5);APPL1(APPL1);ARID4A(ARID4A);ARID4B(ARID4B);ARID5B(ARID5B);ASCC1(ASCC1);ASXL2(ASXL2);ATM(ATM);ATRX(ATRX);BMPR2(BMPR2);BOD1L1(BOD1L1);BTG2(BTG2);CARF(CARF);CBR4(CBR4);CCPG1(CCPG1);CDS1(CDS1);CHD1(CHD1);CHD8(CHD8);CMTR2(CMTR2);CNOT6(CNOT6);CNOT7(CNOT7);CPEB3(CPEB3);CRIM1(CRIM1);CSTF3(CSTF3);CTCF(CTCF);CWC22(CWC22);DCLRE1A(DCLRE1A);DCLRE1C(DCLRE1C);DCP2(DCP2);DIDO1(DIDO1);DR1(DR1);EGFR(EGFR)…
GO:0044271	BP	cellular nitrogen compound biosynthetic process	135	2420	2.21771598831519e-08	3.37172034366349e-06	AK5(AK5);ARID4A(ARID4A);ARID4B(ARID4B);ARID5B(ARID5B);ASCC1(ASCC1);ASXL2(ASXL2);ATM(ATM);BMPR2(BMPR2);BTG2(BTG2);CARF(CARF);CCPG1(CCPG1);CDS1(CDS1);CHD1(CHD1);CHD8(CHD8);CNOT6(CNOT6);CNOT7(CNOT7);CPEB3(CPEB3);CRIM1(CRIM1);CTCF(CTCF);DCP2(DCP2);DIDO1(DIDO1);DR1(DR1);EGFR(EGFR);EGR1(EGR1);EHF(EHF);EIF5A2(EIF5A2);EMSY(EMSY);EP300(EP300);FMR1(FMR1);FOXO3(FOXO3);GRHL2(GRHL2);GTF2A1(GTF2A1);GTF3C3(GTF3…
GO:0005634	CC	nucleus	197	4366	2.28087632843332e-08	2.41316715548245e-06	AGPS(AGPS);AHCTF1(AHCTF1);AKAP11(AKAP11);AMER1(AMER1);ANKRD61(ANKRD61);APC(APC);APPL1(APPL1);AREG(AREG);ARID4A(ARID4A);ARID4B(ARID4B);ARID5B(ARID5B);ASCC1(ASCC1);ASXL2(ASXL2);ATG2B(ATG2B);ATM(ATM);ATRX(ATRX);BAZ2A(BAZ2A);BAZ2B(BAZ2B);BDP1(BDP1);BMPR2(BMPR2);BOD1L1(BOD1L1);BTBD8(BTBD8);BUB1B(BUB1B);C9orf72(C9orf72);CCDC8(CCDC8);CDC27(CDC27);CDH17(CDH17);CERKL(CERKL);CHD1(CHD1);CHD8(CHD8);CHD9(CHD9…
GO:0016070	BP	RNA metabolic process	128	2261	2.63733869527243e-08	3.87143131923267e-06	ARID4A(ARID4A);ARID4B(ARID4B);ARID5B(ARID5B);ASCC1(ASCC1);ASXL2(ASXL2);ATM(ATM);BMPR2(BMPR2);BTG2(BTG2);CARF(CARF);CCPG1(CCPG1);CHD1(CHD1);CHD8(CHD8);CMTR2(CMTR2);CNOT6(CNOT6);CNOT7(CNOT7);CPEB3(CPEB3);CRIM1(CRIM1);CSTF3(CSTF3);CTCF(CTCF);CWC22(CWC22);DCP2(DCP2);DIDO1(DIDO1);DR1(DR1);EGFR(EGFR);EGR1(EGR1);EHF(EHF);EMSY(EMSY);EP300(EP300);FMR1(FMR1);FOXO3(FOXO3);GCFC2(GCFC2);GTF2A1(GTF2A1);GTF3C3(…
GO:0046872	MF	metal ion binding	132	2416	3.20697831354152e-08	1.65772817169736e-05	ASXL2(ASXL2);ATRX(ATRX);BAZ2A(BAZ2A);BAZ2B(BAZ2B);C2CD5(C2CD5);CDH17(CDH17);CLCA2(CLCA2);CNOT6(CNOT6);CP(CP);CPM(CPM);CYP2J(CYP2J);DCLRE1A(DCLRE1A);DCP2(DCP2);DIDO1(DIDO1);EBF4(EBF4);EGR1(EGR1);EGR2(EGR2);EGR3(EGR3);EP300(EP300);ESCO1(ESCO1);FBN2(FBN2);FBXO30(FBXO30);FER1L5(FER1L5);FKBP9(FKBP9);G2E3(G2E3);GEN1(GEN1);IDS(IDS);IREB2(IREB2);ITSN2(ITSN2);KDM7A(KDM7A);KMT2A(KMT2A);LACC1(LACC1);LATS1(L…
GO:0015630	CC	microtubule cytoskeleton	56	790	3.38581211303568e-08	2.98515767965979e-06	AK5(AK5);AKAP9(AKAP9);ALMS1(ALMS1);APC(APC);ATM(ATM);C2CD5(C2CD5);CCDC8(CCDC8);CCP110(CCP110);CDC27(CDC27);CEP120(CEP120);CEP162(CEP162);CEP170(CEP170);CEP192(CEP192);CEP70(CEP70);CLIC4(CLIC4);DYNC2H1(DYNC2H1);GEN1(GEN1);HOOK1(HOOK1);IFT74(IFT74);IFT88(IFT88);ITSN2(ITSN2);KANK4(KANK4);KIF3B(KIF3B);KIF5B(KIF5B);KIFC3(KIFC3);LATS1(LATS1);LOC101110888(LOC101110888);LRIF1(LRIF1);MAK(MAK);MAP2(MAP2);M…
GO:0043169	MF	cation binding	133	2457	4.93219090204893e-08	1.65772817169736e-05	ASXL2(ASXL2);ATRX(ATRX);BAZ2A(BAZ2A);BAZ2B(BAZ2B);C2CD5(C2CD5);CDH17(CDH17);CLCA2(CLCA2);CNOT6(CNOT6);CP(CP);CPM(CPM);CYP2J(CYP2J);DCLRE1A(DCLRE1A);DCP2(DCP2);DIDO1(DIDO1);EBF4(EBF4);EGR1(EGR1);EGR2(EGR2);EGR3(EGR3);EP300(EP300);ESCO1(ESCO1);FBN2(FBN2);FBXO30(FBXO30);FER1L5(FER1L5);FKBP9(FKBP9);G2E3(G2E3);GEN1(GEN1);IDS(IDS);IREB2(IREB2);ITSN2(ITSN2);KDM7A(KDM7A);KMT2A(KMT2A);LACC1(LACC1);LATS1(L…
GO:0003677	MF	DNA binding	83	1308	6.23988019459482e-08	1.65772817169736e-05	AKAP9(AKAP9);ARID4A(ARID4A);ARID4B(ARID4B);ARID5B(ARID5B);ASXL2(ASXL2);BAZ2A(BAZ2A);BAZ2B(BAZ2B);CHD8(CHD8);CREB3L2(CREB3L2);CREBL2(CREBL2);CTCF(CTCF);DCLRE1A(DCLRE1A);DR1(DR1);EBF4(EBF4);EGR1(EGR1);EGR2(EGR2);EGR3(EGR3);EGR4(EGR4);EHF(EHF);EP300(EP300);ERCC4(ERCC4);FANCM(FANCM);FOS(FOS);FOSB(FOSB);FOXO3(FOXO3);GCFC2(GCFC2);GEN1(GEN1);GRHL2(GRHL2);GTF2A1(GTF2A1);HLF(HLF);JRKL(JRKL);JUN(JUN);KLF12…
GO:0080090	BP	regulation of primary metabolic process	155	2959	8.49814202623407e-08	1.20588635352261e-05	ABCD2(ABCD2);AMER1(AMER1);ANGPT1(ANGPT1);APC(APC);AREG(AREG);ARID4A(ARID4A);ARID4B(ARID4B);ARID5B(ARID5B);ASCC1(ASCC1);ASXL2(ASXL2);ATM(ATM);BMPR2(BMPR2);BTG2(BTG2);C9orf72(C9orf72);CARF(CARF);CCPG1(CCPG1);CHD1(CHD1);CHD8(CHD8);CNOT6(CNOT6);CNOT7(CNOT7);CPEB3(CPEB3);CRIM1(CRIM1);CSF1(CSF1);CTCF(CTCF);DCP2(DCP2);DR1(DR1);EGFR(EGFR);EGR1(EGR1);EIF5A2(EIF5A2);EMSY(EMSY);EP300(EP300);ERCC4(ERCC4);ESC…
GO:0031323	BP	regulation of cellular metabolic process	159	3060	8.83676283875712e-08	1.21348707756739e-05	ABCD2(ABCD2);AMER1(AMER1);ANGPT1(ANGPT1);APC(APC);APPL1(APPL1);AREG(AREG);ARID4A(ARID4A);ARID4B(ARID4B);ARID5B(ARID5B);ASCC1(ASCC1);ASXL2(ASXL2);ATM(ATM);BMPR2(BMPR2);BTG2(BTG2);C9orf72(C9orf72);CARF(CARF);CCDC8(CCDC8);CCPG1(CCPG1);CEP192(CEP192);CHD1(CHD1);CHD8(CHD8);CNOT6(CNOT6);CNOT7(CNOT7);CPEB3(CPEB3);CRIM1(CRIM1);CSF1(CSF1);CTCF(CTCF);DCP2(DCP2);DR1(DR1);EGFR(EGFR);EGR1(EGR1);EIF5A2(EIF5A2)…
GO:0051171	BP	regulation of nitrogen compound metabolic process	151	2867	9.97509593535107e-08	1.32699948114967e-05	AMER1(AMER1);ANGPT1(ANGPT1);APC(APC);AREG(AREG);ARID4A(ARID4A);ARID4B(ARID4B);ARID5B(ARID5B);ASCC1(ASCC1);ASXL2(ASXL2);ATM(ATM);BMPR2(BMPR2);BTG2(BTG2);C9orf72(C9orf72);CARF(CARF);CCPG1(CCPG1);CHD1(CHD1);CHD8(CHD8);CNOT6(CNOT6);CNOT7(CNOT7);CPEB3(CPEB3);CRIM1(CRIM1);CSF1(CSF1);CTCF(CTCF);DCP2(DCP2);DR1(DR1);EGFR(EGFR);EGR1(EGR1);EIF5A2(EIF5A2);EMSY(EMSY);EP300(EP300);ERCC4(ERCC4);ESCO1(ESCO1);FAN…
GO:0005813	CC	centrosome	35	406	1.73486295946372e-07	1.10911884295786e-05	AK5(AK5);AKAP9(AKAP9);ALMS1(ALMS1);APC(APC);C2CD5(C2CD5);CCDC8(CCDC8);CCP110(CCP110);CDC27(CDC27);CEP120(CEP120);CEP162(CEP162);CEP170(CEP170);CEP192(CEP192);CEP70(CEP70);CLIC4(CLIC4);GEN1(GEN1);IFT74(IFT74);IFT88(IFT88);ITSN2(ITSN2);KIF3B(KIF3B);KIF5B(KIF5B);LOC101110888(LOC101110888);LRIF1(LRIF1);MAK(MAK);NIN(NIN);ODF2L(ODF2L);PKN2(PKN2);PLAG1(PLAG1);POC1B(POC1B);PPP4R3B(PPP4R3B);ROCK2(ROCK2);S…
GO:0005654	CC	nucleoplasm	125	2494	1.81957322012761e-07	1.10911884295786e-05	AMER1(AMER1);ANKRD61(ANKRD61);APC(APC);ARID4A(ARID4A);ARID4B(ARID4B);ASXL2(ASXL2);ATG2B(ATG2B);ATM(ATM);BAZ2A(BAZ2A);BDP1(BDP1);BMPR2(BMPR2);BOD1L1(BOD1L1);BTBD8(BTBD8);CCDC8(CCDC8);CDC27(CDC27);CDH17(CDH17);CERKL(CERKL);CHD8(CHD8);CHD9(CHD9);CLCA2(CLCA2);CMYA5(CMYA5);CNOT7(CNOT7);CPEB3(CPEB3);CREB3L2(CREB3L2);CSF1(CSF1);CTCF(CTCF);CWC22(CWC22);DCLRE1A(DCLRE1A);DCLRE1C(DCLRE1C);DCP2(DCP2);DDX3X(D…
GO:0031981	CC	nuclear lumen	136	2785	1.88696967610978e-07	1.10911884295786e-05	AGPS(AGPS);AHCTF1(AHCTF1);AKAP11(AKAP11);AMER1(AMER1);ANKRD61(ANKRD61);APC(APC);ARID4A(ARID4A);ARID4B(ARID4B);ASXL2(ASXL2);ATG2B(ATG2B);ATM(ATM);BAZ2A(BAZ2A);BDP1(BDP1);BMPR2(BMPR2);BOD1L1(BOD1L1);BTBD8(BTBD8);BUB1B(BUB1B);CCDC8(CCDC8);CDC27(CDC27);CDH17(CDH17);CERKL(CERKL);CHD8(CHD8);CHD9(CHD9);CLCA2(CLCA2);CLIC4(CLIC4);CMYA5(CMYA5);CNOT7(CNOT7);CPEB3(CPEB3);CREB3L2(CREB3L2);CSF1(CSF1);CTCF(CTCF…
GO:0050794	BP	regulation of cellular process	260	5816	2.76460430520785e-07	3.56633955371813e-05	ABCD2(ABCD2);ADGRA2(ADGRA2);AHCTF1(AHCTF1);AKAP5(AKAP5);AKAP9(AKAP9);ALMS1(ALMS1);ALPK1(ALPK1);AMER1(AMER1);ANGPT1(ANGPT1);ANK3(ANK3);APC(APC);APPL1(APPL1);AREG(AREG);ARHGAP29(ARHGAP29);ARHGAP5(ARHGAP5);ARHGEF12(ARHGEF12);ARID4A(ARID4A);ARID4B(ARID4B);ARID5B(ARID5B);ASCC1(ASCC1);ASXL2(ASXL2);ATM(ATM);BBS10(BBS10);BMPR2(BMPR2);BPIFA1(BPIFA1);BRWD3(BRWD3);BTG2(BTG2);BUB1B(BUB1B);C2CD5(C2CD5);C9orf7…
GO:0031974	CC	membrane-enclosed lumen	144	3021	3.01701709746853e-07	1.33000170380071e-05	AGPS(AGPS);AHCTF1(AHCTF1);AKAP11(AKAP11);AMER1(AMER1);ANKRD61(ANKRD61);APC(APC);ARID4A(ARID4A);ARID4B(ARID4B);ASXL2(ASXL2);ATG2B(ATG2B);ATM(ATM);BAZ2A(BAZ2A);BDP1(BDP1);BMPR2(BMPR2);BOD1L1(BOD1L1);BTBD8(BTBD8);BUB1B(BUB1B);CBR4(CBR4);CCDC8(CCDC8);CDC27(CDC27);CDH17(CDH17);CERKL(CERKL);CHD8(CHD8);CHD9(CHD9);CLCA2(CLCA2);CLIC4(CLIC4);CMYA5(CMYA5);CNOT7(CNOT7);CPEB3(CPEB3);CREB3L2(CREB3L2);CSF1(CSF1…
GO:0043233	CC	organelle lumen	144	3021	3.01701709746853e-07	1.33000170380071e-05	AGPS(AGPS);AHCTF1(AHCTF1);AKAP11(AKAP11);AMER1(AMER1);ANKRD61(ANKRD61);APC(APC);ARID4A(ARID4A);ARID4B(ARID4B);ASXL2(ASXL2);ATG2B(ATG2B);ATM(ATM);BAZ2A(BAZ2A);BDP1(BDP1);BMPR2(BMPR2);BOD1L1(BOD1L1);BTBD8(BTBD8);BUB1B(BUB1B);CBR4(CBR4);CCDC8(CCDC8);CDC27(CDC27);CDH17(CDH17);CERKL(CERKL);CHD8(CHD8);CHD9(CHD9);CLCA2(CLCA2);CLIC4(CLIC4);CMYA5(CMYA5);CNOT7(CNOT7);CPEB3(CPEB3);CREB3L2(CREB3L2);CSF1(CSF1…
GO:0070013	CC	intracellular organelle lumen	144	3021	3.01701709746853e-07	1.33000170380071e-05	AGPS(AGPS);AHCTF1(AHCTF1);AKAP11(AKAP11);AMER1(AMER1);ANKRD61(ANKRD61);APC(APC);ARID4A(ARID4A);ARID4B(ARID4B);ASXL2(ASXL2);ATG2B(ATG2B);ATM(ATM);BAZ2A(BAZ2A);BDP1(BDP1);BMPR2(BMPR2);BOD1L1(BOD1L1);BTBD8(BTBD8);BUB1B(BUB1B);CBR4(CBR4);CCDC8(CCDC8);CDC27(CDC27);CDH17(CDH17);CERKL(CERKL);CHD8(CHD8);CHD9(CHD9);CLCA2(CLCA2);CLIC4(CLIC4);CMYA5(CMYA5);CNOT7(CNOT7);CPEB3(CPEB3);CREB3L2(CREB3L2);CSF1(CSF1…
GO:0019222	BP	regulation of metabolic process	168	3367	5.23663062948817e-07	6.55656958521504e-05	ABCD2(ABCD2);AMER1(AMER1);ANGPT1(ANGPT1);APC(APC);APPL1(APPL1);AREG(AREG);ARID4A(ARID4A);ARID4B(ARID4B);ARID5B(ARID5B);ASCC1(ASCC1);ASXL2(ASXL2);ATM(ATM);BMPR2(BMPR2);BTG2(BTG2);C9orf72(C9orf72);CARF(CARF);CCDC8(CCDC8);CCPG1(CCPG1);CEP192(CEP192);CHD1(CHD1);CHD8(CHD8);CNOT6(CNOT6);CNOT7(CNOT7);CPEB3(CPEB3);CRIM1(CRIM1);CSF1(CSF1);CTCF(CTCF);DCP2(DCP2);DR1(DR1);EGFR(EGFR);EGR1(EGR1);EIF5A2(EIF5A2)…
GO:0060255	BP	regulation of macromolecule metabolic process	155	3043	5.71242177959497e-07	6.94793700449595e-05	AMER1(AMER1);ANGPT1(ANGPT1);APC(APC);AREG(AREG);ARID4A(ARID4A);ARID4B(ARID4B);ARID5B(ARID5B);ASCC1(ASCC1);ASXL2(ASXL2);ATM(ATM);BMPR2(BMPR2);BTG2(BTG2);C9orf72(C9orf72);CARF(CARF);CCPG1(CCPG1);CHD1(CHD1);CHD8(CHD8);CNOT6(CNOT6);CNOT7(CNOT7);CPEB3(CPEB3);CRIM1(CRIM1);CSF1(CSF1);CTCF(CTCF);DCP2(DCP2);DR1(DR1);EGFR(EGFR);EGR1(EGR1);EIF5A2(EIF5A2);EMSY(EMSY);EP300(EP300);ERCC4(ERCC4);ESCO1(ESCO1);FAN…
GO:0005488	MF	binding	341	8485	9.64018605269516e-07	0.000192080707099951	ABCD2(ABCD2);AGPS(AGPS);AK5(AK5);AKAP11(AKAP11);AKAP5(AKAP5);AKAP9(AKAP9);ALPK1(ALPK1);AMER1(AMER1);ANGPT1(ANGPT1);APC(APC);APPL1(APPL1);AREG(AREG);ARHGAP29(ARHGAP29);ARHGAP5(ARHGAP5);ARHGEF12(ARHGEF12);ARID4A(ARID4A);ARID4B(ARID4B);ARID5B(ARID5B);ARL5A(ARL5A);ARL5B(ARL5B);ASCC1(ASCC1);ASXL2(ASXL2);ATM(ATM);ATRX(ATRX);BAZ2A(BAZ2A);BAZ2B(BAZ2B);BBS10(BBS10);BICD1(BICD1);BMP2K(BMP2K);BMPR2(BMPR2);B…
GO:0005815	CC	microtubule organizing center	38	496	1.00984566911912e-06	4.10929506895397e-05	AK5(AK5);AKAP9(AKAP9);ALMS1(ALMS1);APC(APC);C2CD5(C2CD5);CCDC8(CCDC8);CCP110(CCP110);CDC27(CDC27);CEP120(CEP120);CEP162(CEP162);CEP170(CEP170);CEP192(CEP192);CEP70(CEP70);CLIC4(CLIC4);GEN1(GEN1);IFT74(IFT74);IFT88(IFT88);ITSN2(ITSN2);KIF3B(KIF3B);KIF5B(KIF5B);LOC101110888(LOC101110888);LRIF1(LRIF1);MAK(MAK);MPHOSPH9(MPHOSPH9);NIN(NIN);ODF2L(ODF2L);PKN2(PKN2);PLAG1(PLAG1);POC1B(POC1B);PPP4R3B(PPP4…
GO:0003676	MF	nucleic acid binding	114	2132	1.37338769631215e-06	0.000218917998792157	AKAP9(AKAP9);ARID4A(ARID4A);ARID4B(ARID4B);ARID5B(ARID5B);ASCC1(ASCC1);ASXL2(ASXL2);BAZ2A(BAZ2A);BAZ2B(BAZ2B);CHD8(CHD8);CNOT7(CNOT7);CPEB3(CPEB3);CREB3L2(CREB3L2);CREBL2(CREBL2);CTCF(CTCF);CWC22(CWC22);DCLRE1A(DCLRE1A);DCP2(DCP2);DDX3X(DDX3X);DR1(DR1);EBF4(EBF4);EGR1(EGR1);EGR2(EGR2);EGR3(EGR3);EGR4(EGR4);EHF(EHF);EIF5A2(EIF5A2);EP300(EP300);ERCC4(ERCC4);FANCM(FANCM);FMR1(FMR1);FOS(FOS);FOSB(FOS…
GO:0044428	CC	nuclear part	142	3047	1.5160076084867e-06	5.72834303492473e-05	AGPS(AGPS);AHCTF1(AHCTF1);AKAP11(AKAP11);AMER1(AMER1);ANKRD61(ANKRD61);APC(APC);ARID4A(ARID4A);ARID4B(ARID4B);ASXL2(ASXL2);ATG2B(ATG2B);ATM(ATM);BAZ2A(BAZ2A);BDP1(BDP1);BMPR2(BMPR2);BOD1L1(BOD1L1);BTBD8(BTBD8);BUB1B(BUB1B);CCDC8(CCDC8);CDC27(CDC27);CDH17(CDH17);CERKL(CERKL);CHD8(CHD8);CHD9(CHD9);CLCA2(CLCA2);CLIC4(CLIC4);CMYA5(CMYA5);CNOT7(CNOT7);CPEB3(CPEB3);CREB3L2(CREB3L2);CSF1(CSF1);CTCF(CTCF…
GO:0043167	MF	ion binding	189	4071	2.22581741607671e-06	0.000295662746768856	ABCD2(ABCD2);AGPS(AGPS);AK5(AK5);ALPK1(ALPK1);AMER1(AMER1);APPL1(APPL1);ARHGAP5(ARHGAP5);ARL5A(ARL5A);ARL5B(ARL5B);ASXL2(ASXL2);ATM(ATM);ATRX(ATRX);BAZ2A(BAZ2A);BAZ2B(BAZ2B);BBS10(BBS10);BMP2K(BMP2K);BMPR2(BMPR2);BUB1B(BUB1B);C2CD5(C2CD5);CBR4(CBR4);CDH17(CDH17);CHD1(CHD1);CHD8(CHD8);CHD9(CHD9);CLCA2(CLCA2);CNOT6(CNOT6);COQ8A(COQ8A);CP(CP);CPM(CPM);CYP2J(CYP2J);DCLRE1A(DCLRE1A);DCP2(DCP2);DDX3X(D…
GO:0044260	BP	cellular macromolecule metabolic process	196	4227	6.52682425238159e-06	0.000771796967844124	ALG9(ALG9);AMER1(AMER1);ANGPT1(ANGPT1);APC(APC);AREG(AREG);ARID4A(ARID4A);ARID4B(ARID4B);ARID5B(ARID5B);ASCC1(ASCC1);ASXL2(ASXL2);ATM(ATM);ATRX(ATRX);BMPR2(BMPR2);BOD1L1(BOD1L1);BTG2(BTG2);C9orf72(C9orf72);CARF(CARF);CCPG1(CCPG1);CDC27(CDC27);CHD8(CHD8);CMTR2(CMTR2);CNOT6(CNOT6);CNOT7(CNOT7);CPEB3(CPEB3);CRIM1(CRIM1);CSF1(CSF1);CTCF(CTCF);DCLRE1A(DCLRE1A);DCLRE1C(DCLRE1C);DCP2(DCP2);DIDO1(DIDO1);…
GO:1901363	MF	heterocyclic compound binding	175	3767	7.70672988881037e-06	0.000845290731278373	ABCD2(ABCD2);AGPS(AGPS);AK5(AK5);AKAP9(AKAP9);ALPK1(ALPK1);ARHGAP5(ARHGAP5);ARID4A(ARID4A);ARID4B(ARID4B);ARID5B(ARID5B);ARL5A(ARL5A);ARL5B(ARL5B);ASCC1(ASCC1);ASXL2(ASXL2);ATM(ATM);ATRX(ATRX);BAZ2A(BAZ2A);BAZ2B(BAZ2B);BBS10(BBS10);BMP2K(BMP2K);BMPR2(BMPR2);BUB1B(BUB1B);CBR4(CBR4);CHD1(CHD1);CHD8(CHD8);CHD9(CHD9);CNOT7(CNOT7);COQ8A(COQ8A);CPEB3(CPEB3);CREB3L2(CREB3L2);CREBL2(CREBL2);CTCF(CTCF);CW…
GO:0005623	CC	cell	377	10547	7.76257419191153e-06	0.000256650109220075	ABCD2(ABCD2);ADGRA2(ADGRA2);AGPS(AGPS);AHCTF1(AHCTF1);AK5(AK5);AKAP11(AKAP11);AKAP5(AKAP5);AKAP9(AKAP9);ALG9(ALG9);ALMS1(ALMS1);ALPK1(ALPK1);AMER1(AMER1);ANGPT1(ANGPT1);ANK3(ANK3);ANKRD61(ANKRD61);AP5M1(AP5M1);APC(APC);APPL1(APPL1);AREG(AREG);ARHGAP29(ARHGAP29);ARHGAP5(ARHGAP5);ARHGEF12(ARHGEF12);ARID4A(ARID4A);ARID4B(ARID4B);ARID5B(ARID5B);ASCC1(ASCC1);ASXL2(ASXL2);ATG2B(ATG2B);ATM(ATM);ATRX(ATR…
GO:0044464	CC	cell part	377	10547	7.76257419191153e-06	0.000256650109220075	ABCD2(ABCD2);ADGRA2(ADGRA2);AGPS(AGPS);AHCTF1(AHCTF1);AK5(AK5);AKAP11(AKAP11);AKAP5(AKAP5);AKAP9(AKAP9);ALG9(ALG9);ALMS1(ALMS1);ALPK1(ALPK1);AMER1(AMER1);ANGPT1(ANGPT1);ANK3(ANK3);ANKRD61(ANKRD61);AP5M1(AP5M1);APC(APC);APPL1(APPL1);AREG(AREG);ARHGAP29(ARHGAP29);ARHGAP5(ARHGAP5);ARHGEF12(ARHGEF12);ARID4A(ARID4A);ARID4B(ARID4B);ARID5B(ARID5B);ASCC1(ASCC1);ASXL2(ASXL2);ATG2B(ATG2B);ATM(ATM);ATRX(ATR…
GO:0097159	MF	organic cyclic compound binding	176	3799	8.48472503165242e-06	0.000845290731278373	ABCD2(ABCD2);AGPS(AGPS);AK5(AK5);AKAP9(AKAP9);ALPK1(ALPK1);ARHGAP5(ARHGAP5);ARID4A(ARID4A);ARID4B(ARID4B);ARID5B(ARID5B);ARL5A(ARL5A);ARL5B(ARL5B);ASCC1(ASCC1);ASXL2(ASXL2);ATM(ATM);ATRX(ATRX);BAZ2A(BAZ2A);BAZ2B(BAZ2B);BBS10(BBS10);BMP2K(BMP2K);BMPR2(BMPR2);BUB1B(BUB1B);CBR4(CBR4);CHD1(CHD1);CHD8(CHD8);CHD9(CHD9);CNOT7(CNOT7);COQ8A(COQ8A);CPEB3(CPEB3);CREB3L2(CREB3L2);CREBL2(CREBL2);CTCF(CTCF);CW…
GO:0034641	BP	cellular nitrogen compound metabolic process	168	3521	1.07723994136887e-05	0.0012394082244344	AK5(AK5);ARID4A(ARID4A);ARID4B(ARID4B);ARID5B(ARID5B);ASCC1(ASCC1);ASXL2(ASXL2);ATM(ATM);ATRX(ATRX);BMPR2(BMPR2);BOD1L1(BOD1L1);BTG2(BTG2);CARF(CARF);CCPG1(CCPG1);CDS1(CDS1);CHD1(CHD1);CHD8(CHD8);CMTR2(CMTR2);CNOT6(CNOT6);CNOT7(CNOT7);CPEB3(CPEB3);CRIM1(CRIM1);CSTF3(CSTF3);CTCF(CTCF);CWC22(CWC22);DCLRE1A(DCLRE1A);DCLRE1C(DCLRE1C);DCP2(DCP2);DIDO1(DIDO1);DR1(DR1);EGFR(EGFR);EGR1(EGR1);EHF(EHF);EIF…
GO:0009987	BP	cellular process	367	9382	1.67446153570201e-05	0.0018442614423846	ABCD2(ABCD2);ADGRA2(ADGRA2);AGPS(AGPS);AHCTF1(AHCTF1);AK5(AK5);AKAP11(AKAP11);AKAP5(AKAP5);AKAP9(AKAP9);ALG9(ALG9);ALMS1(ALMS1);ALPK1(ALPK1);AMER1(AMER1);ANGPT1(ANGPT1);ANK3(ANK3);APC(APC);APPL1(APPL1);AREG(AREG);ARHGAP29(ARHGAP29);ARHGAP5(ARHGAP5);ARHGEF12(ARHGEF12);ARID4A(ARID4A);ARID4B(ARID4B);ARID5B(ARID5B);ASCC1(ASCC1);ASXL2(ASXL2);ATG2B(ATG2B);ATM(ATM);ATRX(ATRX);AVL9(AVL9);BBS10(BBS10);BMP…
GO:0010467	BP	gene expression	142	2883	1.68959822064833e-05	0.0018442614423846	ANGPT1(ANGPT1);ARID4A(ARID4A);ARID4B(ARID4B);ARID5B(ARID5B);ASCC1(ASCC1);ASXL2(ASXL2);ATM(ATM);BMPR2(BMPR2);BTG2(BTG2);CARF(CARF);CCPG1(CCPG1);CHD8(CHD8);CMTR2(CMTR2);CNOT6(CNOT6);CNOT7(CNOT7);CPEB3(CPEB3);CRIM1(CRIM1);CSF1(CSF1);CSTF3(CSTF3);CTCF(CTCF);CWC22(CWC22);DCP2(DCP2);DIDO1(DIDO1);DR1(DR1);EGFR(EGFR);EGR1(EGR1);EHF(EHF);EIF5A2(EIF5A2);EMSY(EMSY);EP300(EP300);ERO1B(ERO1B);FMR1(FMR1);FOXO3…
GO:0140110	MF	transcription regulator activity	56	895	1.87899107496391e-05	0.0016639509852736	ARID5B(ARID5B);CARF(CARF);CNOT6(CNOT6);CNOT7(CNOT7);CREB3L2(CREB3L2);CREBL2(CREBL2);CTCF(CTCF);DR1(DR1);EBF4(EBF4);EGR1(EGR1);EGR3(EGR3);EGR4(EGR4);EHF(EHF);EP300(EP300);FOS(FOS);FOSB(FOSB);FOXO3(FOXO3);GRHL2(GRHL2);GTF2A1(GTF2A1);HAVCR2(HAVCR2);HLF(HLF);JUN(JUN);KLF12(KLF12);KLF5(KLF5);KLF6(KLF6);LOC101110593(LOC101110593);LOC101111099(LOC101111099);MAK(MAK);MED13(MED13);MGA(MGA);MID2(MID2);MYSM…
GO:0044450	CC	microtubule organizing center part	18	181	2.81579350550713e-05	0.000876208684948984	AK5(AK5);ALMS1(ALMS1);C2CD5(C2CD5);CCP110(CCP110);CEP120(CEP120);CEP162(CEP162);CEP170(CEP170);CEP192(CEP192);IFT88(IFT88);KIF5B(KIF5B);LOC101110888(LOC101110888);LRIF1(LRIF1);MPHOSPH9(MPHOSPH9);NIN(NIN);ODF2L(ODF2L);POC1B(POC1B);SASS6(SASS6);SPICE1(SPICE1)
GO:0005814	CC	centriole	12	90	3.59899755872143e-05	0.00105770539364646	ALMS1(ALMS1);CCP110(CCP110);CEP120(CEP120);CEP162(CEP162);CEP170(CEP170);CEP192(CEP192);IFT88(IFT88);MPHOSPH9(MPHOSPH9);NIN(NIN);POC1B(POC1B);SASS6(SASS6);SPICE1(SPICE1)
GO:0050789	BP	regulation of biological process	269	6356	3.70410389396657e-05	0.00394209256915392	ABCD2(ABCD2);ADGRA2(ADGRA2);AHCTF1(AHCTF1);AKAP5(AKAP5);AKAP9(AKAP9);ALMS1(ALMS1);ALPK1(ALPK1);AMER1(AMER1);ANGPT1(ANGPT1);ANK3(ANK3);APC(APC);APPL1(APPL1);AREG(AREG);ARHGAP29(ARHGAP29);ARHGAP5(ARHGAP5);ARHGEF12(ARHGEF12);ARID4A(ARID4A);ARID4B(ARID4B);ARID5B(ARID5B);ASCC1(ASCC1);ASXL2(ASXL2);ATM(ATM);BBS10(BBS10);BMPR2(BMPR2);BPIFA1(BPIFA1);BRWD3(BRWD3);BTG2(BTG2);BUB1B(BUB1B);C2CD5(C2CD5);C9orf7…
GO:0005856	CC	cytoskeleton	71	1366	5.33994233889314e-05	0.00148675236698656	AK5(AK5);AKAP9(AKAP9);ALMS1(ALMS1);ANK3(ANK3);APC(APC);ATM(ATM);C2CD5(C2CD5);CCDC8(CCDC8);CCP110(CCP110);CDC27(CDC27);CEP120(CEP120);CEP162(CEP162);CEP170(CEP170);CEP192(CEP192);CEP290(CEP290);CEP70(CEP70);CGNL1(CGNL1);CLIC4(CLIC4);DNAJB13(DNAJB13);DYNC2H1(DYNC2H1);FARP1(FARP1);FNBP1L(FNBP1L);FRMD4A(FRMD4A);FRMD4B(FRMD4B);FRMPD2(FRMPD2);GEN1(GEN1);HOOK1(HOOK1);IFT74(IFT74);IFT88(IFT88);INTS6(INTS…
GO:0000289	BP	nuclear-transcribed mRNA poly(A) tail shortening	5	13	6.24653524167678e-05	0.00648573183507758	BTG2(BTG2);CNOT6(CNOT6);CNOT7(CNOT7);CPEB3(CPEB3);ZFP36(ZFP36)
GO:0044430	CC	cytoskeletal part	56	1019	8.61370246689182e-05	0.0022738850768776	AK5(AK5);AKAP9(AKAP9);ALMS1(ALMS1);APC(APC);ATM(ATM);C2CD5(C2CD5);CCDC8(CCDC8);CCP110(CCP110);CDC27(CDC27);CEP120(CEP120);CEP162(CEP162);CEP170(CEP170);CEP192(CEP192);CEP70(CEP70);CGNL1(CGNL1);CLIC4(CLIC4);DNAJB13(DNAJB13);DYNC2H1(DYNC2H1);GEN1(GEN1);HOOK1(HOOK1);IFT74(IFT74);IFT88(IFT88);ITSN2(ITSN2);KIF3B(KIF3B);KIF5B(KIF5B);KIFC3(KIFC3);LATS1(LATS1);LOC101110888(LOC101110888);LRIF1(LRIF1);MAK(…
GO:0044422	CC	organelle part	220	5548	9.02676495546873e-05	0.0022738850768776	AGPS(AGPS);AHCTF1(AHCTF1);AK5(AK5);AKAP11(AKAP11);AKAP9(AKAP9);ALG9(ALG9);ALMS1(ALMS1);AMER1(AMER1);ANKRD61(ANKRD61);AP5M1(AP5M1);APC(APC);APPL1(APPL1);ARID4A(ARID4A);ARID4B(ARID4B);ASXL2(ASXL2);ATG2B(ATG2B);ATM(ATM);ATRX(ATRX);BAZ2A(BAZ2A);BDP1(BDP1);BMPR2(BMPR2);BOD1L1(BOD1L1);BTBD8(BTBD8);BUB1B(BUB1B);C2CD5(C2CD5);CBR4(CBR4);CCDC8(CCDC8);CCP110(CCP110);CDC27(CDC27);CDH17(CDH17);CEP120(CEP120);…
GO:0044446	CC	intracellular organelle part	213	5347	0.000101619193033066	0.00244347968702236	AGPS(AGPS);AHCTF1(AHCTF1);AK5(AK5);AKAP11(AKAP11);AKAP9(AKAP9);ALG9(ALG9);ALMS1(ALMS1);AMER1(AMER1);ANKRD61(ANKRD61);AP5M1(AP5M1);APC(APC);APPL1(APPL1);ARID4A(ARID4A);ARID4B(ARID4B);ASXL2(ASXL2);ATG2B(ATG2B);ATM(ATM);ATRX(ATRX);BAZ2A(BAZ2A);BDP1(BDP1);BMPR2(BMPR2);BOD1L1(BOD1L1);BTBD8(BTBD8);BUB1B(BUB1B);C2CD5(C2CD5);CBR4(CBR4);CCDC8(CCDC8);CCP110(CCP110);CDC27(CDC27);CDH17(CDH17);CEP120(CEP120);…
GO:0043231	CC	intracellular membrane-bounded organelle	253	6574	0.000115106049252134	0.00264743913279907	ABCD2(ABCD2);AGPS(AGPS);AHCTF1(AHCTF1);AKAP11(AKAP11);AKAP9(AKAP9);ALG9(ALG9);AMER1(AMER1);ANKRD61(ANKRD61);AP5M1(AP5M1);APC(APC);APPL1(APPL1);AREG(AREG);ARHGAP5(ARHGAP5);ARID4A(ARID4A);ARID4B(ARID4B);ARID5B(ARID5B);ASCC1(ASCC1);ASXL2(ASXL2);ATG2B(ATG2B);ATM(ATM);ATRX(ATRX);BAZ2A(BAZ2A);BAZ2B(BAZ2B);BDP1(BDP1);BMPR2(BMPR2);BOD1L1(BOD1L1);BTBD8(BTBD8);BUB1B(BUB1B);C9orf72(C9orf72);CBR4(CBR4);CCDC8…
GO:0052742	MF	phosphatidylinositol kinase activity	4	9	0.000169702685722549	0.0135253040520871	ATM(ATM);PI4K2B(PI4K2B);PIK3CA(PIK3CA);PIKFYVE(PIKFYVE)
GO:0060211	BP	regulation of nuclear-transcribed mRNA poly(A) tail shortening	4	9	0.000187174294563189	0.0185302551617557	BTG2(BTG2);CNOT7(CNOT7);CPEB3(CPEB3);ZFP36(ZFP36)
GO:0060213	BP	positive regulation of nuclear-transcribed mRNA poly(A) tail shortening	4	9	0.000187174294563189	0.0185302551617557	BTG2(BTG2);CNOT7(CNOT7);CPEB3(CPEB3);ZFP36(ZFP36)
GO:0043227	CC	membrane-bounded organelle	265	6996	0.000211301711813463	0.00465744189788842	ABCD2(ABCD2);AGPS(AGPS);AHCTF1(AHCTF1);AKAP11(AKAP11);AKAP5(AKAP5);AKAP9(AKAP9);ALG9(ALG9);AMER1(AMER1);ANKRD61(ANKRD61);AP5M1(AP5M1);APC(APC);APPL1(APPL1);AREG(AREG);ARHGAP5(ARHGAP5);ARID4A(ARID4A);ARID4B(ARID4B);ARID5B(ARID5B);ASCC1(ASCC1);ASXL2(ASXL2);ATG2B(ATG2B);ATM(ATM);ATRX(ATRX);AVL9(AVL9);BAZ2A(BAZ2A);BAZ2B(BAZ2B);BDP1(BDP1);BMPR2(BMPR2);BOD1L1(BOD1L1);BTBD8(BTBD8);BUB1B(BUB1B);C2CD5(C2C…
GO:0003700	MF	DNA-binding transcription factor activity	40	627	0.000213964915903825	0.0155027307250317	CARF(CARF);CREB3L2(CREB3L2);CREBL2(CREBL2);CTCF(CTCF);EBF4(EBF4);EGR1(EGR1);EGR3(EGR3);EGR4(EGR4);EHF(EHF);FOS(FOS);FOSB(FOSB);FOXO3(FOXO3);GRHL2(GRHL2);HLF(HLF);JUN(JUN);KLF12(KLF12);KLF5(KLF5);KLF6(KLF6);LOC101110593(LOC101110593);LOC101111099(LOC101111099);MGA(MGA);NFE2L3(NFE2L3);NFIA(NFIA);NFXL1(NFXL1);NR3C1(NR3C1);NR4A1(NR4A1);NR4A2(NR4A2);PATZ1(PATZ1);PLAG1(PLAG1);PROX1(PROX1);RFX5(RFX5);SM…
GO:0051298	BP	centrosome duplication	8	46	0.00021984694915211	0.0212701923304667	CCP110(CCP110);CEP120(CEP120);CEP192(CEP192);GEN1(GEN1);POC1B(POC1B);ROCK2(ROCK2);SASS6(SASS6);USP33(USP33)
GO:0065007	BP	biological regulation	280	6803	0.000249678689600257	0.0236196040361843	ABCD2(ABCD2);ADGRA2(ADGRA2);AHCTF1(AHCTF1);AKAP11(AKAP11);AKAP5(AKAP5);AKAP9(AKAP9);ALMS1(ALMS1);ALPK1(ALPK1);AMER1(AMER1);ANGPT1(ANGPT1);ANK3(ANK3);APC(APC);APPL1(APPL1);AREG(AREG);ARHGAP29(ARHGAP29);ARHGAP5(ARHGAP5);ARHGEF12(ARHGEF12);ARID4A(ARID4A);ARID4B(ARID4B);ARID5B(ARID5B);ASCC1(ASCC1);ASXL2(ASXL2);ATM(ATM);BAZ2B(BAZ2B);BBS10(BBS10);BMPR2(BMPR2);BPIFA1(BPIFA1);BRWD3(BRWD3);BTG2(BTG2);BUB1…
GO:0060271	BP	cilium assembly	19	213	0.000277435593777782	0.0256748548415656	BBS10(BBS10);CCP110(CCP110);CEP120(CEP120);CEP162(CEP162);CEP70(CEP70);CPLANE1(CPLANE1);DNAJB13(DNAJB13);DNAL1(DNAL1);FNBP1L(FNBP1L);IFT74(IFT74);KIF27(KIF27);LOC101110888(LOC101110888);MAK(MAK);NME5(NME5);NPHP3(NPHP3);ODF2L(ODF2L);POC1B(POC1B);RO60(RO60);TTC8(TTC8)
GO:0035257	MF	nuclear hormone receptor binding	11	91	0.000356339093993145	0.0236668548260447	EP300(EP300);LATS1(LATS1);LRIF1(LRIF1);MED13(MED13);NCOA7(NCOA7);NR4A2(NR4A2);NRIP1(NRIP1);PADI2(PADI2);PROX1(PROX1);RNF14(RNF14);ZNF366(ZNF366)
GO:0043170	BP	macromolecule metabolic process	210	4888	0.000522652296911747	0.0473389537862406	ALG9(ALG9);AMER1(AMER1);ANGPT1(ANGPT1);APC(APC);AREG(AREG);ARID4A(ARID4A);ARID4B(ARID4B);ARID5B(ARID5B);ASCC1(ASCC1);ASXL2(ASXL2);ATM(ATM);ATRX(ATRX);BMPR2(BMPR2);BOD1L1(BOD1L1);BTG2(BTG2);C9orf72(C9orf72);CARF(CARF);CCPG1(CCPG1);CDC27(CDC27);CHD1(CHD1);CHD8(CHD8);CMTR2(CMTR2);CNOT6(CNOT6);CNOT7(CNOT7);CPEB3(CPEB3);CRIM1(CRIM1);CSF1(CSF1);CSTF3(CSTF3);CTCF(CTCF);CWC22(CWC22);DCLRE1A(DCLRE1A);DCLR…
GO:0006807	BP	nitrogen compound metabolic process	224	5276	0.000549069217068965	0.0486955761888038	AK5(AK5);ALG9(ALG9);AMER1(AMER1);ANGPT1(ANGPT1);APC(APC);AREG(AREG);ARID4A(ARID4A);ARID4B(ARID4B);ARID5B(ARID5B);ASCC1(ASCC1);ASXL2(ASXL2);ATM(ATM);ATRX(ATRX);BMPR2(BMPR2);BOD1L1(BOD1L1);BTG2(BTG2);C9orf72(C9orf72);CARF(CARF);CBR4(CBR4);CCPG1(CCPG1);CDC27(CDC27);CDS1(CDS1);CERKL(CERKL);CHD1(CHD1);CHD8(CHD8);CMTR2(CMTR2);CNOT6(CNOT6);CNOT7(CNOT7);CPEB3(CPEB3);CRIM1(CRIM1);CSF1(CSF1);CSTF3(CSTF3);C…
GO:0044238	BP	primary metabolic process	238	5668	0.000572747094893907	0.049758864958436	ABCD2(ABCD2);AGPS(AGPS);AK5(AK5);ALG9(ALG9);AMER1(AMER1);ANGPT1(ANGPT1);APC(APC);AREG(AREG);ARID4A(ARID4A);ARID4B(ARID4B);ARID5B(ARID5B);ASCC1(ASCC1);ASXL2(ASXL2);ATM(ATM);ATRX(ATRX);BMPR2(BMPR2);BOD1L1(BOD1L1);BTG2(BTG2);C9orf72(C9orf72);CARF(CARF);CBR4(CBR4);CCPG1(CCPG1);CDC27(CDC27);CDS1(CDS1);CERKL(CERKL);CHD1(CHD1);CHD8(CHD8);CMTR2(CMTR2);CNOT6(CNOT6);CNOT7(CNOT7);CPEB3(CPEB3);CPT1A(CPT1A);C…
GO:0000288	BP	nuclear-transcribed mRNA catabolic process, deadenylation-dependent decay	6	30	0.000627103098725847	0.0533915578255187	BTG2(BTG2);CNOT6(CNOT6);CNOT7(CNOT7);CPEB3(CPEB3);DCP2(DCP2);ZFP36(ZFP36)
GO:0001228	MF	DNA-binding transcription activator activity, RNA polymerase II-specific	21	271	0.00064868192331662	0.0375954804453706	CREB3L2(CREB3L2);EBF4(EBF4);EGR1(EGR1);EGR3(EGR3);EGR4(EGR4);EHF(EHF);FOS(FOS);FOSB(FOSB);FOXO3(FOXO3);GRHL2(GRHL2);HLF(HLF);JUN(JUN);KLF6(KLF6);NR3C1(NR3C1);NR4A1(NR4A1);NR4A2(NR4A2);PATZ1(PATZ1);PLAG1(PLAG1);RFX5(RFX5);SMAD1(SMAD1);ZNF24(ZNF24)
GO:0044782	BP	cilium organization	19	228	0.000649520890122756	0.0541407989345425	BBS10(BBS10);CCP110(CCP110);CEP120(CEP120);CEP162(CEP162);CEP70(CEP70);CPLANE1(CPLANE1);DNAJB13(DNAJB13);DNAL1(DNAL1);FNBP1L(FNBP1L);IFT74(IFT74);KIF27(KIF27);LOC101110888(LOC101110888);MAK(MAK);NME5(NME5);NPHP3(NPHP3);ODF2L(ODF2L);POC1B(POC1B);RO60(RO60);TTC8(TTC8)
GO:0070615	MF	nucleosome-dependent ATPase activity	6	31	0.000660397398036623	0.0375954804453706	ATRX(ATRX);CHD1(CHD1);CHD8(CHD8);CHD9(CHD9);SHPRH(SHPRH);SMARCAD1(SMARCAD1)
GO:1900151	BP	regulation of nuclear-transcribed mRNA catabolic process, deadenylation-dependent decay	4	12	0.000674057398057494	0.0541407989345425	BTG2(BTG2);CNOT7(CNOT7);CPEB3(CPEB3);ZFP36(ZFP36)
GO:1900153	BP	positive regulation of nuclear-transcribed mRNA catabolic process, deadenylation-dependent decay	4	12	0.000674057398057494	0.0541407989345425	BTG2(BTG2);CNOT7(CNOT7);CPEB3(CPEB3);ZFP36(ZFP36)
GO:0044237	BP	cellular metabolic process	243	5834	0.000801690119472702	0.0621476835308943	ABCD2(ABCD2);AGPS(AGPS);AK5(AK5);ALG9(ALG9);AMER1(AMER1);ANGPT1(ANGPT1);APC(APC);APPL1(APPL1);AREG(AREG);ARID4A(ARID4A);ARID4B(ARID4B);ARID5B(ARID5B);ASCC1(ASCC1);ASXL2(ASXL2);ATG2B(ATG2B);ATM(ATM);ATRX(ATRX);BMPR2(BMPR2);BOD1L1(BOD1L1);BTG2(BTG2);C9orf72(C9orf72);CARF(CARF);CBR4(CBR4);CCDC8(CCDC8);CCPG1(CCPG1);CDC27(CDC27);CDS1(CDS1);CEP192(CEP192);CERKL(CERKL);CHD1(CHD1);CHD8(CHD8);CMTR2(CMTR2)…
GO:0033044	BP	regulation of chromosome organization	18	214	0.000802941647685973	0.0621476835308943	APC(APC);ATM(ATM);BUB1B(BUB1B);CDC27(CDC27);CTCF(CTCF);DCP2(DCP2);ERCC4(ERCC4);FMR1(FMR1);GEN1(GEN1);KMT2A(KMT2A);MLLT3(MLLT3);PADI2(PADI2);POT1(POT1);RIF1(RIF1);SLF2(SLF2);TASOR(TASOR);TET1(TET1);WAPL(WAPL)
GO:0051053	BP	negative regulation of DNA metabolic process	10	85	0.000984799052379792	0.0748623136782281	ATM(ATM);BMPR2(BMPR2);DCP2(DCP2);ERCC4(ERCC4);LOC101113346(LOC101113346);MSH2(MSH2);POT1(POT1);RIF1(RIF1);TET1(TET1);WAPL(WAPL)
GO:0007098	BP	centrosome cycle	10	86	0.0010791450323937	0.0805950947877192	CCP110(CCP110);CEP120(CEP120);CEP192(CEP192);GEN1(GEN1);LOC101110888(LOC101110888);NIN(NIN);POC1B(POC1B);ROCK2(ROCK2);SASS6(SASS6);USP33(USP33)
GO:0030014	CC	CCR4-NOT complex	4	15	0.00117025634012652	0.0247626241570772	CNOT6(CNOT6);CNOT7(CNOT7);CPEB3(CPEB3);ZFP36(ZFP36)
GO:0008171	MF	O-methyltransferase activity	4	14	0.00117066253389335	0.0622012026342	CMTR2(CMTR2);PCMTD1(PCMTD1);PCMTD2(PCMTD2);TRMT13(TRMT13)
GO:0051427	MF	hormone receptor binding	11	106	0.00130370440105433	0.0649407754775186	EP300(EP300);LATS1(LATS1);LRIF1(LRIF1);MED13(MED13);NCOA7(NCOA7);NR4A2(NR4A2);NRIP1(NRIP1);PADI2(PADI2);PROX1(PROX1);RNF14(RNF14);ZNF366(ZNF366)
GO:0001743	BP	optic placode formation	2	2	0.00131737684221295	0.0812764234391378	FRS2(FRS2);PROX1(PROX1)
GO:0006742	BP	NADP catabolic process	2	2	0.00131737684221295	0.0812764234391378	NUDT12(NUDT12);NUDT13(NUDT13)
GO:0042710	BP	biofilm formation	2	2	0.00131737684221295	0.0812764234391378	BPIFA1(BPIFA1);LTF(LTF)
GO:0044010	BP	single-species biofilm formation	2	2	0.00131737684221295	0.0812764234391378	BPIFA1(BPIFA1);LTF(LTF)
GO:0044407	BP	single-species biofilm formation in or on host organism	2	2	0.00131737684221295	0.0812764234391378	BPIFA1(BPIFA1);LTF(LTF)
GO:0046619	BP	optic placode formation involved in camera-type eye formation	2	2	0.00131737684221295	0.0812764234391378	FRS2(FRS2);PROX1(PROX1)
GO:0090222	BP	centrosome-templated microtubule nucleation	2	2	0.00131737684221295	0.0812764234391378	CEP192(CEP192);NIN(NIN)
GO:1900190	BP	regulation of single-species biofilm formation	2	2	0.00131737684221295	0.0812764234391378	BPIFA1(BPIFA1);LTF(LTF)
GO:1900191	BP	negative regulation of single-species biofilm formation	2	2	0.00131737684221295	0.0812764234391378	BPIFA1(BPIFA1);LTF(LTF)
GO:1900228	BP	regulation of single-species biofilm formation in or on host organism	2	2	0.00131737684221295	0.0812764234391378	BPIFA1(BPIFA1);LTF(LTF)
GO:1900229	BP	negative regulation of single-species biofilm formation in or on host organism	2	2	0.00131737684221295	0.0812764234391378	BPIFA1(BPIFA1);LTF(LTF)
GO:1903292	BP	protein localization to Golgi membrane	2	2	0.00131737684221295	0.0812764234391378	ARL5A(ARL5A);ARL5B(ARL5B)
GO:0040029	BP	regulation of gene expression, epigenetic	12	120	0.00137104605441244	0.0833791864804824	ARID4A(ARID4A);CTCF(CTCF);EGFR(EGFR);EP300(EP300);FMR1(FMR1);LRIF1(LRIF1);PADI2(PADI2);RIF1(RIF1);TASOR(TASOR);TET1(TET1);TUT7(TUT7);ZFP36(ZFP36)
GO:0120031	BP	plasma membrane bounded cell projection assembly	23	320	0.00142677912974037	0.0855464613423205	APC(APC);BBS10(BBS10);CCP110(CCP110);CEP120(CEP120);CEP162(CEP162);CEP70(CEP70);CPLANE1(CPLANE1);DNAJB13(DNAJB13);DNAL1(DNAL1);FMR1(FMR1);FNBP1L(FNBP1L);IFT74(IFT74);KIF27(KIF27);LOC101110888(LOC101110888);MAK(MAK);MYLK(MYLK);NME5(NME5);NPHP3(NPHP3);ODF2L(ODF2L);P2RX7(P2RX7);POC1B(POC1B);RO60(RO60);TTC8(TTC8)
GO:0030031	BP	cell projection assembly	23	323	0.00161247663010369	0.0953376807548808	APC(APC);BBS10(BBS10);CCP110(CCP110);CEP120(CEP120);CEP162(CEP162);CEP70(CEP70);CPLANE1(CPLANE1);DNAJB13(DNAJB13);DNAL1(DNAL1);FMR1(FMR1);FNBP1L(FNBP1L);IFT74(IFT74);KIF27(KIF27);LOC101110888(LOC101110888);MAK(MAK);MYLK(MYLK);NME5(NME5);NPHP3(NPHP3);ODF2L(ODF2L);P2RX7(P2RX7);POC1B(POC1B);RO60(RO60);TTC8(TTC8)
GO:0035258	MF	steroid hormone receptor binding	7	50	0.00178035117597122	0.0795966107194696	EP300(EP300);LATS1(LATS1);NR4A2(NR4A2);NRIP1(NRIP1);PADI2(PADI2);RNF14(RNF14);ZNF366(ZNF366)
GO:0043565	MF	sequence-specific DNA binding	43	767	0.00179766498488137	0.0795966107194696	ARID5B(ARID5B);BAZ2A(BAZ2A);CREB3L2(CREB3L2);CTCF(CTCF);EBF4(EBF4);EGR1(EGR1);EGR3(EGR3);EGR4(EGR4);EHF(EHF);FOS(FOS);FOSB(FOSB);FOXO3(FOXO3);GTF2A1(GTF2A1);HLF(HLF);JUN(JUN);KLF12(KLF12);KLF6(KLF6);MSH2(MSH2);NR3C1(NR3C1);NR4A1(NR4A1);NR4A2(NR4A2);NRIP1(NRIP1);PATZ1(PATZ1);PLAG1(PLAG1);POT1(POT1);PROX1(PROX1);RFX5(RFX5);SETX(SETX);SMAD1(SMAD1);SOX10(SOX10);SP3(SP3);SP4(SP4);TET1(TET1);ZBTB33(ZBT…
GO:0031023	BP	microtubule organizing center organization	10	92	0.00181269821906809	0.105707620802368	CCP110(CCP110);CEP120(CEP120);CEP192(CEP192);GEN1(GEN1);LOC101110888(LOC101110888);NIN(NIN);POC1B(POC1B);ROCK2(ROCK2);SASS6(SASS6);USP33(USP33)
GO:0008327	MF	methyl-CpG binding	4	16	0.00201208220809811	0.0801814759927099	TET1(TET1);ZBTB33(ZBTB33);ZBTB38(ZBTB38);ZBTB4(ZBTB4)
GO:0008409	MF	5'-3' exonuclease activity	4	16	0.00201208220809811	0.0801814759927099	DCLRE1A(DCLRE1A);DCLRE1C(DCLRE1C);DCP2(DCP2);XRN1(XRN1)
GO:0006301	BP	postreplication repair	4	16	0.00220802620814127	0.127021183352127	MSH2(MSH2);POLK(POLK);REV3L(REV3L);ZBTB1(ZBTB1)
GO:0000981	MF	DNA-binding transcription factor activity, RNA polymerase II-specific	31	508	0.002222920956319	0.0843651429612495	CREB3L2(CREB3L2);CTCF(CTCF);EBF4(EBF4);EGR1(EGR1);EGR3(EGR3);EGR4(EGR4);EHF(EHF);FOS(FOS);FOSB(FOSB);FOXO3(FOXO3);GRHL2(GRHL2);HLF(HLF);JUN(JUN);KLF12(KLF12);KLF6(KLF6);LOC101110593(LOC101110593);LOC101111099(LOC101111099);NR3C1(NR3C1);NR4A1(NR4A1);NR4A2(NR4A2);PATZ1(PATZ1);PLAG1(PLAG1);PROX1(PROX1);RFX5(RFX5);SMAD1(SMAD1);SOX10(SOX10);SP3(SP3);ZBTB4(ZBTB4);ZNF148(ZNF148);ZNF24(ZNF24);ZNF644(ZNF6…
GO:0036465	BP	synaptic vesicle recycling	5	27	0.00257480005022178	0.146145650850588	BTBD8(BTBD8);DNAJC6(DNAJC6);FCHO2(FCHO2);STON2(STON2);SYNJ1(SYNJ1)
GO:0043297	BP	apical junction assembly	6	39	0.00261609953578117	0.146535996366059	FRMPD2(FRMPD2);GRHL2(GRHL2);NPHP1(NPHP1);PECAM1(PECAM1);PKN2(PKN2);ROCK2(ROCK2)
GO:0043232	CC	intracellular non-membrane-bounded organelle	116	2800	0.00278255771091046	0.0532308456196152	AGPS(AGPS);AHCTF1(AHCTF1);AK5(AK5);AKAP11(AKAP11);AKAP9(AKAP9);ALMS1(ALMS1);ANK3(ANK3);APC(APC);ATG2B(ATG2B);ATM(ATM);ATRX(ATRX);BUB1B(BUB1B);C2CD5(C2CD5);CCDC8(CCDC8);CCP110(CCP110);CDC27(CDC27);CEP120(CEP120);CEP162(CEP162);CEP170(CEP170);CEP192(CEP192);CEP290(CEP290);CEP70(CEP70);CGNL1(CGNL1);CLIC4(CLIC4);CNOT7(CNOT7);CTCF(CTCF);DCLRE1A(DCLRE1A);DCP2(DCP2);DNAJB13(DNAJB13);DYNC2H1(DYNC2H1);EGR…
GO:0030054	CC	cell junction	27	463	0.00279602151062797	0.0532308456196152	ANK3(ANK3);APC(APC);BMPR2(BMPR2);CDH17(CDH17);CLCA2(CLCA2);CLIC4(CLIC4);DCP2(DCP2);EGFR(EGFR);FRMD4A(FRMD4A);FRMD4B(FRMD4B);FRS2(FRS2);GRHL2(GRHL2);KLHL24(KLHL24);LOC101110888(LOC101110888);MAGI3(MAGI3);MLKL(MLKL);NPHP1(NPHP1);NUDT9(NUDT9);P2RX7(P2RX7);PATJ(PATJ);PECAM1(PECAM1);PIK3CA(PIK3CA);PIKFYVE(PIKFYVE);PKN2(PKN2);TJP3(TJP3);USP33(USP33);USP53(USP53)
GO:0090382	BP	phagosome maturation	4	17	0.00280549859720695	0.155103993874156	P2RX7(P2RX7);PIKFYVE(PIKFYVE);RAB39A(RAB39A);UNC13B(UNC13B)
GO:0043228	CC	non-membrane-bounded organelle	116	2801	0.00281751167740874	0.0532308456196152	AGPS(AGPS);AHCTF1(AHCTF1);AK5(AK5);AKAP11(AKAP11);AKAP9(AKAP9);ALMS1(ALMS1);ANK3(ANK3);APC(APC);ATG2B(ATG2B);ATM(ATM);ATRX(ATRX);BUB1B(BUB1B);C2CD5(C2CD5);CCDC8(CCDC8);CCP110(CCP110);CDC27(CDC27);CEP120(CEP120);CEP162(CEP162);CEP170(CEP170);CEP192(CEP192);CEP290(CEP290);CEP70(CEP70);CGNL1(CGNL1);CLIC4(CLIC4);CNOT7(CNOT7);CTCF(CTCF);DCLRE1A(DCLRE1A);DCP2(DCP2);DNAJB13(DNAJB13);DYNC2H1(DYNC2H1);EGR…
GO:0015631	MF	tubulin binding	17	226	0.00282733039970922	0.102426469480375	APC(APC);APPL1(APPL1);CEP70(CEP70);DNAL1(DNAL1);HOOK1(HOOK1);IFT74(IFT74);KIF21A(KIF21A);KIF27(KIF27);KIF3B(KIF3B);KIF5B(KIF5B);KIFC3(KIFC3);MAP2(MAP2);MID2(MID2);NIN(NIN);STARD9(STARD9);TAOK1(TAOK1);TTLL7(TTLL7)
GO:0033045	BP	regulation of sister chromatid segregation	7	53	0.00288938506034673	0.155697622808811	APC(APC);ATM(ATM);BUB1B(BUB1B);CDC27(CDC27);GEN1(GEN1);SLF2(SLF2);WAPL(WAPL)
GO:0051304	BP	chromosome separation	7	53	0.00288938506034673	0.155697622808811	APC(APC);ATM(ATM);BUB1B(BUB1B);CDC27(CDC27);FANCM(FANCM);GEN1(GEN1);SMARCAD1(SMARCAD1)
GO:0070925	BP	organelle assembly	31	505	0.00295498631110041	0.157242209079431	BBS10(BBS10);CCP110(CCP110);CDS1(CDS1);CEP120(CEP120);CEP162(CEP162);CEP192(CEP192);CEP70(CEP70);CNOT6(CNOT6);CNOT7(CNOT7);CPLANE1(CPLANE1);DNAJB13(DNAJB13);DNAL1(DNAL1);FNBP1L(FNBP1L);IFT74(IFT74);KIF27(KIF27);KIF3B(KIF3B);LOC101110888(LOC101110888);MAK(MAK);NME5(NME5);NPHP3(NPHP3);ODF2L(ODF2L);P2RX7(P2RX7);PIKFYVE(PIKFYVE);POC1B(POC1B);PROX1(PROX1);RAB39A(RAB39A);RO60(RO60);SASS6(SASS6);SPICE1(…
GO:0014015	BP	positive regulation of gliogenesis	5	28	0.00304255994800264	0.158311207162305	CSF1(CSF1);IL6ST(IL6ST);PLAG1(PLAG1);PRKCI(PRKCI);SOX10(SOX10)
GO:0043903	BP	regulation of symbiosis, encompassing mutualism through parasitism	11	115	0.00304945242830843	0.158311207162305	BPIFA1(BPIFA1);CHD1(CHD1);CNOT7(CNOT7);EP300(EP300);FMR1(FMR1);JUN(JUN);LTF(LTF);MID2(MID2);PKN2(PKN2);PROX1(PROX1);TASOR(TASOR)
GO:0035976	CC	transcription factor AP-1 complex	2	3	0.0031533371894043	0.0575212197653404	FOS(FOS);JUN(JUN)
GO:2001251	BP	negative regulation of chromosome organization	9	84	0.00334173893726074	0.17139497175806	APC(APC);ATM(ATM);BUB1B(BUB1B);DCP2(DCP2);ERCC4(ERCC4);GEN1(GEN1);POT1(POT1);TET1(TET1);WAPL(WAPL)
GO:2000811	BP	negative regulation of anoikis	3	9	0.00339704309667051	0.172157291220552	MCL1(MCL1);PDK4(PDK4);PIK3CA(PIK3CA)
GO:0045935	BP	positive regulation of nucleobase-containing compound metabolic process	48	889	0.00345977849560154	0.173273847715009	ARID4A(ARID4A);ASXL2(ASXL2);ATM(ATM);BMPR2(BMPR2);BTG2(BTG2);CARF(CARF);CCPG1(CCPG1);CHD8(CHD8);CNOT7(CNOT7);CPEB3(CPEB3);CTCF(CTCF);EGFR(EGFR);EGR1(EGR1);EP300(EP300);FOXO3(FOXO3);GRHL2(GRHL2);ICE2(ICE2);IFT74(IFT74);IKZF2(IKZF2);JUN(JUN);KDM7A(KDM7A);KLF12(KLF12);KMT2A(KMT2A);MED13(MED13);MLLT3(MLLT3);MSH2(MSH2);MYSM1(MYSM1);NCOA7(NCOA7);NR3C1(NR3C1);NRIP1(NRIP1);P2RX7(P2RX7);PADI2(PADI2);POT1(…
GO:1902895	BP	positive regulation of pri-miRNA transcription by RNA polymerase II	5	29	0.00356864925415759	0.176648138080801	EGR1(EGR1);FOXO3(FOXO3);JUN(JUN);NR3C1(NR3C1);SMAD1(SMAD1)
GO:0000210	MF	NAD+ diphosphatase activity	2	3	0.0036673265483297	0.108542552924769	NUDT12(NUDT12);NUDT13(NUDT13)
GO:0004719	MF	protein-L-isoaspartate (D-aspartate) O-methyltransferase activity	2	3	0.0036673265483297	0.108542552924769	PCMTD1(PCMTD1);PCMTD2(PCMTD2)
GO:0035529	MF	NADH pyrophosphatase activity	2	3	0.0036673265483297	0.108542552924769	NUDT12(NUDT12);NUDT13(NUDT13)
GO:0046920	MF	alpha-(1->3)-fucosyltransferase activity	2	3	0.0036673265483297	0.108542552924769	FUT10(FUT10);FUT11(FUT11)
GO:0003777	MF	microtubule motor activity	7	57	0.00381328918681747	0.108542552924769	DYNC2H1(DYNC2H1);KIF21A(KIF21A);KIF27(KIF27);KIF3B(KIF3B);KIF5B(KIF5B);KIFC3(KIFC3);STARD9(STARD9)
GO:1990939	MF	ATP-dependent microtubule motor activity	7	57	0.00381328918681747	0.108542552924769	DYNC2H1(DYNC2H1);KIF21A(KIF21A);KIF27(KIF27);KIF3B(KIF3B);KIF5B(KIF5B);KIFC3(KIFC3);STARD9(STARD9)
GO:0007017	BP	microtubule-based process	31	514	0.00384418106969405	0.17846323161424	APC(APC);CCDC8(CCDC8);CCP110(CCP110);CEP120(CEP120);CEP192(CEP192);CEP70(CEP70);DNAJB13(DNAJB13);DNAL1(DNAL1);DYNC2H1(DYNC2H1);GEN1(GEN1);HOOK1(HOOK1);IFT74(IFT74);KIF21A(KIF21A);KIF27(KIF27);KIF3B(KIF3B);KIF5B(KIF5B);KIFC3(KIFC3);LOC101110888(LOC101110888);MAP2(MAP2);NIN(NIN);NME5(NME5);POC1B(POC1B);ROCK2(ROCK2);SASS6(SASS6);SLK(SLK);SPICE1(SPICE1);STARD9(STARD9);TAOK1(TAOK1);TASOR(TASOR);TOGARA…
GO:0005929	CC	cilium	24	405	0.0038522908527198	0.0679287287029592	CEP162(CEP162);CEP170(CEP170);CERKL(CERKL);CPLANE1(CPLANE1);DNAJB13(DNAJB13);DYNC2H1(DYNC2H1);GNAT2(GNAT2);IFT74(IFT74);IFT88(IFT88);KIF27(KIF27);KIF3B(KIF3B);KIF5B(KIF5B);LOC101110888(LOC101110888);MAK(MAK);NIN(NIN);NME5(NME5);NPHP1(NPHP1);NPHP3(NPHP3);ODF2L(ODF2L);POC1B(POC1B);RABGAP1L(RABGAP1L);TOGARAM1(TOGARAM1);TTC8(TTC8);VPS13A(VPS13A)
GO:0019364	BP	pyridine nucleotide catabolic process	2	3	0.00385685161111347	0.17846323161424	NUDT12(NUDT12);NUDT13(NUDT13)
GO:0043435	BP	response to corticotropin-releasing hormone	2	3	0.00385685161111347	0.17846323161424	NR4A1(NR4A1);NR4A2(NR4A2)
GO:0051418	BP	microtubule nucleation by microtubule organizing center	2	3	0.00385685161111347	0.17846323161424	CEP192(CEP192);NIN(NIN)
GO:0060414	BP	aorta smooth muscle tissue morphogenesis	2	3	0.00385685161111347	0.17846323161424	MYLK(MYLK);PROX1(PROX1)
GO:0071376	BP	cellular response to corticotropin-releasing hormone stimulus	2	3	0.00385685161111347	0.17846323161424	NR4A1(NR4A1);NR4A2(NR4A2)
GO:0005911	CC	cell-cell junction	17	252	0.00400172670035779	0.0682875298222346	ANK3(ANK3);APC(APC);CLIC4(CLIC4);FRMD4A(FRMD4A);FRMD4B(FRMD4B);GRHL2(GRHL2);KLHL24(KLHL24);MAGI3(MAGI3);NPHP1(NPHP1);P2RX7(P2RX7);PATJ(PATJ);PECAM1(PECAM1);PIK3CA(PIK3CA);PIKFYVE(PIKFYVE);PKN2(PKN2);TJP3(TJP3);USP53(USP53)
GO:0033043	BP	regulation of organelle organization	42	759	0.00402377526853289	0.184185067937038	ALMS1(ALMS1);APC(APC);ATM(ATM);BUB1B(BUB1B);C2CD5(C2CD5);C9orf72(C9orf72);CCDC8(CCDC8);CCP110(CCP110);CDC27(CDC27);CEP120(CEP120);CEP70(CEP70);CGNL1(CGNL1);CNOT6(CNOT6);CTCF(CTCF);DCP2(DCP2);EP300(EP300);ERCC4(ERCC4);FMR1(FMR1);GEN1(GEN1);KMT2A(KMT2A);LATS1(LATS1);MAK(MAK);MARCHF5(MARCHF5);MLLT3(MLLT3);NIN(NIN);ODF2L(ODF2L);PADI2(PADI2);PIK3CA(PIK3CA);PIKFYVE(PIKFYVE);POT1(POT1);PROX1(PROX1);RICT…
GO:0000956	BP	nuclear-transcribed mRNA catabolic process	8	71	0.00407379932246016	0.184491103358648	ATM(ATM);BTG2(BTG2);CNOT6(CNOT6);CNOT7(CNOT7);CPEB3(CPEB3);DCP2(DCP2);XRN1(XRN1);ZFP36(ZFP36)
GO:0006974	BP	cellular response to DNA damage stimulus	31	517	0.00418709730549707	0.187626033994748	APC(APC);ATM(ATM);ATRX(ATRX);BOD1L1(BOD1L1);BTG2(BTG2);DCLRE1A(DCLRE1A);DCLRE1C(DCLRE1C);EGFR(EGFR);EP300(EP300);ERCC4(ERCC4);FANCM(FANCM);FMR1(FMR1);FOXO3(FOXO3);GEN1(GEN1);LOC101113346(LOC101113346);MCL1(MCL1);MSH2(MSH2);NEDD4(NEDD4);PLA2R1(PLA2R1);POLK(POLK);POT1(POT1);REV3L(REV3L);RIF1(RIF1);SETX(SETX);SLF2(SLF2);SMARCAD1(SMARCAD1);TAOK1(TAOK1);TDG(TDG);ZBTB1(ZBTB1);ZBTB38(ZBTB38);ZBTB4(ZBTB4)
GO:0001946	BP	lymphangiogenesis	3	10	0.00472304895304605	0.200803271551121	BMPR2(BMPR2);PROX1(PROX1);VASH1(VASH1)
GO:0019985	BP	translesion synthesis	3	10	0.00472304895304605	0.200803271551121	POLK(POLK);REV3L(REV3L);ZBTB1(ZBTB1)
GO:0043923	BP	positive regulation by host of viral transcription	3	10	0.00472304895304605	0.200803271551121	CHD1(CHD1);EP300(EP300);JUN(JUN)
GO:0045815	BP	positive regulation of gene expression, epigenetic	3	10	0.00472304895304605	0.200803271551121	EP300(EP300);PADI2(PADI2);TET1(TET1)
GO:1902018	BP	negative regulation of cilium assembly	3	10	0.00472304895304605	0.200803271551121	CCP110(CCP110);MAK(MAK);ODF2L(ODF2L)
GO:0050792	BP	regulation of viral process	10	105	0.00478534671850013	0.200803271551121	CHD1(CHD1);CNOT7(CNOT7);EP300(EP300);FMR1(FMR1);JUN(JUN);LTF(LTF);MID2(MID2);PKN2(PKN2);PROX1(PROX1);TASOR(TASOR)
GO:0033046	BP	negative regulation of sister chromatid segregation	5	31	0.00481135393427633	0.200803271551121	APC(APC);ATM(ATM);BUB1B(BUB1B);GEN1(GEN1);WAPL(WAPL)
GO:0006366	BP	transcription by RNA polymerase II	51	975	0.00489814341090201	0.202440742720484	ARID4A(ARID4A);ARID5B(ARID5B);ASXL2(ASXL2);ATM(ATM);BMPR2(BMPR2);CARF(CARF);CCPG1(CCPG1);CHD8(CHD8);CNOT7(CNOT7);CPEB3(CPEB3);CRIM1(CRIM1);DR1(DR1);EGFR(EGFR);EGR1(EGR1);EHF(EHF);EP300(EP300);FOXO3(FOXO3);GTF2A1(GTF2A1);HAVCR2(HAVCR2);ICE2(ICE2);IFT74(IFT74);IKZF2(IKZF2);JUN(JUN);KLF12(KLF12);KMT2A(KMT2A);LCORL(LCORL);LEMD3(LEMD3);MED13(MED13);MYEF2(MYEF2);MYSM1(MYSM1);NCOA7(NCOA7);NEDD4(NEDD4);N…
GO:0140097	MF	catalytic activity, acting on DNA	12	144	0.00509771615832724	0.140099302696097	ATRX(ATRX);CHD1(CHD1);CHD8(CHD8);CHD9(CHD9);DCLRE1A(DCLRE1A);DCLRE1C(DCLRE1C);ERCC4(ERCC4);FANCM(FANCM);GEN1(GEN1);POLK(POLK);REV3L(REV3L);TDG(TDG)
GO:0051276	BP	chromosome organization	35	613	0.00523463252714568	0.212780016122054	APC(APC);ARID4A(ARID4A);ATM(ATM);BUB1B(BUB1B);CDC27(CDC27);CHD1(CHD1);CHD8(CHD8);CHD9(CHD9);CTCF(CTCF);DCLRE1C(DCLRE1C);DCP2(DCP2);DR1(DR1);EP300(EP300);ERCC4(ERCC4);ESCO1(ESCO1);FMR1(FMR1);GEN1(GEN1);KMT2A(KMT2A);LATS1(LATS1);MBTD1(MBTD1);MLLT3(MLLT3);MSH2(MSH2);MYSM1(MYSM1);NR3C1(NR3C1);PADI2(PADI2);PBRM1(PBRM1);POT1(POT1);RIF1(RIF1);SHPRH(SHPRH);SLF2(SLF2);SMARCAD1(SMARCAD1);TASOR(TASOR);TET1(…
GO:0050730	BP	regulation of peptidyl-tyrosine phosphorylation	12	141	0.00524827382964896	0.212780016122054	ANGPT1(ANGPT1);AREG(AREG);CNOT7(CNOT7);EGFR(EGFR);IL6ST(IL6ST);NEDD9(NEDD9);PARP14(PARP14);PECAM1(PECAM1);PLPP3(PLPP3);RICTOR(RICTOR);SOCS4(SOCS4);TGFA(TGFA)
GO:0051985	BP	negative regulation of chromosome segregation	5	32	0.00553566213362157	0.220236576661935	APC(APC);ATM(ATM);BUB1B(BUB1B);GEN1(GEN1);WAPL(WAPL)
GO:0070830	BP	bicellular tight junction assembly	5	32	0.00553566213362157	0.220236576661935	FRMPD2(FRMPD2);GRHL2(GRHL2);NPHP1(NPHP1);PECAM1(PECAM1);ROCK2(ROCK2)
GO:0006357	BP	regulation of transcription by RNA polymerase II	48	913	0.00574508581505179	0.226452132543291	ARID4A(ARID4A);ARID5B(ARID5B);ASXL2(ASXL2);ATM(ATM);BMPR2(BMPR2);CARF(CARF);CCPG1(CCPG1);CHD8(CHD8);CNOT7(CNOT7);CPEB3(CPEB3);CRIM1(CRIM1);DR1(DR1);EGFR(EGFR);EGR1(EGR1);EP300(EP300);FOXO3(FOXO3);HAVCR2(HAVCR2);IFT74(IFT74);IKZF2(IKZF2);JUN(JUN);KLF12(KLF12);KMT2A(KMT2A);LCORL(LCORL);LEMD3(LEMD3);MED13(MED13);MYEF2(MYEF2);MYSM1(MYSM1);NCOA7(NCOA7);NEDD4(NEDD4);NFE2L3(NFE2L3);NR3C1(NR3C1);NR4A2(NR…
GO:0030371	MF	translation repressor activity	3	11	0.00588812666754938	0.154362682092031	FMR1(FMR1);IREB2(IREB2);PAIP2B(PAIP2B)
GO:0006996	BP	organelle organization	100	2185	0.00599454066385064	0.232792606578512	AHCTF1(AHCTF1);AKAP11(AKAP11);ALMS1(ALMS1);APC(APC);ARID4A(ARID4A);ATM(ATM);BBS10(BBS10);BRWD3(BRWD3);BUB1B(BUB1B);C2CD5(C2CD5);C9orf72(C9orf72);CCDC8(CCDC8);CCP110(CCP110);CDC27(CDC27);CDS1(CDS1);CEP120(CEP120);CEP162(CEP162);CEP192(CEP192);CEP70(CEP70);CGNL1(CGNL1);CHD1(CHD1);CHD8(CHD8);CHD9(CHD9);CNOT6(CNOT6);CNOT7(CNOT7);CPLANE1(CPLANE1);CTCF(CTCF);DCLRE1C(DCLRE1C);DCP2(DCP2);DNAJB13(DNAJB13)…
GO:0048589	BP	developmental growth	24	380	0.00602510126345235	0.232792606578512	AREG(AREG);ARID5B(ARID5B);ATM(ATM);BMPR2(BMPR2);C9orf72(C9orf72);CLIC4(CLIC4);CSF1(CSF1);EP300(EP300);FOXO3(FOXO3);GOLGA4(GOLGA4);GRHL2(GRHL2);ITSN2(ITSN2);MAP2(MAP2);MAP3K13(MAP3K13);NIN(NIN);PIK3CA(PIK3CA);PLAG1(PLAG1);PROX1(PROX1);RC3H2(RC3H2);SMAD1(SMAD1);SOX10(SOX10);TTC8(TTC8);WDR36(WDR36);WWC1(WWC1)
GO:0033047	BP	regulation of mitotic sister chromatid segregation	6	46	0.00606999749359052	0.232792606578512	APC(APC);ATM(ATM);BUB1B(BUB1B);CDC27(CDC27);GEN1(GEN1);SLF2(SLF2)
GO:0016740	MF	transferase activity	77	1653	0.00618892885171064	0.154362682092031	AGPS(AGPS);AK5(AK5);ALG9(ALG9);ALPK1(ALPK1);ATM(ATM);BMP2K(BMP2K);BMPR2(BMPR2);BUB1B(BUB1B);CDS1(CDS1);CERKL(CERKL);CMTR2(CMTR2);COQ8A(COQ8A);CPT1A(CPT1A);DGKE(DGKE);EGFR(EGFR);EP300(EP300);ESCO1(ESCO1);FBXL3(FBXL3);FBXO30(FBXO30);FUT10(FUT10);FUT11(FUT11);G2E3(G2E3);GALNT12(GALNT12);GCNT1(GCNT1);GTF3C4(GTF3C4);HERC4(HERC4);KMT2A(KMT2A);LACC1(LACC1);LATS1(LATS1);LOC101113032(LOC101113032);LOC1011…
GO:0008134	MF	transcription factor binding	23	369	0.00619774884183814	0.154362682092031	BBS10(BBS10);CNOT7(CNOT7);CTCF(CTCF);DR1(DR1);EBF4(EBF4);EP300(EP300);ERCC4(ERCC4);FOS(FOS);GTF2A1(GTF2A1);JUN(JUN);LATS1(LATS1);LRIF1(LRIF1);MED13(MED13);NCOA7(NCOA7);NR4A2(NR4A2);NRIP1(NRIP1);PADI2(PADI2);PROX1(PROX1);RNF14(RNF14);SOX10(SOX10);UBXN7(UBXN7);ZNF366(ZNF366);ZNF644(ZNF644)
GO:0001845	BP	phagolysosome assembly	3	11	0.00632072564553324	0.23811795639854	P2RX7(P2RX7);PIKFYVE(PIKFYVE);RAB39A(RAB39A)
GO:0036303	BP	lymph vessel morphogenesis	3	11	0.00632072564553324	0.23811795639854	BMPR2(BMPR2);PROX1(PROX1);VASH1(VASH1)
GO:0071704	BP	organic substance metabolic process	243	6017	0.00668905941703121	0.249783560862297	ABCD2(ABCD2);AGPS(AGPS);AK5(AK5);ALG9(ALG9);AMER1(AMER1);ANGPT1(ANGPT1);APC(APC);APPL1(APPL1);AREG(AREG);ARID4A(ARID4A);ARID4B(ARID4B);ARID5B(ARID5B);ASCC1(ASCC1);ASXL2(ASXL2);ATM(ATM);ATRX(ATRX);BMPR2(BMPR2);BOD1L1(BOD1L1);BTG2(BTG2);C9orf72(C9orf72);CARF(CARF);CBR4(CBR4);CCPG1(CCPG1);CDC27(CDC27);CDS1(CDS1);CERKL(CERKL);CHD1(CHD1);CHD8(CHD8);CMTR2(CMTR2);CNOT6(CNOT6);CNOT7(CNOT7);COQ8A(COQ8A);C…
GO:0035264	BP	multicellular organism growth	10	111	0.00706163954281594	0.260075146183714	ARID5B(ARID5B);ATM(ATM);CLIC4(CLIC4);CSF1(CSF1);EP300(EP300);GRHL2(GRHL2);PIK3CA(PIK3CA);PLAG1(PLAG1);RC3H2(RC3H2);TTC8(TTC8)
GO:0016032	BP	viral process	13	165	0.00713390115805577	0.260075146183714	CHD1(CHD1);CNOT7(CNOT7);EP300(EP300);FMR1(FMR1);JUN(JUN);LTF(LTF);MID2(MID2);NEDD4(NEDD4);PIKFYVE(PIKFYVE);PKN2(PKN2);PROX1(PROX1);ROCK2(ROCK2);TASOR(TASOR)
GO:0017151	MF	DEAD/H-box RNA helicase binding	2	4	0.00716276503372151	0.163856611126206	POT1(POT1);SMAD1(SMAD1)
GO:0031402	MF	sodium ion binding	2	4	0.00716276503372151	0.163856611126206	SLC34A2(SLC34A2);TDG(TDG)
GO:0051254	BP	positive regulation of RNA metabolic process	41	762	0.0071849070072615	0.260075146183714	ARID4A(ARID4A);ASXL2(ASXL2);ATM(ATM);BMPR2(BMPR2);BTG2(BTG2);CARF(CARF);CCPG1(CCPG1);CHD8(CHD8);CNOT7(CNOT7);CPEB3(CPEB3);CTCF(CTCF);EGFR(EGFR);EGR1(EGR1);EP300(EP300);FOXO3(FOXO3);ICE2(ICE2);IFT74(IFT74);IKZF2(IKZF2);JUN(JUN);KDM7A(KDM7A);KLF12(KLF12);KMT2A(KMT2A);MED13(MED13);MLLT3(MLLT3);MYSM1(MYSM1);NCOA7(NCOA7);NR3C1(NR3C1);NRIP1(NRIP1);PADI2(PADI2);PROX1(PROX1);PYGO1(PYGO1);RNF111(RNF111);R…
GO:0003690	MF	double-stranded DNA binding	38	711	0.00719571065171547	0.163856611126206	ARID5B(ARID5B);BAZ2A(BAZ2A);CREB3L2(CREB3L2);CTCF(CTCF);EBF4(EBF4);EGR1(EGR1);EGR3(EGR3);EGR4(EGR4);EHF(EHF);FOS(FOS);FOSB(FOSB);FOXO3(FOXO3);GTF2A1(GTF2A1);HLF(HLF);JUN(JUN);KLF12(KLF12);KLF6(KLF6);MSH2(MSH2);MTERF1(MTERF1);NR3C1(NR3C1);NR4A2(NR4A2);NRIP1(NRIP1);PATZ1(PATZ1);PLAG1(PLAG1);PROX1(PROX1);RFX5(RFX5);SETX(SETX);SMAD1(SMAD1);SOX10(SOX10);SP3(SP3);TDG(TDG);ZBTB33(ZBTB33);ZBTB37(ZBTB37);…
GO:0120192	BP	tight junction assembly	5	34	0.0072090362343618	0.260075146183714	FRMPD2(FRMPD2);GRHL2(GRHL2);NPHP1(NPHP1);PECAM1(PECAM1);ROCK2(ROCK2)
GO:0048488	BP	synaptic vesicle endocytosis	4	22	0.00747126404212522	0.260552659650629	BTBD8(BTBD8);DNAJC6(DNAJC6);FCHO2(FCHO2);SYNJ1(SYNJ1)
GO:0140238	BP	presynaptic endocytosis	4	22	0.00747126404212522	0.260552659650629	BTBD8(BTBD8);DNAJC6(DNAJC6);FCHO2(FCHO2);SYNJ1(SYNJ1)
GO:0001542	BP	ovulation from ovarian follicle	2	4	0.00752830094832684	0.260552659650629	FOXO3(FOXO3);NRIP1(NRIP1)
GO:0036289	BP	peptidyl-serine autophosphorylation	2	4	0.00752830094832684	0.260552659650629	ATM(ATM);PIKFYVE(PIKFYVE)
GO:0060836	BP	lymphatic endothelial cell differentiation	2	4	0.00752830094832684	0.260552659650629	BMPR2(BMPR2);PROX1(PROX1)
GO:0034502	BP	protein localization to chromosome	7	63	0.00761299516069877	0.26135903547657	BUB1B(BUB1B);CTCF(CTCF);MSH2(MSH2);POT1(POT1);SLF2(SLF2);TASOR(TASOR);WAPL(WAPL)
GO:0008270	MF	zinc ion binding	32	577	0.00792307975885741	0.166516952428362	CPM(CPM);EGR1(EGR1);EP300(EP300);ESCO1(ESCO1);FBXO30(FBXO30);KDM7A(KDM7A);KMT2A(KMT2A);LOC101102729(LOC101102729);LOC101113032(LOC101113032);LTN1(LTN1);MAP3K1(MAP3K1);MARCHF5(MARCHF5);MBTD1(MBTD1);MID2(MID2);NFXL1(NFXL1);NR3C1(NR3C1);NR4A1(NR4A1);NR4A2(NR4A2);PARP14(PARP14);PHC3(PHC3);PIKFYVE(PIKFYVE);SREK1IP1(SREK1IP1);TET1(TET1);TRIM34(TRIM34);TRIM4(TRIM4);TUT7(TUT7);UBR1(UBR1);USP33(USP33);ZCC…
GO:1990837	MF	sequence-specific double-stranded DNA binding	36	670	0.00812363284160295	0.166516952428362	ARID5B(ARID5B);BAZ2A(BAZ2A);CREB3L2(CREB3L2);CTCF(CTCF);EBF4(EBF4);EGR1(EGR1);EGR3(EGR3);EGR4(EGR4);EHF(EHF);FOS(FOS);FOSB(FOSB);FOXO3(FOXO3);GTF2A1(GTF2A1);HLF(HLF);JUN(JUN);KLF12(KLF12);KLF6(KLF6);MSH2(MSH2);NR3C1(NR3C1);NR4A2(NR4A2);NRIP1(NRIP1);PATZ1(PATZ1);PLAG1(PLAG1);PROX1(PROX1);RFX5(RFX5);SETX(SETX);SMAD1(SMAD1);SOX10(SOX10);SP3(SP3);ZBTB33(ZBTB33);ZBTB37(ZBTB37);ZBTB4(ZBTB4);ZFP1(ZFP1);…
GO:0061614	BP	pri-miRNA transcription by RNA polymerase II	5	35	0.00816542740683606	0.272812119657837	EGR1(EGR1);FOXO3(FOXO3);JUN(JUN);NR3C1(NR3C1);SMAD1(SMAD1)
GO:1902893	BP	regulation of pri-miRNA transcription by RNA polymerase II	5	35	0.00816542740683606	0.272812119657837	EGR1(EGR1);FOXO3(FOXO3);JUN(JUN);NR3C1(NR3C1);SMAD1(SMAD1)
GO:0050434	BP	positive regulation of viral transcription	3	12	0.00820294839469185	0.272812119657837	CHD1(CHD1);EP300(EP300);JUN(JUN)
GO:2000209	BP	regulation of anoikis	3	12	0.00820294839469185	0.272812119657837	MCL1(MCL1);PDK4(PDK4);PIK3CA(PIK3CA)
GO:0019079	BP	viral genome replication	7	64	0.00828860828638835	0.273524073450815	CNOT7(CNOT7);FMR1(FMR1);LTF(LTF);PKN2(PKN2);PROX1(PROX1);ROCK2(ROCK2);TASOR(TASOR)
GO:0006383	BP	transcription by RNA polymerase III	4	23	0.00878956729845057	0.286574311042733	CHD8(CHD8);GTF3C3(GTF3C3);GTF3C4(GTF3C4);ICE2(ICE2)
GO:0031328	BP	positive regulation of cellular biosynthetic process	46	888	0.00885386909457899	0.286574311042733	APPL1(APPL1);ARID4A(ARID4A);ASXL2(ASXL2);ATM(ATM);BMPR2(BMPR2);CARF(CARF);CCPG1(CCPG1);CHD8(CHD8);CNOT7(CNOT7);CTCF(CTCF);EGFR(EGFR);EGR1(EGR1);EIF5A2(EIF5A2);EP300(EP300);FMR1(FMR1);FOXO3(FOXO3);GRHL2(GRHL2);ICE2(ICE2);IFT74(IFT74);IKZF2(IKZF2);JUN(JUN);KDM7A(KDM7A);KLF12(KLF12);KMT2A(KMT2A);MED13(MED13);MLLT3(MLLT3);MYSM1(MYSM1);NCOA7(NCOA7);NR3C1(NR3C1);NRIP1(NRIP1);P2RX7(P2RX7);PADI2(PADI2);P…
GO:0051173	BP	positive regulation of nitrogen compound metabolic process	74	1563	0.00888602514861187	0.286574311042733	AMER1(AMER1);ANGPT1(ANGPT1);APC(APC);AREG(AREG);ARID4A(ARID4A);ASXL2(ASXL2);ATM(ATM);BMPR2(BMPR2);BTG2(BTG2);CARF(CARF);CCPG1(CCPG1);CHD8(CHD8);CNOT7(CNOT7);CPEB3(CPEB3);CSF1(CSF1);CTCF(CTCF);EGFR(EGFR);EGR1(EGR1);EIF5A2(EIF5A2);EP300(EP300);FANCM(FANCM);FMR1(FMR1);FOXO3(FOXO3);FRS2(FRS2);GRHL2(GRHL2);ICE2(ICE2);IFT74(IFT74);IKZF2(IKZF2);IL6ST(IL6ST);JUN(JUN);KDM7A(KDM7A);KLF12(KLF12);KMT2A(KMT2A…
GO:0035064	MF	methylated histone binding	6	51	0.00891669328278416	0.166516952428362	CHD1(CHD1);CHD8(CHD8);FMR1(FMR1);KDM7A(KDM7A);MBTD1(MBTD1);PYGO1(PYGO1)
GO:0140034	MF	methylation-dependent protein binding	6	51	0.00891669328278416	0.166516952428362	CHD1(CHD1);CHD8(CHD8);FMR1(FMR1);KDM7A(KDM7A);MBTD1(MBTD1);PYGO1(PYGO1)
GO:0046914	MF	transition metal ion binding	40	769	0.00913164955806878	0.166516952428362	CP(CP);CPM(CPM);CYP2J(CYP2J);DCP2(DCP2);EGR1(EGR1);EP300(EP300);ESCO1(ESCO1);FBXO30(FBXO30);KDM7A(KDM7A);KMT2A(KMT2A);LOC101102729(LOC101102729);LOC101113032(LOC101113032);LOC101121820(LOC101121820);LTF(LTF);LTN1(LTN1);MAP3K1(MAP3K1);MARCHF5(MARCHF5);MBTD1(MBTD1);MID2(MID2);MOCOS(MOCOS);NFXL1(NFXL1);NR3C1(NR3C1);NR4A1(NR4A1);NR4A2(NR4A2);PARP14(PARP14);PHC3(PHC3);PIKFYVE(PIKFYVE);PPEF2(PPEF2);SRE…
GO:0045893	BP	positive regulation of transcription, DNA-templated	38	705	0.00926982252897329	0.292041100470862	ARID4A(ARID4A);ASXL2(ASXL2);ATM(ATM);BMPR2(BMPR2);CARF(CARF);CCPG1(CCPG1);CHD8(CHD8);CNOT7(CNOT7);CTCF(CTCF);EGFR(EGFR);EGR1(EGR1);EP300(EP300);FOXO3(FOXO3);ICE2(ICE2);IFT74(IFT74);IKZF2(IKZF2);JUN(JUN);KDM7A(KDM7A);KLF12(KLF12);KMT2A(KMT2A);MED13(MED13);MLLT3(MLLT3);MYSM1(MYSM1);NCOA7(NCOA7);NR3C1(NR3C1);NRIP1(NRIP1);PADI2(PADI2);PROX1(PROX1);PYGO1(PYGO1);RNF111(RNF111);RNF14(RNF14);SETX(SETX);S…
GO:1902680	BP	positive regulation of RNA biosynthetic process	38	705	0.00926982252897329	0.292041100470862	ARID4A(ARID4A);ASXL2(ASXL2);ATM(ATM);BMPR2(BMPR2);CARF(CARF);CCPG1(CCPG1);CHD8(CHD8);CNOT7(CNOT7);CTCF(CTCF);EGFR(EGFR);EGR1(EGR1);EP300(EP300);FOXO3(FOXO3);ICE2(ICE2);IFT74(IFT74);IKZF2(IKZF2);JUN(JUN);KDM7A(KDM7A);KLF12(KLF12);KMT2A(KMT2A);MED13(MED13);MLLT3(MLLT3);MYSM1(MYSM1);NCOA7(NCOA7);NR3C1(NR3C1);NRIP1(NRIP1);PADI2(PADI2);PROX1(PROX1);PYGO1(PYGO1);RNF111(RNF111);RNF14(RNF14);SETX(SETX);S…
GO:1903508	BP	positive regulation of nucleic acid-templated transcription	38	705	0.00926982252897329	0.292041100470862	ARID4A(ARID4A);ASXL2(ASXL2);ATM(ATM);BMPR2(BMPR2);CARF(CARF);CCPG1(CCPG1);CHD8(CHD8);CNOT7(CNOT7);CTCF(CTCF);EGFR(EGFR);EGR1(EGR1);EP300(EP300);FOXO3(FOXO3);ICE2(ICE2);IFT74(IFT74);IKZF2(IKZF2);JUN(JUN);KDM7A(KDM7A);KLF12(KLF12);KMT2A(KMT2A);MED13(MED13);MLLT3(MLLT3);MYSM1(MYSM1);NCOA7(NCOA7);NR3C1(NR3C1);NRIP1(NRIP1);PADI2(PADI2);PROX1(PROX1);PYGO1(PYGO1);RNF111(RNF111);RNF14(RNF14);SETX(SETX);S…
GO:0051052	BP	regulation of DNA metabolic process	18	269	0.00935520682675778	0.292041100470862	ATM(ATM);BMPR2(BMPR2);DCP2(DCP2);EGFR(EGFR);ERCC4(ERCC4);ESCO1(ESCO1);GRHL2(GRHL2);LOC101113346(LOC101113346);MSH2(MSH2);PIK3CA(PIK3CA);POT1(POT1);RIF1(RIF1);SLF2(SLF2);SMARCAD1(SMARCAD1);TASOR(TASOR);TET1(TET1);WAPL(WAPL);ZBTB38(ZBTB38)
GO:0016301	MF	kinase activity	32	584	0.00937340413226923	0.166516952428362	AK5(AK5);ALPK1(ALPK1);ATM(ATM);BMP2K(BMP2K);BMPR2(BMPR2);BUB1B(BUB1B);CERKL(CERKL);COQ8A(COQ8A);DGKE(DGKE);EGFR(EGFR);LATS1(LATS1);MAK(MAK);MAP3K1(MAP3K1);MAP3K13(MAP3K13);MLKL(MLKL);MYLK(MYLK);N4BP2(N4BP2);NME5(NME5);PDK4(PDK4);PGM2L1(PGM2L1);PI4K2B(PI4K2B);PIK3CA(PIK3CA);PIKFYVE(PIKFYVE);PKN2(PKN2);PRKAB1(PRKAB1);PRKAB2(PRKAB2);PRKAG3(PRKAG3);PRKCI(PRKCI);ROCK2(ROCK2);SCYL2(SCYL2);SNRK(SNRK);TA…
GO:0001046	MF	core promoter sequence-specific DNA binding	4	24	0.00939443295967041	0.166516952428362	BAZ2A(BAZ2A);FOS(FOS);GTF2A1(GTF2A1);NR3C1(NR3C1)
GO:0001047	MF	core promoter binding	4	24	0.00939443295967041	0.166516952428362	BAZ2A(BAZ2A);FOS(FOS);GTF2A1(GTF2A1);NR3C1(NR3C1)
GO:0048487	MF	beta-tubulin binding	4	24	0.00939443295967041	0.166516952428362	APPL1(APPL1);IFT74(IFT74);TAOK1(TAOK1);TTLL7(TTLL7)
GO:0018108	BP	peptidyl-tyrosine phosphorylation	12	152	0.00939855080209256	0.292041100470862	ANGPT1(ANGPT1);AREG(AREG);CNOT7(CNOT7);EGFR(EGFR);IL6ST(IL6ST);NEDD9(NEDD9);PARP14(PARP14);PECAM1(PECAM1);PLPP3(PLPP3);RICTOR(RICTOR);SOCS4(SOCS4);TGFA(TGFA)
GO:0003682	MF	chromatin binding	20	318	0.00940183545705933	0.166516952428362	CHD8(CHD8);CTCF(CTCF);EGFR(EGFR);EGR1(EGR1);EP300(EP300);ERCC4(ERCC4);FANCM(FANCM);FOS(FOS);FOXO3(FOXO3);GRHL2(GRHL2);IFT74(IFT74);KMT2A(KMT2A);MLLT3(MLLT3);MSH2(MSH2);PATZ1(PATZ1);PBRM1(PBRM1);RBL2(RBL2);SOX10(SOX10);SP3(SP3);TASOR(TASOR)
GO:1990391	CC	DNA repair complex	4	26	0.00964126915996204	0.159382230800622	ATM(ATM);DCLRE1C(DCLRE1C);ERCC4(ERCC4);MSH2(MSH2)
GO:0043296	CC	apical junction complex	8	91	0.00995795968212812	0.159629111268054	ANK3(ANK3);APC(APC);FRMD4A(FRMD4A);FRMD4B(FRMD4B);MAGI3(MAGI3);PATJ(PATJ);PKN2(PKN2);TJP3(TJP3)
GO:0031346	BP	positive regulation of cell projection organization	13	172	0.00996162710661366	0.305790691300254	APC(APC);BMPR2(BMPR2);CCP110(CCP110);CEP120(CEP120);EP300(EP300);FNBP1L(FNBP1L);GOLGA4(GOLGA4);ITSN2(ITSN2);MAP3K13(MAP3K13);NIN(NIN);P2RX7(P2RX7);PRKCI(PRKCI);SETX(SETX)
GO:0045069	BP	regulation of viral genome replication	6	51	0.0100309787794351	0.305790691300254	CNOT7(CNOT7);FMR1(FMR1);LTF(LTF);PKN2(PKN2);PROX1(PROX1);TASOR(TASOR)
GO:0032205	BP	negative regulation of telomere maintenance	4	24	0.0102509659821783	0.305790691300254	ATM(ATM);DCP2(DCP2);ERCC4(ERCC4);POT1(POT1)
GO:0060612	BP	adipose tissue development	4	24	0.0102509659821783	0.305790691300254	AMER1(AMER1);ARID5B(ARID5B);CSF1(CSF1);PIK3CA(PIK3CA)
GO:0072583	BP	clathrin-dependent endocytosis	4	24	0.0102509659821783	0.305790691300254	BTBD8(BTBD8);DNAJC6(DNAJC6);FCHO2(FCHO2);FNBP1L(FNBP1L)
GO:0018212	BP	peptidyl-tyrosine modification	12	154	0.0103711183566024	0.305790691300254	ANGPT1(ANGPT1);AREG(AREG);CNOT7(CNOT7);EGFR(EGFR);IL6ST(IL6ST);NEDD9(NEDD9);PARP14(PARP14);PECAM1(PECAM1);PLPP3(PLPP3);RICTOR(RICTOR);SOCS4(SOCS4);TGFA(TGFA)
GO:0001945	BP	lymph vessel development	3	13	0.0103800700875967	0.305790691300254	BMPR2(BMPR2);PROX1(PROX1);VASH1(VASH1)
GO:0050731	BP	positive regulation of peptidyl-tyrosine phosphorylation	9	100	0.0104157036031329	0.305790691300254	ANGPT1(ANGPT1);AREG(AREG);IL6ST(IL6ST);NEDD9(NEDD9);PARP14(PARP14);PECAM1(PECAM1);PLPP3(PLPP3);RICTOR(RICTOR);TGFA(TGFA)
GO:0000226	BP	microtubule cytoskeleton organization	23	378	0.0108583587033221	0.316602965753712	APC(APC);CCDC8(CCDC8);CCP110(CCP110);CEP120(CEP120);CEP192(CEP192);CEP70(CEP70);DNAJB13(DNAJB13);DNAL1(DNAL1);GEN1(GEN1);HOOK1(HOOK1);KIF3B(KIF3B);LOC101110888(LOC101110888);MAP2(MAP2);NIN(NIN);POC1B(POC1B);ROCK2(ROCK2);SASS6(SASS6);SLK(SLK);SPICE1(SPICE1);TAOK1(TAOK1);TASOR(TASOR);TOGARAM1(TOGARAM1);USP33(USP33)
GO:0090090	BP	negative regulation of canonical Wnt signaling pathway	8	84	0.0111207010839045	0.322046425266542	AMER1(AMER1);APC(APC);CHD8(CHD8);EGR1(EGR1);FOXO3(FOXO3);LATS1(LATS1);MLLT3(MLLT3);SOX10(SOX10)
GO:0005829	CC	cytosol	89	2160	0.0112584177829732	0.175167735505671	AK5(AK5);AKAP11(AKAP11);ALPK1(ALPK1);APPL1(APPL1);ARHGAP5(ARHGAP5);ARID4A(ARID4A);ARID4B(ARID4B);BAZ2A(BAZ2A);C2CD5(C2CD5);CABLES1(CABLES1);CCDC8(CCDC8);CEP170(CEP170);CEP192(CEP192);CERKL(CERKL);CHD9(CHD9);CLCA2(CLCA2);CLIC4(CLIC4);CMYA5(CMYA5);CPEB3(CPEB3);CWC22(CWC22);DDX3X(DDX3X);DGKE(DGKE);DMTF1(DMTF1);DPP8(DPP8);EP300(EP300);FAM126B(FAM126B);FBXL3(FBXL3);FMO5(FMO5);FMR1(FMR1);FNBP1L(FNBP1L)…
GO:0030516	BP	regulation of axon extension	5	38	0.011555401540574	0.322280060787475	BMPR2(BMPR2);GOLGA4(GOLGA4);MAP2(MAP2);MAP3K13(MAP3K13);WDR36(WDR36)
GO:0000014	MF	single-stranded DNA endodeoxyribonuclease activity	2	5	0.0116590057239355	0.202004946999492	DCLRE1C(DCLRE1C);ERCC4(ERCC4)
GO:0045944	BP	positive regulation of transcription by RNA polymerase II	29	512	0.0117567729276474	0.322280060787475	ARID4A(ARID4A);ASXL2(ASXL2);ATM(ATM);BMPR2(BMPR2);CARF(CARF);CCPG1(CCPG1);CHD8(CHD8);CNOT7(CNOT7);EGFR(EGFR);EGR1(EGR1);EP300(EP300);FOXO3(FOXO3);IFT74(IFT74);IKZF2(IKZF2);JUN(JUN);KLF12(KLF12);KMT2A(KMT2A);MED13(MED13);MYSM1(MYSM1);NCOA7(NCOA7);NR3C1(NR3C1);NRIP1(NRIP1);PROX1(PROX1);PYGO1(PYGO1);SETX(SETX);SMAD1(SMAD1);SOX10(SOX10);SP3(SP3);ZNF148(ZNF148)
GO:0009891	BP	positive regulation of biosynthetic process	46	903	0.0117928412639105	0.322280060787475	APPL1(APPL1);ARID4A(ARID4A);ASXL2(ASXL2);ATM(ATM);BMPR2(BMPR2);CARF(CARF);CCPG1(CCPG1);CHD8(CHD8);CNOT7(CNOT7);CTCF(CTCF);EGFR(EGFR);EGR1(EGR1);EIF5A2(EIF5A2);EP300(EP300);FMR1(FMR1);FOXO3(FOXO3);GRHL2(GRHL2);ICE2(ICE2);IFT74(IFT74);IKZF2(IKZF2);JUN(JUN);KDM7A(KDM7A);KLF12(KLF12);KMT2A(KMT2A);MED13(MED13);MLLT3(MLLT3);MYSM1(MYSM1);NCOA7(NCOA7);NR3C1(NR3C1);NRIP1(NRIP1);P2RX7(P2RX7);PADI2(PADI2);P…
GO:0000079	BP	regulation of cyclin-dependent protein serine/threonine kinase activity	4	25	0.0118609245669615	0.322280060787475	APC(APC);EGFR(EGFR);LATS1(LATS1);PROX1(PROX1)
GO:0007099	BP	centriole replication	4	25	0.0118609245669615	0.322280060787475	CCP110(CCP110);CEP120(CEP120);POC1B(POC1B);SASS6(SASS6)
GO:0006325	BP	chromatin organization	22	360	0.0120004802708454	0.322280060787475	ARID4A(ARID4A);ATM(ATM);CHD1(CHD1);CHD8(CHD8);CHD9(CHD9);CTCF(CTCF);DR1(DR1);EP300(EP300);FMR1(FMR1);KMT2A(KMT2A);MBTD1(MBTD1);MLLT3(MLLT3);MYSM1(MYSM1);NR3C1(NR3C1);PADI2(PADI2);PBRM1(PBRM1);RIF1(RIF1);SHPRH(SHPRH);SMARCAD1(SMARCAD1);TASOR(TASOR);TET1(TET1);ZBTB1(ZBTB1)
GO:0016772	MF	transferase activity, transferring phosphorus-containing groups	36	688	0.0120144506604757	0.2028453983847	AK5(AK5);ALPK1(ALPK1);ATM(ATM);BMP2K(BMP2K);BMPR2(BMPR2);BUB1B(BUB1B);CDS1(CDS1);CERKL(CERKL);COQ8A(COQ8A);DGKE(DGKE);EGFR(EGFR);LATS1(LATS1);MAK(MAK);MAP3K1(MAP3K1);MAP3K13(MAP3K13);MLKL(MLKL);MYLK(MYLK);N4BP2(N4BP2);NME5(NME5);PDK4(PDK4);PGM2L1(PGM2L1);PI4K2B(PI4K2B);PIK3CA(PIK3CA);PIKFYVE(PIKFYVE);PKN2(PKN2);POLK(POLK);PRKAB1(PRKAB1);PRKAB2(PRKAB2);PRKAG3(PRKAG3);PRKCI(PRKCI);REV3L(REV3L);ROCK…
GO:0010825	BP	positive regulation of centrosome duplication	2	5	0.0122465096924409	0.322280060787475	CEP120(CEP120);ROCK2(ROCK2)
GO:0032119	BP	sequestering of zinc ion	2	5	0.0122465096924409	0.322280060787475	SLC30A4(SLC30A4);SLC30A7(SLC30A7)
GO:0051096	BP	positive regulation of helicase activity	2	5	0.0122465096924409	0.322280060787475	MSH2(MSH2);POT1(POT1)
GO:0051238	BP	sequestering of metal ion	2	5	0.0122465096924409	0.322280060787475	SLC30A4(SLC30A4);SLC30A7(SLC30A7)
GO:0072526	BP	pyridine-containing compound catabolic process	2	5	0.0122465096924409	0.322280060787475	NUDT12(NUDT12);NUDT13(NUDT13)
GO:0005819	CC	spindle	14	217	0.0124007875998768	0.18742904686671	ATM(ATM);CDC27(CDC27);CEP170(CEP170);LATS1(LATS1);MAK(MAK);NEDD9(NEDD9);NEXMIF(NEXMIF);NIN(NIN);NR3C1(NR3C1);PHLPP2(PHLPP2);POC1B(POC1B);RIF1(RIF1);SPICE1(SPICE1);WAPL(WAPL)
GO:0030331	MF	estrogen receptor binding	4	26	0.0125035280227356	0.2028453983847	LATS1(LATS1);NRIP1(NRIP1);PADI2(PADI2);ZNF366(ZNF366)
GO:0031325	BP	positive regulation of cellular metabolic process	77	1662	0.0126641439772719	0.322280060787475	ABCD2(ABCD2);AMER1(AMER1);ANGPT1(ANGPT1);APPL1(APPL1);AREG(AREG);ARID4A(ARID4A);ASXL2(ASXL2);ATM(ATM);BMPR2(BMPR2);BTG2(BTG2);CARF(CARF);CCPG1(CCPG1);CHD8(CHD8);CNOT7(CNOT7);CPEB3(CPEB3);CSF1(CSF1);CTCF(CTCF);EGFR(EGFR);EGR1(EGR1);EIF5A2(EIF5A2);EP300(EP300);FANCM(FANCM);FMR1(FMR1);FOXO3(FOXO3);FRS2(FRS2);GRHL2(GRHL2);ICE2(ICE2);IFT74(IFT74);IKZF2(IKZF2);IL6ST(IL6ST);JUN(JUN);KDM7A(KDM7A);KLF12(K…
GO:0044212	MF	transcription regulatory region DNA binding	29	528	0.0126742648757402	0.2028453983847	ARID5B(ARID5B);BAZ2A(BAZ2A);CREB3L2(CREB3L2);CTCF(CTCF);EBF4(EBF4);EGR1(EGR1);EHF(EHF);FOS(FOS);FOSB(FOSB);FOXO3(FOXO3);GRHL2(GRHL2);GTF2A1(GTF2A1);JUN(JUN);KLF12(KLF12);KLF6(KLF6);NR3C1(NR3C1);NR4A2(NR4A2);NRIP1(NRIP1);PATZ1(PATZ1);PLAG1(PLAG1);PROX1(PROX1);RFX5(RFX5);SETX(SETX);SMAD1(SMAD1);SOX10(SOX10);SP3(SP3);ZBTB4(ZBTB4);ZNF148(ZNF148);ZNF644(ZNF644)
GO:0044403	BP	symbiont process	14	197	0.0127405424278983	0.322280060787475	BPIFA1(BPIFA1);CHD1(CHD1);CNOT7(CNOT7);EP300(EP300);FMR1(FMR1);JUN(JUN);LTF(LTF);MID2(MID2);NEDD4(NEDD4);PIKFYVE(PIKFYVE);PKN2(PKN2);PROX1(PROX1);ROCK2(ROCK2);TASOR(TASOR)
GO:0014009	BP	glial cell proliferation	3	14	0.0128601307915737	0.322280060787475	CSF1(CSF1);PLAG1(PLAG1);PRKCI(PRKCI)
GO:0043921	BP	modulation by host of viral transcription	3	14	0.0128601307915737	0.322280060787475	CHD1(CHD1);EP300(EP300);JUN(JUN)
GO:0052312	BP	modulation of transcription in other organism involved in symbiotic interaction	3	14	0.0128601307915737	0.322280060787475	CHD1(CHD1);EP300(EP300);JUN(JUN)
GO:0052472	BP	modulation by host of symbiont transcription	3	14	0.0128601307915737	0.322280060787475	CHD1(CHD1);EP300(EP300);JUN(JUN)
GO:0071276	BP	cellular response to cadmium ion	3	14	0.0128601307915737	0.322280060787475	EGFR(EGFR);FOS(FOS);JUN(JUN)
GO:0097150	BP	neuronal stem cell population maintenance	3	14	0.0128601307915737	0.322280060787475	FOXO3(FOXO3);FUT10(FUT10);PROX1(PROX1)
GO:0007091	BP	metaphase/anaphase transition of mitotic cell cycle	5	39	0.0128700047765729	0.322280060787475	APC(APC);ATM(ATM);BUB1B(BUB1B);CDC27(CDC27);GEN1(GEN1)
GO:0010965	BP	regulation of mitotic sister chromatid separation	5	39	0.0128700047765729	0.322280060787475	APC(APC);ATM(ATM);BUB1B(BUB1B);CDC27(CDC27);GEN1(GEN1)
GO:0120193	BP	tight junction organization	5	39	0.0128700047765729	0.322280060787475	FRMPD2(FRMPD2);GRHL2(GRHL2);NPHP1(NPHP1);PECAM1(PECAM1);ROCK2(ROCK2)
GO:1905515	BP	non-motile cilium assembly	5	39	0.0128700047765729	0.322280060787475	BBS10(BBS10);IFT74(IFT74);MAK(MAK);NPHP3(NPHP3);TTC8(TTC8)
GO:0003684	MF	damaged DNA binding	5	40	0.012911417774963	0.2028453983847	EP300(EP300);ERCC4(ERCC4);MSH2(MSH2);POLK(POLK);POT1(POT1)
GO:0001067	MF	regulatory region nucleic acid binding	29	529	0.012980069407302	0.2028453983847	ARID5B(ARID5B);BAZ2A(BAZ2A);CREB3L2(CREB3L2);CTCF(CTCF);EBF4(EBF4);EGR1(EGR1);EHF(EHF);FOS(FOS);FOSB(FOSB);FOXO3(FOXO3);GRHL2(GRHL2);GTF2A1(GTF2A1);JUN(JUN);KLF12(KLF12);KLF6(KLF6);NR3C1(NR3C1);NR4A2(NR4A2);NRIP1(NRIP1);PATZ1(PATZ1);PLAG1(PLAG1);PROX1(PROX1);RFX5(RFX5);SETX(SETX);SMAD1(SMAD1);SOX10(SOX10);SP3(SP3);ZBTB4(ZBTB4);ZNF148(ZNF148);ZNF644(ZNF644)
GO:0016458	BP	gene silencing	9	104	0.0132657070430665	0.330246285861602	CNOT6(CNOT6);CNOT7(CNOT7);EGFR(EGFR);FMR1(FMR1);RIF1(RIF1);TASOR(TASOR);TET1(TET1);TUT7(TUT7);ZFP36(ZFP36)
GO:0007094	BP	mitotic spindle assembly checkpoint	4	26	0.0136244615671732	0.333329499376187	APC(APC);ATM(ATM);BUB1B(BUB1B);GEN1(GEN1)
GO:0071173	BP	spindle assembly checkpoint	4	26	0.0136244615671732	0.333329499376187	APC(APC);ATM(ATM);BUB1B(BUB1B);GEN1(GEN1)
GO:0071174	BP	mitotic spindle checkpoint	4	26	0.0136244615671732	0.333329499376187	APC(APC);ATM(ATM);BUB1B(BUB1B);GEN1(GEN1)
GO:0004527	MF	exonuclease activity	6	56	0.0138760727517924	0.21267749967651	CNOT6(CNOT6);CNOT7(CNOT7);DCLRE1A(DCLRE1A);DCLRE1C(DCLRE1C);DCP2(DCP2);XRN1(XRN1)
GO:0019058	BP	viral life cycle	10	123	0.0140418138137221	0.340351003674797	CNOT7(CNOT7);FMR1(FMR1);LTF(LTF);MID2(MID2);NEDD4(NEDD4);PIKFYVE(PIKFYVE);PKN2(PKN2);PROX1(PROX1);ROCK2(ROCK2);TASOR(TASOR)
GO:0016773	MF	phosphotransferase activity, alcohol group as acceptor	29	533	0.01426363822639	0.214492823894959	ALPK1(ALPK1);ATM(ATM);BMP2K(BMP2K);BMPR2(BMPR2);BUB1B(BUB1B);CERKL(CERKL);DGKE(DGKE);EGFR(EGFR);LATS1(LATS1);MAK(MAK);MAP3K1(MAP3K1);MAP3K13(MAP3K13);MLKL(MLKL);MYLK(MYLK);N4BP2(N4BP2);PDK4(PDK4);PGM2L1(PGM2L1);PI4K2B(PI4K2B);PIK3CA(PIK3CA);PIKFYVE(PIKFYVE);PKN2(PKN2);PRKAB1(PRKAB1);PRKAB2(PRKAB2);PRKAG3(PRKAG3);PRKCI(PRKCI);ROCK2(ROCK2);SCYL2(SCYL2);SNRK(SNRK);TAOK1(TAOK1)
GO:0044784	BP	metaphase/anaphase transition of cell cycle	5	40	0.0142821015377583	0.340351003674797	APC(APC);ATM(ATM);BUB1B(BUB1B);CDC27(CDC27);GEN1(GEN1)
GO:0045669	BP	positive regulation of osteoblast differentiation	5	40	0.0142821015377583	0.340351003674797	BMPR2(BMPR2);FBN2(FBN2);IL6ST(IL6ST);LTF(LTF);SMAD1(SMAD1)
GO:0051983	BP	regulation of chromosome segregation	7	71	0.0143104015242807	0.340351003674797	APC(APC);ATM(ATM);BUB1B(BUB1B);CDC27(CDC27);GEN1(GEN1);SLF2(SLF2);WAPL(WAPL)
GO:0048524	BP	positive regulation of viral process	6	55	0.0143112120408242	0.340351003674797	CHD1(CHD1);CNOT7(CNOT7);EP300(EP300);FMR1(FMR1);JUN(JUN);PKN2(PKN2)
GO:0008152	BP	metabolic process	251	6320	0.0146382333324527	0.346194218312506	ABCD2(ABCD2);AGPS(AGPS);AK5(AK5);ALG9(ALG9);AMER1(AMER1);ANGPT1(ANGPT1);APC(APC);APPL1(APPL1);AREG(AREG);ARID4A(ARID4A);ARID4B(ARID4B);ARID5B(ARID5B);ASCC1(ASCC1);ASXL2(ASXL2);ATG2B(ATG2B);ATM(ATM);ATRX(ATRX);BMPR2(BMPR2);BOD1L1(BOD1L1);BTG2(BTG2);C9orf72(C9orf72);CARF(CARF);CBR4(CBR4);CCDC8(CCDC8);CCPG1(CCPG1);CDC27(CDC27);CDS1(CDS1);CEP192(CEP192);CERKL(CERKL);CHD1(CHD1);CHD8(CHD8);CMTR2(CMTR2)…
GO:0000127	CC	transcription factor TFIIIC complex	2	6	0.0147642950356951	0.21260574631447	GTF3C3(GTF3C3);GTF3C4(GTF3C4)
GO:0005923	CC	bicellular tight junction	7	79	0.0148703452053599	0.21260574631447	ANK3(ANK3);APC(APC);FRMD4A(FRMD4A);FRMD4B(FRMD4B);MAGI3(MAGI3);PATJ(PATJ);TJP3(TJP3)
GO:0031577	BP	spindle checkpoint	4	27	0.0155461418309909	0.355967396112476	APC(APC);ATM(ATM);BUB1B(BUB1B);GEN1(GEN1)
GO:0046782	BP	regulation of viral transcription	4	27	0.0155461418309909	0.355967396112476	CHD1(CHD1);EP300(EP300);JUN(JUN);MID2(MID2)
GO:0061014	BP	positive regulation of mRNA catabolic process	4	27	0.0155461418309909	0.355967396112476	BTG2(BTG2);CNOT7(CNOT7);CPEB3(CPEB3);ZFP36(ZFP36)
GO:0098534	BP	centriole assembly	4	27	0.0155461418309909	0.355967396112476	CCP110(CCP110);CEP120(CEP120);POC1B(POC1B);SASS6(SASS6)
GO:1904029	BP	regulation of cyclin-dependent protein kinase activity	4	27	0.0155461418309909	0.355967396112476	APC(APC);EGFR(EGFR);LATS1(LATS1);PROX1(PROX1)
GO:0048675	BP	axon extension	6	56	0.0155531913734838	0.355967396112476	BMPR2(BMPR2);C9orf72(C9orf72);GOLGA4(GOLGA4);MAP2(MAP2);MAP3K13(MAP3K13);WDR36(WDR36)
GO:1901522	BP	positive regulation of transcription from RNA polymerase II promoter involved in cellular response to chemical stimulus	3	15	0.0156490538763517	0.356246108832241	CARF(CARF);EP300(EP300);SMAD1(SMAD1)
GO:0051306	BP	mitotic sister chromatid separation	5	41	0.0157945954765582	0.357646770977171	APC(APC);ATM(ATM);BUB1B(BUB1B);CDC27(CDC27);GEN1(GEN1)
GO:0051128	BP	regulation of cellular component organization	68	1455	0.0160050372556078	0.360494410566786	ALMS1(ALMS1);ANGPT1(ANGPT1);APC(APC);APPL1(APPL1);ATM(ATM);BBS10(BBS10);BMPR2(BMPR2);BRWD3(BRWD3);BUB1B(BUB1B);C2CD5(C2CD5);C9orf72(C9orf72);CCDC8(CCDC8);CCP110(CCP110);CDC27(CDC27);CDH17(CDH17);CEP120(CEP120);CEP70(CEP70);CGNL1(CGNL1);CNOT6(CNOT6);CTCF(CTCF);DCP2(DCP2);DNAJC6(DNAJC6);EGFR(EGFR);EIF5A2(EIF5A2);EP300(EP300);ERCC4(ERCC4);FMR1(FMR1);FNBP1L(FNBP1L);GEN1(GEN1);GOLGA4(GOLGA4);ITSN2(ITS…
GO:0000977	MF	RNA polymerase II regulatory region sequence-specific DNA binding	25	447	0.0162037774430293	0.230739651629925	CREB3L2(CREB3L2);CTCF(CTCF);EBF4(EBF4);EGR1(EGR1);EHF(EHF);FOS(FOS);FOSB(FOSB);FOXO3(FOXO3);GTF2A1(GTF2A1);JUN(JUN);KLF12(KLF12);KLF6(KLF6);NR3C1(NR3C1);NR4A2(NR4A2);NRIP1(NRIP1);PATZ1(PATZ1);PLAG1(PLAG1);PROX1(PROX1);RFX5(RFX5);SMAD1(SMAD1);SOX10(SOX10);SP3(SP3);ZBTB4(ZBTB4);ZNF148(ZNF148);ZNF644(ZNF644)
GO:0001012	MF	RNA polymerase II regulatory region DNA binding	25	447	0.0162037774430293	0.230739651629925	CREB3L2(CREB3L2);CTCF(CTCF);EBF4(EBF4);EGR1(EGR1);EHF(EHF);FOS(FOS);FOSB(FOSB);FOXO3(FOXO3);GTF2A1(GTF2A1);JUN(JUN);KLF12(KLF12);KLF6(KLF6);NR3C1(NR3C1);NR4A2(NR4A2);NRIP1(NRIP1);PATZ1(PATZ1);PLAG1(PLAG1);PROX1(PROX1);RFX5(RFX5);SMAD1(SMAD1);SOX10(SOX10);SP3(SP3);ZBTB4(ZBTB4);ZNF148(ZNF148);ZNF644(ZNF644)
GO:0004679	MF	AMP-activated protein kinase activity	2	6	0.0170811034456281	0.230739651629925	PRKAB2(PRKAB2);PRKAG3(PRKAG3)
GO:0010340	MF	carboxyl-O-methyltransferase activity	2	6	0.0170811034456281	0.230739651629925	PCMTD1(PCMTD1);PCMTD2(PCMTD2)
GO:0016303	MF	1-phosphatidylinositol-3-kinase activity	2	6	0.0170811034456281	0.230739651629925	ATM(ATM);PIK3CA(PIK3CA)
GO:0051998	MF	protein carboxyl O-methyltransferase activity	2	6	0.0170811034456281	0.230739651629925	PCMTD1(PCMTD1);PCMTD2(PCMTD2)
GO:0030010	BP	establishment of cell polarity	8	91	0.0174418384860035	0.379761137650094	FRMD4A(FRMD4A);FRMD4B(FRMD4B);KRIT1(KRIT1);MAP2(MAP2);PRKCI(PRKCI);RAB11FIP2(RAB11FIP2);RICTOR(RICTOR);TTC8(TTC8)
GO:0045841	BP	negative regulation of mitotic metaphase/anaphase transition	4	28	0.0176300721448222	0.379761137650094	APC(APC);ATM(ATM);BUB1B(BUB1B);GEN1(GEN1)
GO:0048048	BP	embryonic eye morphogenesis	4	28	0.0176300721448222	0.379761137650094	FBN2(FBN2);FRS2(FRS2);PROX1(PROX1);SP3(SP3)
GO:2000816	BP	negative regulation of mitotic sister chromatid separation	4	28	0.0176300721448222	0.379761137650094	APC(APC);ATM(ATM);BUB1B(BUB1B);GEN1(GEN1)
GO:0018193	BP	peptidyl-amino acid modification	32	598	0.0179219109698843	0.379761137650094	ANGPT1(ANGPT1);AREG(AREG);ARID4A(ARID4A);ATM(ATM);CNOT7(CNOT7);CTCF(CTCF);DR1(DR1);EGFR(EGFR);EGR1(EGR1);EP300(EP300);ERO1B(ERO1B);ESCO1(ESCO1);IL6ST(IL6ST);KMT2A(KMT2A);LATS1(LATS1);MAP3K13(MAP3K13);NCOA7(NCOA7);NEDD9(NEDD9);PADI2(PADI2);PARP14(PARP14);PECAM1(PECAM1);PIK3CA(PIK3CA);PIKFYVE(PIKFYVE);PLPP3(PLPP3);PPEF2(PPEF2);PRKCI(PRKCI);RICTOR(RICTOR);RIF1(RIF1);ROCK2(ROCK2);SOCS4(SOCS4);TGFA(TG…
GO:0035735	BP	intraciliary transport involved in cilium assembly	2	6	0.0179309346177282	0.379761137650094	IFT74(IFT74);LOC101110888(LOC101110888)
GO:0043928	BP	exonucleolytic nuclear-transcribed mRNA catabolic process involved in deadenylation-dependent decay	2	6	0.0179309346177282	0.379761137650094	CNOT6(CNOT6);CNOT7(CNOT7)
GO:0045945	BP	positive regulation of transcription by RNA polymerase III	2	6	0.0179309346177282	0.379761137650094	CHD8(CHD8);ICE2(ICE2)
GO:0048172	BP	regulation of short-term neuronal synaptic plasticity	2	6	0.0179309346177282	0.379761137650094	KMT2A(KMT2A);UNC13B(UNC13B)
GO:0060252	BP	positive regulation of glial cell proliferation	2	6	0.0179309346177282	0.379761137650094	PLAG1(PLAG1);PRKCI(PRKCI)
GO:0070857	BP	regulation of bile acid biosynthetic process	2	6	0.0179309346177282	0.379761137650094	PROX1(PROX1);STARD4(STARD4)
GO:1904424	BP	regulation of GTP binding	2	6	0.0179309346177282	0.379761137650094	C9orf72(C9orf72);CCPG1(CCPG1)
GO:0034451	CC	centriolar satellite	7	82	0.0179523002954339	0.249914917270645	AK5(AK5);C2CD5(C2CD5);KIF5B(KIF5B);LOC101110888(LOC101110888);LRIF1(LRIF1);ODF2L(ODF2L);SASS6(SASS6)
GO:0005874	CC	microtubule	13	206	0.018445792528673	0.250200621735077	APC(APC);CEP162(CEP162);DYNC2H1(DYNC2H1);HOOK1(HOOK1);KIF3B(KIF3B);KIF5B(KIF5B);KIFC3(KIFC3);MAP2(MAP2);MID2(MID2);NIN(NIN);STAU2(STAU2);TCP11L1(TCP11L1);TOGARAM1(TOGARAM1)
GO:0043276	BP	anoikis	3	16	0.0187508294920925	0.385614884772163	MCL1(MCL1);PDK4(PDK4);PIK3CA(PIK3CA)
GO:0045773	BP	positive regulation of axon extension	3	16	0.0187508294920925	0.385614884772163	BMPR2(BMPR2);GOLGA4(GOLGA4);MAP3K13(MAP3K13)
GO:0071514	BP	genetic imprinting	3	16	0.0187508294920925	0.385614884772163	ARID4A(ARID4A);CTCF(CTCF);PIK3CA(PIK3CA)
GO:0120033	BP	negative regulation of plasma membrane bounded cell projection assembly	3	16	0.0187508294920925	0.385614884772163	CCP110(CCP110);MAK(MAK);ODF2L(ODF2L)
GO:1904037	BP	positive regulation of epithelial cell apoptotic process	3	16	0.0187508294920925	0.385614884772163	ITGA4(ITGA4);PLA2R1(PLA2R1);PRKCI(PRKCI)
GO:1904357	BP	negative regulation of telomere maintenance via telomere lengthening	3	16	0.0187508294920925	0.385614884772163	DCP2(DCP2);ERCC4(ERCC4);POT1(POT1)
GO:0010639	BP	negative regulation of organelle organization	16	248	0.0189052676642786	0.386921752148241	APC(APC);ATM(ATM);BUB1B(BUB1B);CCP110(CCP110);CGNL1(CGNL1);DCP2(DCP2);ERCC4(ERCC4);GEN1(GEN1);MAK(MAK);ODF2L(ODF2L);PIK3CA(PIK3CA);POT1(POT1);TAOK1(TAOK1);TET1(TET1);TMOD3(TMOD3);WAPL(WAPL)
GO:0016887	MF	ATPase activity	19	319	0.0189053799407968	0.236015926289197	ABCD2(ABCD2);ATRX(ATRX);BBS10(BBS10);CHD1(CHD1);CHD8(CHD8);CHD9(CHD9);DYNC2H1(DYNC2H1);KIF21A(KIF21A);KIF27(KIF27);KIF3B(KIF3B);KIF5B(KIF5B);KIFC3(KIFC3);LOC101113346(LOC101113346);MSH2(MSH2);PIKFYVE(PIKFYVE);RHOBTB3(RHOBTB3);SHPRH(SHPRH);SMARCAD1(SMARCAD1);STARD9(STARD9)
GO:0032182	MF	ubiquitin-like protein binding	6	60	0.0190283038242443	0.236015926289197	N4BP2(N4BP2);NEDD4(NEDD4);RNF111(RNF111);SMARCAD1(SMARCAD1);TDG(TDG);UBXN7(UBXN7)
GO:1905818	BP	regulation of chromosome separation	5	43	0.0191316348536247	0.389531704512384	APC(APC);ATM(ATM);BUB1B(BUB1B);CDC27(CDC27);GEN1(GEN1)
GO:0010557	BP	positive regulation of macromolecule biosynthetic process	42	835	0.0192157993769323	0.389531704512384	ARID4A(ARID4A);ASXL2(ASXL2);ATM(ATM);BMPR2(BMPR2);CARF(CARF);CCPG1(CCPG1);CHD8(CHD8);CNOT7(CNOT7);CTCF(CTCF);EGFR(EGFR);EGR1(EGR1);EIF5A2(EIF5A2);EP300(EP300);FMR1(FMR1);FOXO3(FOXO3);GRHL2(GRHL2);ICE2(ICE2);IFT74(IFT74);IKZF2(IKZF2);JUN(JUN);KDM7A(KDM7A);KLF12(KLF12);KMT2A(KMT2A);MED13(MED13);MLLT3(MLLT3);MYSM1(MYSM1);NCOA7(NCOA7);NR3C1(NR3C1);NRIP1(NRIP1);PADI2(PADI2);POT1(POT1);PROX1(PROX1);PYG…
GO:0071396	BP	cellular response to lipid	16	249	0.0195561978775269	0.394553243434275	ATM(ATM);EGFR(EGFR);EP300(EP300);LATS1(LATS1);LTF(LTF);NEDD4(NEDD4);NR3C1(NR3C1);NRIP1(NRIP1);PADI2(PADI2);PDK4(PDK4);RNF14(RNF14);ROCK2(ROCK2);SASH1(SASH1);SETX(SETX);ZFP36(ZFP36);ZNF366(ZNF366)
GO:0000976	MF	transcription regulatory region sequence-specific DNA binding	28	524	0.0196900126699687	0.236015926289197	ARID5B(ARID5B);BAZ2A(BAZ2A);CREB3L2(CREB3L2);CTCF(CTCF);EBF4(EBF4);EGR1(EGR1);EHF(EHF);FOS(FOS);FOSB(FOSB);FOXO3(FOXO3);GTF2A1(GTF2A1);JUN(JUN);KLF12(KLF12);KLF6(KLF6);NR3C1(NR3C1);NR4A2(NR4A2);NRIP1(NRIP1);PATZ1(PATZ1);PLAG1(PLAG1);PROX1(PROX1);RFX5(RFX5);SETX(SETX);SMAD1(SMAD1);SOX10(SOX10);SP3(SP3);ZBTB4(ZBTB4);ZNF148(ZNF148);ZNF644(ZNF644)
GO:0045005	BP	DNA-dependent DNA replication maintenance of fidelity	4	29	0.0198798998073286	0.395461371400925	BOD1L1(BOD1L1);FANCM(FANCM);GEN1(GEN1);LOC101113346(LOC101113346)
GO:1902100	BP	negative regulation of metaphase/anaphase transition of cell cycle	4	29	0.0198798998073286	0.395461371400925	APC(APC);ATM(ATM);BUB1B(BUB1B);GEN1(GEN1)
GO:1905819	BP	negative regulation of chromosome separation	4	29	0.0198798998073286	0.395461371400925	APC(APC);ATM(ATM);BUB1B(BUB1B);GEN1(GEN1)
GO:0060560	BP	developmental growth involved in morphogenesis	10	130	0.0199838762856928	0.395680750456717	AREG(AREG);BMPR2(BMPR2);C9orf72(C9orf72);CSF1(CSF1);GOLGA4(GOLGA4);ITSN2(ITSN2);MAP2(MAP2);MAP3K13(MAP3K13);NIN(NIN);WDR36(WDR36)
GO:0051020	MF	GTPase binding	20	343	0.0200122760868616	0.236015926289197	ARHGEF12(ARHGEF12);C9orf72(C9orf72);DENND6A(DENND6A);FARP1(FARP1);FNBP1L(FNBP1L);GARRE1(GARRE1);GOLGA4(GOLGA4);ITSN2(ITSN2);KIF3B(KIF3B);MARCHF5(MARCHF5);PKN2(PKN2);RAB11FIP2(RAB11FIP2);RABGAP1L(RABGAP1L);RASGRP1(RASGRP1);RASGRP3(RASGRP3);RHOBTB3(RHOBTB3);ROCK2(ROCK2);SIKE1(SIKE1);SOS2(SOS2);USP33(USP33)
GO:0043194	CC	axon initial segment	2	7	0.0202248243400651	0.267473301897361	ANK3(ANK3);MAP2(MAP2)
GO:0003281	BP	ventricular septum development	5	44	0.0209612147965598	0.413110608282199	BMPR2(BMPR2);CPLANE1(CPLANE1);FRS2(FRS2);PROX1(PROX1);TRIP11(TRIP11)
GO:0044419	BP	interspecies interaction between organisms	14	210	0.0210880657645561	0.413695373086246	BPIFA1(BPIFA1);CHD1(CHD1);CNOT7(CNOT7);EP300(EP300);FMR1(FMR1);JUN(JUN);LTF(LTF);MID2(MID2);NEDD4(NEDD4);PIKFYVE(PIKFYVE);PKN2(PKN2);PROX1(PROX1);ROCK2(ROCK2);TASOR(TASOR)
GO:0010604	BP	positive regulation of macromolecule metabolic process	76	1677	0.021588253096183	0.421565107479133	AMER1(AMER1);ANGPT1(ANGPT1);APC(APC);AREG(AREG);ARID4A(ARID4A);ASXL2(ASXL2);ATM(ATM);BMPR2(BMPR2);BTG2(BTG2);CARF(CARF);CCPG1(CCPG1);CHD8(CHD8);CNOT7(CNOT7);CPEB3(CPEB3);CSF1(CSF1);CTCF(CTCF);EGFR(EGFR);EGR1(EGR1);EIF5A2(EIF5A2);EP300(EP300);FANCM(FANCM);FMR1(FMR1);FOXO3(FOXO3);FRS2(FRS2);GRHL2(GRHL2);ICE2(ICE2);IFT74(IFT74);IKZF2(IKZF2);IL6ST(IL6ST);JUN(JUN);KDM7A(KDM7A);KLF12(KLF12);KMT2A(KMT2A…
GO:0071897	BP	DNA biosynthetic process	8	95	0.0220394396333082	0.428410477255675	ATM(ATM);BMPR2(BMPR2);DCP2(DCP2);GRHL2(GRHL2);POLK(POLK);POT1(POT1);REV3L(REV3L);ZBTB1(ZBTB1)
GO:0019083	BP	viral transcription	4	30	0.0222988138568801	0.429529640673025	CHD1(CHD1);EP300(EP300);JUN(JUN);MID2(MID2)
GO:0033048	BP	negative regulation of mitotic sister chromatid segregation	4	30	0.0222988138568801	0.429529640673025	APC(APC);ATM(ATM);BUB1B(BUB1B);GEN1(GEN1)
GO:0045335	CC	phagocytic vesicle	6	67	0.0223298962096603	0.286232035106509	APPL1(APPL1);KIF5B(KIF5B);PIKFYVE(PIKFYVE);RAB39A(RAB39A);RAB8B(RAB8B);UNC13B(UNC13B)
GO:0070160	CC	tight junction	7	86	0.0227254167759421	0.286232035106509	ANK3(ANK3);APC(APC);FRMD4A(FRMD4A);FRMD4B(FRMD4B);MAGI3(MAGI3);PATJ(PATJ);TJP3(TJP3)
GO:0045778	BP	positive regulation of ossification	6	61	0.0228898750109345	0.437886082163552	BMPR2(BMPR2);FBN2(FBN2);IL6ST(IL6ST);LTF(LTF);P2RX7(P2RX7);SMAD1(SMAD1)
GO:0030030	BP	cell projection organization	42	845	0.0229383594837849	0.437886082163552	APC(APC);BBS10(BBS10);BMPR2(BMPR2);BTG2(BTG2);C9orf72(C9orf72);CCP110(CCP110);CEP120(CEP120);CEP162(CEP162);CEP290(CEP290);CEP70(CEP70);CPLANE1(CPLANE1);DNAJB13(DNAJB13);DNAL1(DNAL1);EP300(EP300);FMR1(FMR1);FNBP1L(FNBP1L);GOLGA4(GOLGA4);IFT74(IFT74);ITSN2(ITSN2);KIF27(KIF27);LOC101110888(LOC101110888);LRP12(LRP12);MAK(MAK);MAP2(MAP2);MAP3K13(MAP3K13);MYLK(MYLK);NEDD4(NEDD4);NIN(NIN);NME5(NME5);NP…
GO:0004551	MF	nucleotide diphosphatase activity	2	7	0.0233581447560894	0.236015926289197	NUDT12(NUDT12);NUDT13(NUDT13)
GO:0035259	MF	glucocorticoid receptor binding	2	7	0.0233581447560894	0.236015926289197	NR4A2(NR4A2);NRIP1(NRIP1)
GO:0035673	MF	oligopeptide transmembrane transporter activity	2	7	0.0233581447560894	0.236015926289197	CDH17(CDH17);LOC101111847(LOC101111847)
GO:0044444	CC	cytoplasmic part	196	5358	0.0239473132026219	0.29080961228897	ABCD2(ABCD2);AGPS(AGPS);AK5(AK5);AKAP11(AKAP11);AKAP5(AKAP5);AKAP9(AKAP9);ALG9(ALG9);ALMS1(ALMS1);ALPK1(ALPK1);AP5M1(AP5M1);APC(APC);APPL1(APPL1);ARHGAP5(ARHGAP5);ARID4A(ARID4A);ARID4B(ARID4B);ATG2B(ATG2B);ATM(ATM);AVL9(AVL9);BAZ2A(BAZ2A);C2CD5(C2CD5);CABLES1(CABLES1);CBR4(CBR4);CCDC8(CCDC8);CCP110(CCP110);CDS1(CDS1);CEP120(CEP120);CEP162(CEP162);CEP170(CEP170);CEP192(CEP192);CERKL(CERKL);CHD9(CH…
GO:0006898	BP	receptor-mediated endocytosis	9	115	0.0240558396949595	0.440740898405535	ANGPT1(ANGPT1);BTBD8(BTBD8);DNAJC6(DNAJC6);FCHO2(FCHO2);FMR1(FMR1);FNBP1L(FNBP1L);NEDD4(NEDD4);PIKFYVE(PIKFYVE);PLA2R1(PLA2R1)
GO:0045934	BP	negative regulation of nucleobase-containing compound metabolic process	34	659	0.0242260468474728	0.440740898405535	ARID4A(ARID4A);ARID5B(ARID5B);ATM(ATM);BMPR2(BMPR2);CHD8(CHD8);CPEB3(CPEB3);DCP2(DCP2);DR1(DR1);EGR1(EGR1);EP300(EP300);ERCC4(ERCC4);FMR1(FMR1);JUN(JUN);LOC101113346(LOC101113346);MSH2(MSH2);NEDD4(NEDD4);NR4A2(NR4A2);NRIP1(NRIP1);POT1(POT1);RFX5(RFX5);RIF1(RIF1);TASOR(TASOR);TET1(TET1);TRDMT1(TRDMT1);WAPL(WAPL);WWC1(WWC1);ZBTB1(ZBTB1);ZBTB33(ZBTB33);ZBTB38(ZBTB38);ZFP36(ZFP36);ZNF12(ZNF12);ZNF24(…
GO:0044441	CC	ciliary part	17	306	0.0242780754016112	0.29080961228897	CEP162(CEP162);CEP170(CEP170);CERKL(CERKL);CPLANE1(CPLANE1);DNAJB13(DNAJB13);GNAT2(GNAT2);IFT88(IFT88);KIF5B(KIF5B);LOC101110888(LOC101110888);MAK(MAK);NIN(NIN);NPHP3(NPHP3);ODF2L(ODF2L);POC1B(POC1B);TOGARAM1(TOGARAM1);TTC8(TTC8);VPS13A(VPS13A)
GO:0000291	BP	nuclear-transcribed mRNA catabolic process, exonucleolytic	2	7	0.0245054787948822	0.440740898405535	CNOT6(CNOT6);CNOT7(CNOT7)
GO:0007351	BP	tripartite regional subdivision	2	7	0.0245054787948822	0.440740898405535	FRS2(FRS2);TASOR(TASOR)
GO:0008595	BP	anterior/posterior axis specification, embryo	2	7	0.0245054787948822	0.440740898405535	FRS2(FRS2);TASOR(TASOR)
GO:0060900	BP	embryonic camera-type eye formation	2	7	0.0245054787948822	0.440740898405535	FRS2(FRS2);PROX1(PROX1)
GO:0071044	BP	histone mRNA catabolic process	2	7	0.0245054787948822	0.440740898405535	ATM(ATM);DCP2(DCP2)
GO:0090385	BP	phagosome-lysosome fusion	2	7	0.0245054787948822	0.440740898405535	PIKFYVE(PIKFYVE);RAB39A(RAB39A)
GO:1904354	BP	negative regulation of telomere capping	2	7	0.0245054787948822	0.440740898405535	ATM(ATM);ERCC4(ERCC4)
GO:2000270	BP	negative regulation of fibroblast apoptotic process	2	7	0.0245054787948822	0.440740898405535	CHD8(CHD8);PIK3CA(PIK3CA)
GO:0044270	BP	cellular nitrogen compound catabolic process	18	299	0.0249022928987682	0.440740898405535	ATM(ATM);BTG2(BTG2);CNOT6(CNOT6);CNOT7(CNOT7);CPEB3(CPEB3);DCP2(DCP2);EP300(EP300);FMR1(FMR1);KMO(KMO);NUDT12(NUDT12);NUDT13(NUDT13);NUDT9(NUDT9);P2RX7(P2RX7);PRKAG3(PRKAG3);TET1(TET1);TRDMT1(TRDMT1);XRN1(XRN1);ZFP36(ZFP36)
GO:0046700	BP	heterocycle catabolic process	18	299	0.0249022928987682	0.440740898405535	ATM(ATM);BTG2(BTG2);CNOT6(CNOT6);CNOT7(CNOT7);CPEB3(CPEB3);DCP2(DCP2);EP300(EP300);FMR1(FMR1);KMO(KMO);NUDT12(NUDT12);NUDT13(NUDT13);NUDT9(NUDT9);P2RX7(P2RX7);PRKAG3(PRKAG3);TET1(TET1);TRDMT1(TRDMT1);XRN1(XRN1);ZFP36(ZFP36)
GO:0051851	BP	modification by host of symbiont morphology or physiology	5	46	0.0249538425236083	0.440740898405535	CHD1(CHD1);EP300(EP300);FMR1(FMR1);JUN(JUN);LTF(LTF)
GO:0005737	CC	cytoplasm	238	6640	0.0250830591738312	0.29080961228897	ABCD2(ABCD2);AGPS(AGPS);AHCTF1(AHCTF1);AK5(AK5);AKAP11(AKAP11);AKAP5(AKAP5);AKAP9(AKAP9);ALG9(ALG9);ALMS1(ALMS1);ALPK1(ALPK1);AP5M1(AP5M1);APC(APC);APPL1(APPL1);AREG(AREG);ARHGAP29(ARHGAP29);ARHGAP5(ARHGAP5);ARHGEF12(ARHGEF12);ARID4A(ARID4A);ARID4B(ARID4B);ATG2B(ATG2B);ATM(ATM);AVL9(AVL9);BAZ2A(BAZ2A);C2CD5(C2CD5);C9orf72(C9orf72);CABLES1(CABLES1);CBR4(CBR4);CCDC8(CCDC8);CCP110(CCP110);CDC27(CDC2…
GO:0120036	BP	plasma membrane bounded cell projection organization	41	828	0.0258366819678078	0.440740898405535	APC(APC);BBS10(BBS10);BMPR2(BMPR2);BTG2(BTG2);C9orf72(C9orf72);CCP110(CCP110);CEP120(CEP120);CEP162(CEP162);CEP70(CEP70);CPLANE1(CPLANE1);DNAJB13(DNAJB13);DNAL1(DNAL1);EP300(EP300);FMR1(FMR1);FNBP1L(FNBP1L);GOLGA4(GOLGA4);IFT74(IFT74);ITSN2(ITSN2);KIF27(KIF27);LOC101110888(LOC101110888);LRP12(LRP12);MAK(MAK);MAP2(MAP2);MAP3K13(MAP3K13);MYLK(MYLK);NEDD4(NEDD4);NIN(NIN);NME5(NME5);NPHP3(NPHP3);NR4A…
GO:0046686	BP	response to cadmium ion	3	18	0.0259002508151279	0.440740898405535	EGFR(EGFR);FOS(FOS);JUN(JUN)
GO:0032870	BP	cellular response to hormone stimulus	17	279	0.025991731218232	0.440740898405535	APC(APC);APPL1(APPL1);C2CD5(C2CD5);EGFR(EGFR);EP300(EP300);LATS1(LATS1);NEDD4(NEDD4);NR3C1(NR3C1);NR4A1(NR4A1);NR4A2(NR4A2);NRIP1(NRIP1);PADI2(PADI2);PDK4(PDK4);PRKCI(PRKCI);RNF14(RNF14);ROCK2(ROCK2);ZNF366(ZNF366)
GO:0019900	MF	kinase binding	23	421	0.0261630306802819	0.236015926289197	ANGPT1(ANGPT1);APC(APC);APPL1(APPL1);BMPR2(BMPR2);EGFR(EGFR);FRS2(FRS2);LATS1(LATS1);MAP3K1(MAP3K1);MLKL(MLKL);MSH2(MSH2);NEDD9(NEDD9);NIN(NIN);NR3C1(NR3C1);PPEF2(PPEF2);PRKAG3(PRKAG3);RAB11FIP2(RAB11FIP2);RASGRP3(RASGRP3);RICTOR(RICTOR);SASH1(SASH1);SIKE1(SIKE1);SMAD1(SMAD1);WWC1(WWC1);ZBTB4(ZBTB4)
GO:0000978	MF	RNA polymerase II proximal promoter sequence-specific DNA binding	20	353	0.0262296032055336	0.236015926289197	CREB3L2(CREB3L2);CTCF(CTCF);EHF(EHF);FOS(FOS);FOSB(FOSB);FOXO3(FOXO3);JUN(JUN);KLF12(KLF12);KLF6(KLF6);NR3C1(NR3C1);NR4A2(NR4A2);NRIP1(NRIP1);PATZ1(PATZ1);PLAG1(PLAG1);PROX1(PROX1);SMAD1(SMAD1);SOX10(SOX10);SP3(SP3);ZNF148(ZNF148);ZNF644(ZNF644)
GO:0031983	CC	vesicle lumen	2	8	0.0263872616065606	0.29080961228897	EGFR(EGFR);VPS13A(VPS13A)
GO:0071203	CC	WASH complex	2	8	0.0263872616065606	0.29080961228897	SNX27(SNX27);WASHC4(WASHC4)
GO:0090576	CC	RNA polymerase III transcription factor complex	2	8	0.0263872616065606	0.29080961228897	GTF3C3(GTF3C3);GTF3C4(GTF3C4)
GO:0043542	BP	endothelial cell migration	10	136	0.0263900885629921	0.440740898405535	ADGRA2(ADGRA2);ANGPT1(ANGPT1);BMPR2(BMPR2);EGR3(EGR3);LOC101123247(LOC101123247);PECAM1(PECAM1);PROX1(PROX1);ROCK2(ROCK2);SASH1(SASH1);VASH1(VASH1)
GO:0061387	BP	regulation of extent of cell growth	5	47	0.0271209169165426	0.440740898405535	BMPR2(BMPR2);GOLGA4(GOLGA4);MAP2(MAP2);MAP3K13(MAP3K13);WDR36(WDR36)
GO:0051130	BP	positive regulation of cellular component organization	36	712	0.0271502009152149	0.440740898405535	ANGPT1(ANGPT1);APC(APC);APPL1(APPL1);ATM(ATM);BMPR2(BMPR2);C2CD5(C2CD5);CCP110(CCP110);CDH17(CDH17);CEP120(CEP120);CNOT6(CNOT6);EIF5A2(EIF5A2);EP300(EP300);FMR1(FMR1);FNBP1L(FNBP1L);GOLGA4(GOLGA4);ITSN2(ITSN2);JUN(JUN);KMT2A(KMT2A);MAP3K13(MAP3K13);MARCHF5(MARCHF5);MED13(MED13);NEDD9(NEDD9);NIN(NIN);NPHP1(NPHP1);P2RX7(P2RX7);POT1(POT1);PRKCI(PRKCI);PROX1(PROX1);RICTOR(RICTOR);RIF1(RIF1);ROCK2(ROC…
GO:0009725	BP	response to hormone	19	324	0.0273800616568287	0.440740898405535	APC(APC);APPL1(APPL1);AREG(AREG);C2CD5(C2CD5);EGFR(EGFR);EGR1(EGR1);EP300(EP300);LATS1(LATS1);NEDD4(NEDD4);NR3C1(NR3C1);NR4A1(NR4A1);NR4A2(NR4A2);NRIP1(NRIP1);PADI2(PADI2);PDK4(PDK4);PRKCI(PRKCI);RNF14(RNF14);ROCK2(ROCK2);ZNF366(ZNF366)
GO:0060249	BP	anatomical structure homeostasis	15	239	0.0280328779768387	0.440740898405535	ATM(ATM);BBS10(BBS10);CSF1(CSF1);DCLRE1C(DCLRE1C);DCP2(DCP2);ERCC4(ERCC4);KMT2A(KMT2A);MAK(MAK);P2RX7(P2RX7);PDK4(PDK4);POC1B(POC1B);POT1(POT1);RIF1(RIF1);TAOK1(TAOK1);WDR36(WDR36)
GO:0016796	MF	exonuclease activity, active with either ribo- or deoxyribonucleic acids and producing 5'-phosphomonoesters	4	33	0.0282139289476805	0.236015926289197	CNOT6(CNOT6);CNOT7(CNOT7);DCLRE1A(DCLRE1A);DCP2(DCP2)
GO:0004518	MF	nuclease activity	10	141	0.0282258306999404	0.236015926289197	CNOT6(CNOT6);CNOT7(CNOT7);DCLRE1A(DCLRE1A);DCLRE1C(DCLRE1C);DCP2(DCP2);ERCC4(ERCC4);FANCM(FANCM);GEN1(GEN1);N4BP2(N4BP2);XRN1(XRN1)
GO:0034599	BP	cellular response to oxidative stress	11	158	0.0291595170141877	0.440740898405535	EGFR(EGFR);ERMP1(ERMP1);FOS(FOS);FOXO3(FOXO3);JUN(JUN);MCL1(MCL1);NCOA7(NCOA7);NME5(NME5);NR4A2(NR4A2);PLA2R1(PLA2R1);SETX(SETX)
GO:0042393	MF	histone binding	9	122	0.0291941522593398	0.236015926289197	BAZ2A(BAZ2A);CHD1(CHD1);CHD8(CHD8);FMR1(FMR1);KDM7A(KDM7A);MBTD1(MBTD1);MLLT3(MLLT3);MYSM1(MYSM1);PYGO1(PYGO1)
GO:0000819	BP	sister chromatid segregation	9	119	0.0292050325208149	0.440740898405535	APC(APC);ATM(ATM);BUB1B(BUB1B);CDC27(CDC27);ESCO1(ESCO1);GEN1(GEN1);LATS1(LATS1);SLF2(SLF2);WAPL(WAPL)
GO:1990138	BP	neuron projection extension	7	82	0.0292392879179264	0.440740898405535	BMPR2(BMPR2);C9orf72(C9orf72);GOLGA4(GOLGA4);ITSN2(ITSN2);MAP2(MAP2);MAP3K13(MAP3K13);WDR36(WDR36)
GO:0048525	BP	negative regulation of viral process	5	48	0.0294042243871526	0.440740898405535	JUN(JUN);LTF(LTF);MID2(MID2);PROX1(PROX1);TASOR(TASOR)
GO:0051702	BP	interaction with symbiont	5	48	0.0294042243871526	0.440740898405535	CHD1(CHD1);EP300(EP300);FMR1(FMR1);JUN(JUN);LTF(LTF)
GO:0010605	BP	negative regulation of macromolecule metabolic process	58	1252	0.029940185639901	0.440740898405535	ANGPT1(ANGPT1);APC(APC);ARID4A(ARID4A);ARID5B(ARID5B);ATM(ATM);BMPR2(BMPR2);BTG2(BTG2);C9orf72(C9orf72);CHD8(CHD8);CNOT6(CNOT6);CNOT7(CNOT7);CPEB3(CPEB3);CTCF(CTCF);DCP2(DCP2);DR1(DR1);EGFR(EGFR);EGR1(EGR1);EP300(EP300);ERCC4(ERCC4);FMR1(FMR1);JUN(JUN);LATS1(LATS1);LOC101113346(LOC101113346);LTF(LTF);MSH2(MSH2);NCOA7(NCOA7);NEDD4(NEDD4);NR4A1(NR4A1);NR4A2(NR4A2);NRIP1(NRIP1);P2RX7(P2RX7);PAIP2B(P…
GO:0022607	BP	cellular component assembly	72	1603	0.030207298332228	0.440740898405535	AHCTF1(AHCTF1);ALMS1(ALMS1);ANGPT1(ANGPT1);ANK3(ANK3);APC(APC);ATM(ATM);BBS10(BBS10);CBR4(CBR4);CCP110(CCP110);CDH17(CDH17);CDS1(CDS1);CEP120(CEP120);CEP162(CEP162);CEP192(CEP192);CEP70(CEP70);CGNL1(CGNL1);CNOT6(CNOT6);CNOT7(CNOT7);CPLANE1(CPLANE1);CTCF(CTCF);DNAJB13(DNAJB13);DNAJB14(DNAJB14);DNAL1(DNAL1);EP300(EP300);FCHO2(FCHO2);FMR1(FMR1);FNBP1L(FNBP1L);FRMPD2(FRMPD2);GCFC2(GCFC2);GRHL2(GRHL2)…
GO:0008417	MF	fucosyltransferase activity	2	8	0.0304230574734883	0.236015926289197	FUT10(FUT10);FUT11(FUT11)
GO:0031435	MF	mitogen-activated protein kinase kinase kinase binding	2	8	0.0304230574734883	0.236015926289197	PPEF2(PPEF2);SASH1(SASH1)
GO:0032357	MF	oxidized purine DNA binding	2	8	0.0304230574734883	0.236015926289197	MSH2(MSH2);POT1(POT1)
GO:0009411	BP	response to UV	8	101	0.0304473772020777	0.440740898405535	EGFR(EGFR);EP300(EP300);ERCC4(ERCC4);MSH2(MSH2);NEDD4(NEDD4);POLK(POLK);RO60(RO60);ZBTB1(ZBTB1)
GO:0030178	BP	negative regulation of Wnt signaling pathway	8	101	0.0304473772020777	0.440740898405535	AMER1(AMER1);APC(APC);CHD8(CHD8);EGR1(EGR1);FOXO3(FOXO3);LATS1(LATS1);MLLT3(MLLT3);SOX10(SOX10)
GO:0001895	BP	retina homeostasis	4	33	0.0305951805603842	0.440740898405535	BBS10(BBS10);MAK(MAK);POC1B(POC1B);WDR36(WDR36)
GO:0045839	BP	negative regulation of mitotic nuclear division	4	33	0.0305951805603842	0.440740898405535	APC(APC);ATM(ATM);BUB1B(BUB1B);GEN1(GEN1)
GO:0009893	BP	positive regulation of metabolic process	82	1861	0.0317289795263247	0.440740898405535	ABCD2(ABCD2);AMER1(AMER1);ANGPT1(ANGPT1);APC(APC);APPL1(APPL1);AREG(AREG);ARID4A(ARID4A);ASXL2(ASXL2);ATM(ATM);BMPR2(BMPR2);BTG2(BTG2);CARF(CARF);CCPG1(CCPG1);CHD8(CHD8);CNOT7(CNOT7);CPEB3(CPEB3);CSF1(CSF1);CTCF(CTCF);EGFR(EGFR);EGR1(EGR1);EIF5A2(EIF5A2);EP300(EP300);FANCM(FANCM);FMR1(FMR1);FOXO3(FOXO3);FRS2(FRS2);GRHL2(GRHL2);ICE2(ICE2);IFT74(IFT74);IKZF2(IKZF2);IL6ST(IL6ST);JUN(JUN);KDM7A(KDM7A…
GO:0044728	BP	DNA methylation or demethylation	5	49	0.031805337554235	0.440740898405535	CTCF(CTCF);GRHL2(GRHL2);KMT2A(KMT2A);PIK3CA(PIK3CA);TET1(TET1)
GO:0000290	BP	deadenylation-dependent decapping of nuclear-transcribed mRNA	2	8	0.0318982761167425	0.440740898405535	CNOT7(CNOT7);DCP2(DCP2)
GO:0030728	BP	ovulation	2	8	0.0318982761167425	0.440740898405535	FOXO3(FOXO3);NRIP1(NRIP1)
GO:0032305	BP	positive regulation of icosanoid secretion	2	8	0.0318982761167425	0.440740898405535	P2RX7(P2RX7);PLA2R1(PLA2R1)
GO:0043247	BP	telomere maintenance in response to DNA damage	2	8	0.0318982761167425	0.440740898405535	ERCC4(ERCC4);RIF1(RIF1)
GO:0045737	BP	positive regulation of cyclin-dependent protein serine/threonine kinase activity	2	8	0.0318982761167425	0.440740898405535	EGFR(EGFR);PROX1(PROX1)
GO:0046607	BP	positive regulation of centrosome cycle	2	8	0.0318982761167425	0.440740898405535	CEP120(CEP120);ROCK2(ROCK2)
GO:0046794	BP	transport of virus	2	8	0.0318982761167425	0.440740898405535	FMR1(FMR1);PIKFYVE(PIKFYVE)
GO:0060251	BP	regulation of glial cell proliferation	2	8	0.0318982761167425	0.440740898405535	PLAG1(PLAG1);PRKCI(PRKCI)
GO:0060788	BP	ectodermal placode formation	2	8	0.0318982761167425	0.440740898405535	FRS2(FRS2);PROX1(PROX1)
GO:0071697	BP	ectodermal placode morphogenesis	2	8	0.0318982761167425	0.440740898405535	FRS2(FRS2);PROX1(PROX1)
GO:1904251	BP	regulation of bile acid metabolic process	2	8	0.0318982761167425	0.440740898405535	PROX1(PROX1);STARD4(STARD4)
GO:0007163	BP	establishment or maintenance of cell polarity	9	121	0.032049637972114	0.440740898405535	FRMD4A(FRMD4A);FRMD4B(FRMD4B);KRIT1(KRIT1);MAP2(MAP2);NPHP3(NPHP3);PRKCI(PRKCI);RAB11FIP2(RAB11FIP2);RICTOR(RICTOR);TTC8(TTC8)
GO:0019439	BP	aromatic compound catabolic process	18	308	0.0321474569633756	0.440740898405535	ATM(ATM);BTG2(BTG2);CNOT6(CNOT6);CNOT7(CNOT7);CPEB3(CPEB3);DCP2(DCP2);EP300(EP300);FMR1(FMR1);KMO(KMO);NUDT12(NUDT12);NUDT13(NUDT13);NUDT9(NUDT9);P2RX7(P2RX7);PRKAG3(PRKAG3);TET1(TET1);TRDMT1(TRDMT1);XRN1(XRN1);ZFP36(ZFP36)
GO:0008373	MF	sialyltransferase activity	3	20	0.0321510905460421	0.236015926289197	ST3GAL2(ST3GAL2);ST3GAL6(ST3GAL6);ST6GALNAC1(ST6GALNAC1)
GO:0043014	MF	alpha-tubulin binding	3	20	0.0321510905460421	0.236015926289197	DNAL1(DNAL1);TAOK1(TAOK1);TTLL7(TTLL7)
GO:0005667	CC	transcription factor complex	12	200	0.0323465227693178	0.305018451695551	ASCC1(ASCC1);DR1(DR1);EP300(EP300);FOS(FOS);GTF2A1(GTF2A1);GTF3C3(GTF3C3);GTF3C4(GTF3C4);JUN(JUN);NR4A1(NR4A1);RBL2(RBL2);RFX5(RFX5);SMAD1(SMAD1)
GO:0030183	BP	B cell differentiation	7	84	0.0327813998684247	0.440740898405535	ATM(ATM);CDH17(CDH17);DCLRE1C(DCLRE1C);EP300(EP300);MSH2(MSH2);SP3(SP3);ZBTB1(ZBTB1)
GO:1903900	BP	regulation of viral life cycle	7	84	0.0327813998684247	0.440740898405535	CNOT7(CNOT7);FMR1(FMR1);LTF(LTF);MID2(MID2);PKN2(PKN2);PROX1(PROX1);TASOR(TASOR)
GO:0005943	CC	phosphatidylinositol 3-kinase complex, class IA	1	1	0.0328179236352162	0.305018451695551	PIK3CA(PIK3CA)
GO:0016586	CC	RSC-type complex	1	1	0.0328179236352162	0.305018451695551	PBRM1(PBRM1)
GO:0017054	CC	negative cofactor 2 complex	1	1	0.0328179236352162	0.305018451695551	DR1(DR1)
GO:0097489	CC	multivesicular body, internal vesicle lumen	1	1	0.0328179236352162	0.305018451695551	EGFR(EGFR)
GO:0098898	CC	dense core granule lumen	1	1	0.0328179236352162	0.305018451695551	VPS13A(VPS13A)
GO:0099013	CC	neuronal dense core vesicle lumen	1	1	0.0328179236352162	0.305018451695551	VPS13A(VPS13A)
GO:1990112	CC	RQC complex	1	1	0.0328179236352162	0.305018451695551	LTN1(LTN1)
GO:0006897	BP	endocytosis	18	309	0.0330400367826494	0.440740898405535	ANGPT1(ANGPT1);APPL1(APPL1);BTBD8(BTBD8);DNAJC6(DNAJC6);FCHO2(FCHO2);FMR1(FMR1);FNBP1L(FNBP1L);ITSN2(ITSN2);NEDD4(NEDD4);P2RX7(P2RX7);PECAM1(PECAM1);PIKFYVE(PIKFYVE);PLA2R1(PLA2R1);RAB11FIP2(RAB11FIP2);RAB39A(RAB39A);STON2(STON2);SYNJ1(SYNJ1);USP33(USP33)
GO:0120103	CC	centriolar subdistal appendage	2	9	0.0331998833994818	0.305018451695551	CEP170(CEP170);NIN(NIN)
GO:0007179	BP	transforming growth factor beta receptor signaling pathway	9	122	0.0335417453199971	0.440740898405535	APPL1(APPL1);EP300(EP300);FBN2(FBN2);FOS(FOS);JUN(JUN);LATS1(LATS1);LEMD3(LEMD3);RNF111(RNF111);SMAD1(SMAD1)
GO:0044665	CC	MLL1/2 complex	3	22	0.0340190711720935	0.305018451695551	CHD8(CHD8);KMT2A(KMT2A);MGA(MGA)
GO:0071339	CC	MLL1 complex	3	22	0.0340190711720935	0.305018451695551	CHD8(CHD8);KMT2A(KMT2A);MGA(MGA)
GO:0004536	MF	deoxyribonuclease activity	4	35	0.0341757816661863	0.236015926289197	DCLRE1A(DCLRE1A);DCLRE1C(DCLRE1C);ERCC4(ERCC4);GEN1(GEN1)
GO:0000731	BP	DNA synthesis involved in DNA repair	3	20	0.0343078937175709	0.440740898405535	POLK(POLK);REV3L(REV3L);ZBTB1(ZBTB1)
GO:0039694	BP	viral RNA genome replication	3	20	0.0343078937175709	0.440740898405535	FMR1(FMR1);ROCK2(ROCK2);TASOR(TASOR)
GO:2000279	BP	negative regulation of DNA biosynthetic process	3	20	0.0343078937175709	0.440740898405535	BMPR2(BMPR2);DCP2(DCP2);POT1(POT1)
GO:0035914	BP	skeletal muscle cell differentiation	5	50	0.0343256498721487	0.440740898405535	BTG2(BTG2);EGR1(EGR1);FOS(FOS);HLF(HLF);NR4A1(NR4A1)
GO:0007043	BP	cell-cell junction assembly	6	67	0.0343871801969746	0.440740898405535	FRMPD2(FRMPD2);GRHL2(GRHL2);NPHP1(NPHP1);PECAM1(PECAM1);PKN2(PKN2);ROCK2(ROCK2)
GO:0000285	MF	1-phosphatidylinositol-3-phosphate 5-kinase activity	1	1	0.0354235232981118	0.236015926289197	PIKFYVE(PIKFYVE)
GO:0004060	MF	arylamine N-acetyltransferase activity	1	1	0.0354235232981118	0.236015926289197	LOC101120889(LOC101120889)
GO:0004423	MF	iduronate-2-sulfatase activity	1	1	0.0354235232981118	0.236015926289197	IDS(IDS)
GO:0004502	MF	kynurenine 3-monooxygenase activity	1	1	0.0354235232981118	0.236015926289197	KMO(KMO)
GO:0004587	MF	ornithine-oxo-acid transaminase activity	1	1	0.0354235232981118	0.236015926289197	OAT(OAT)
GO:0004731	MF	purine-nucleoside phosphorylase activity	1	1	0.0354235232981118	0.236015926289197	LACC1(LACC1)
GO:0004796	MF	thromboxane-A synthase activity	1	1	0.0354235232981118	0.236015926289197	TBXAS1(TBXAS1)
GO:0004883	MF	glucocorticoid receptor activity	1	1	0.0354235232981118	0.236015926289197	NR3C1(NR3C1)
GO:0004921	MF	interleukin-11 receptor activity	1	1	0.0354235232981118	0.236015926289197	IL6ST(IL6ST)
GO:0004923	MF	leukemia inhibitory factor receptor activity	1	1	0.0354235232981118	0.236015926289197	IL6ST(IL6ST)
GO:0005147	MF	oncostatin-M receptor binding	1	1	0.0354235232981118	0.236015926289197	OSM(OSM)
GO:0008265	MF	Mo-molybdopterin cofactor sulfurase activity	1	1	0.0354235232981118	0.236015926289197	MOCOS(MOCOS)
GO:0008609	MF	alkylglycerone-phosphate synthase activity	1	1	0.0354235232981118	0.236015926289197	AGPS(AGPS)
GO:0008753	MF	NADPH dehydrogenase (quinone) activity	1	1	0.0354235232981118	0.236015926289197	CBR4(CBR4)
GO:0010428	MF	methyl-CpNpG binding	1	1	0.0354235232981118	0.236015926289197	ZBTB4(ZBTB4)
GO:0016785	MF	transferase activity, transferring selenium-containing groups	1	1	0.0354235232981118	0.236015926289197	SEPSECS(SEPSECS)
GO:0017061	MF	S-methyl-5-thioadenosine phosphorylase activity	1	1	0.0354235232981118	0.236015926289197	LACC1(LACC1)
GO:0019970	MF	interleukin-11 binding	1	1	0.0354235232981118	0.236015926289197	IL6ST(IL6ST)
GO:0030235	MF	nitric-oxide synthase regulator activity	1	1	0.0354235232981118	0.236015926289197	EGFR(EGFR)
GO:0030338	MF	CMP-N-acetylneuraminate monooxygenase activity	1	1	0.0354235232981118	0.236015926289197	LOC101106806(LOC101106806)
GO:0032184	MF	SUMO polymer binding	1	1	0.0354235232981118	0.236015926289197	RNF111(RNF111)
GO:0035798	MF	2-alkenal reductase (NADP+) activity	1	1	0.0354235232981118	0.236015926289197	PTGR1(PTGR1)
GO:0042943	MF	D-amino acid transmembrane transporter activity	1	1	0.0354235232981118	0.236015926289197	SFXN1(SFXN1)
GO:0042945	MF	D-serine transmembrane transporter activity	1	1	0.0354235232981118	0.236015926289197	SFXN1(SFXN1)
GO:0043035	MF	chromatin insulator sequence binding	1	1	0.0354235232981118	0.236015926289197	CTCF(CTCF)
GO:0043739	MF	G/U mismatch-specific uracil-DNA glycosylase activity	1	1	0.0354235232981118	0.236015926289197	TDG(TDG)
GO:0047933	MF	glucose-1,6-bisphosphate synthase activity	1	1	0.0354235232981118	0.236015926289197	PGM2L1(PGM2L1)
GO:0050155	MF	ornithine(lysine) transaminase activity	1	1	0.0354235232981118	0.236015926289197	OAT(OAT)
GO:0052810	MF	1-phosphatidylinositol-5-kinase activity	1	1	0.0354235232981118	0.236015926289197	PIKFYVE(PIKFYVE)
GO:0052918	MF	dol-P-Man:Man(8)GlcNAc(2)-PP-Dol alpha-1,2-mannosyltransferase activity	1	1	0.0354235232981118	0.236015926289197	ALG9(ALG9)
GO:0052926	MF	dol-P-Man:Man(6)GlcNAc(2)-PP-Dol alpha-1,2-mannosyltransferase activity	1	1	0.0354235232981118	0.236015926289197	ALG9(ALG9)
GO:0061920	MF	protein propionyltransferase activity	1	1	0.0354235232981118	0.236015926289197	EP300(EP300)
GO:0097257	MF	leukotriene B4 12-hydroxy dehydrogenase activity	1	1	0.0354235232981118	0.236015926289197	PTGR1(PTGR1)
GO:0102867	MF	molybdenum cofactor sulfurtransferase activity	1	1	0.0354235232981118	0.236015926289197	MOCOS(MOCOS)
GO:0106050	MF	tRNA 2'-O-methyltransferase activity	1	1	0.0354235232981118	0.236015926289197	TRMT13(TRMT13)
GO:0106137	MF	IkappaB kinase complex binding	1	1	0.0354235232981118	0.236015926289197	MAP3K13(MAP3K13)
GO:0140064	MF	peptide crotonyltransferase activity	1	1	0.0354235232981118	0.236015926289197	EP300(EP300)
GO:0140065	MF	peptide butyryltransferase activity	1	1	0.0354235232981118	0.236015926289197	EP300(EP300)
GO:0140068	MF	histone crotonyltransferase activity	1	1	0.0354235232981118	0.236015926289197	EP300(EP300)
GO:0140069	MF	histone butyryltransferase activity	1	1	0.0354235232981118	0.236015926289197	EP300(EP300)
GO:1905762	MF	CCR4-NOT complex binding	1	1	0.0354235232981118	0.236015926289197	GARRE1(GARRE1)
GO:1990955	MF	G-rich single-stranded DNA binding	1	1	0.0354235232981118	0.236015926289197	POT1(POT1)
GO:0042623	MF	ATPase activity, coupled	14	231	0.0355356476219619	0.236015926289197	ABCD2(ABCD2);ATRX(ATRX);CHD1(CHD1);CHD8(CHD8);CHD9(CHD9);DYNC2H1(DYNC2H1);KIF21A(KIF21A);KIF27(KIF27);KIF3B(KIF3B);KIF5B(KIF5B);KIFC3(KIFC3);SHPRH(SHPRH);SMARCAD1(SMARCAD1);STARD9(STARD9)
GO:0001543	BP	ovarian follicle rupture	1	1	0.0363401586423169	0.440740898405535	NRIP1(NRIP1)
GO:0001828	BP	inner cell mass cellular morphogenesis	1	1	0.0363401586423169	0.440740898405535	LATS1(LATS1)
GO:0001966	BP	thigmotaxis	1	1	0.0363401586423169	0.440740898405535	EP300(EP300)
GO:0002194	BP	hepatocyte cell migration	1	1	0.0363401586423169	0.440740898405535	PROX1(PROX1)
GO:0003252	BP	negative regulation of cell proliferation involved in heart valve morphogenesis	1	1	0.0363401586423169	0.440740898405535	BMPR2(BMPR2)
GO:0010707	BP	globoside biosynthetic process via lactosylceramide	1	1	0.0363401586423169	0.440740898405535	ST3GAL2(ST3GAL2)
GO:0010768	BP	negative regulation of transcription from RNA polymerase II promoter in response to UV-induced DNA damage	1	1	0.0363401586423169	0.440740898405535	NEDD4(NEDD4)
GO:0010879	BP	cholesterol transport involved in cholesterol storage	1	1	0.0363401586423169	0.440740898405535	STARD4(STARD4)
GO:0014052	BP	regulation of gamma-aminobutyric acid secretion	1	1	0.0363401586423169	0.440740898405535	P2RX7(P2RX7)
GO:0014054	BP	positive regulation of gamma-aminobutyric acid secretion	1	1	0.0363401586423169	0.440740898405535	P2RX7(P2RX7)
GO:0021538	BP	epithalamus development	1	1	0.0363401586423169	0.440740898405535	NR4A2(NR4A2)
GO:0021986	BP	habenula development	1	1	0.0363401586423169	0.440740898405535	NR4A2(NR4A2)
GO:0032685	BP	negative regulation of granulocyte macrophage colony-stimulating factor production	1	1	0.0363401586423169	0.440740898405535	CD84(CD84)
GO:0032701	BP	negative regulation of interleukin-18 production	1	1	0.0363401586423169	0.440740898405535	CD84(CD84)
GO:0033626	BP	positive regulation of integrin activation by cell surface receptor linked signal transduction	1	1	0.0363401586423169	0.440740898405535	CDH17(CDH17)
GO:0034130	BP	toll-like receptor 1 signaling pathway	1	1	0.0363401586423169	0.440740898405535	TLR1(TLR1)
GO:0036268	BP	swimming	1	1	0.0363401586423169	0.440740898405535	EP300(EP300)
GO:0038165	BP	oncostatin-M-mediated signaling pathway	1	1	0.0363401586423169	0.440740898405535	OSM(OSM)
GO:0040030	BP	regulation of molecular function, epigenetic	1	1	0.0363401586423169	0.440740898405535	CTCF(CTCF)
GO:0043111	BP	replication fork arrest	1	1	0.0363401586423169	0.440740898405535	LOC101113346(LOC101113346)
GO:0043132	BP	NAD transport	1	1	0.0363401586423169	0.440740898405535	P2RX7(P2RX7)
GO:0043496	BP	regulation of protein homodimerization activity	1	1	0.0363401586423169	0.440740898405535	ITGA4(ITGA4)
GO:0044111	BP	development involved in symbiotic interaction	1	1	0.0363401586423169	0.440740898405535	NEDD4(NEDD4)
GO:0046360	BP	2-oxobutyrate biosynthetic process	1	1	0.0363401586423169	0.440740898405535	THNSL2(THNSL2)
GO:0046361	BP	2-oxobutyrate metabolic process	1	1	0.0363401586423169	0.440740898405535	THNSL2(THNSL2)
GO:0046381	BP	CMP-N-acetylneuraminate metabolic process	1	1	0.0363401586423169	0.440740898405535	LOC101106806(LOC101106806)
GO:0060383	BP	positive regulation of DNA strand elongation	1	1	0.0363401586423169	0.440740898405535	POT1(POT1)
GO:0060566	BP	positive regulation of DNA-templated transcription, termination	1	1	0.0363401586423169	0.440740898405535	SETX(SETX)
GO:0060598	BP	dichotomous subdivision of terminal units involved in mammary gland duct morphogenesis	1	1	0.0363401586423169	0.440740898405535	AREG(AREG)
GO:0060611	BP	mammary gland fat development	1	1	0.0363401586423169	0.440740898405535	CSF1(CSF1)
GO:0060623	BP	regulation of chromosome condensation	1	1	0.0363401586423169	0.440740898405535	WAPL(WAPL)
GO:0060838	BP	lymphatic endothelial cell fate commitment	1	1	0.0363401586423169	0.440740898405535	PROX1(PROX1)
GO:0061114	BP	branching involved in pancreas morphogenesis	1	1	0.0363401586423169	0.440740898405535	PROX1(PROX1)
GO:0061400	BP	positive regulation of transcription from RNA polymerase II promoter in response to calcium ion	1	1	0.0363401586423169	0.440740898405535	CARF(CARF)
GO:0061921	BP	peptidyl-lysine propionylation	1	1	0.0363401586423169	0.440740898405535	EP300(EP300)
GO:0070858	BP	negative regulation of bile acid biosynthetic process	1	1	0.0363401586423169	0.440740898405535	PROX1(PROX1)
GO:0090074	BP	negative regulation of protein homodimerization activity	1	1	0.0363401586423169	0.440740898405535	ITGA4(ITGA4)
GO:0090425	BP	acinar cell differentiation	1	1	0.0363401586423169	0.440740898405535	PROX1(PROX1)
GO:0097310	BP	cap2 mRNA methylation	1	1	0.0363401586423169	0.440740898405535	CMTR2(CMTR2)
GO:0097368	BP	establishment of Sertoli cell barrier	1	1	0.0363401586423169	0.440740898405535	ARID4A(ARID4A)
GO:0098758	BP	response to interleukin-8	1	1	0.0363401586423169	0.440740898405535	EGR1(EGR1)
GO:0098759	BP	cellular response to interleukin-8	1	1	0.0363401586423169	0.440740898405535	EGR1(EGR1)
GO:0140039	BP	cell-cell adhesion in response to extracellular stimulus	1	1	0.0363401586423169	0.440740898405535	ITGA4(ITGA4)
GO:0140067	BP	peptidyl-lysine butyrylation	1	1	0.0363401586423169	0.440740898405535	EP300(EP300)
GO:0150007	BP	clathrin-dependent synaptic vesicle endocytosis	1	1	0.0363401586423169	0.440740898405535	BTBD8(BTBD8)
GO:0150033	BP	negative regulation of protein localization to lysosome	1	1	0.0363401586423169	0.440740898405535	ROCK2(ROCK2)
GO:1901254	BP	positive regulation of intracellular transport of viral material	1	1	0.0363401586423169	0.440740898405535	FMR1(FMR1)
GO:1901491	BP	negative regulation of lymphangiogenesis	1	1	0.0363401586423169	0.440740898405535	VASH1(VASH1)
GO:1902068	BP	regulation of sphingolipid mediated signaling pathway	1	1	0.0363401586423169	0.440740898405535	PLPP3(PLPP3)
GO:1902216	BP	positive regulation of interleukin-4-mediated signaling pathway	1	1	0.0363401586423169	0.440740898405535	PARP14(PARP14)
GO:1902228	BP	positive regulation of macrophage colony-stimulating factor signaling pathway	1	1	0.0363401586423169	0.440740898405535	CSF1(CSF1)
GO:1902358	BP	sulfate transmembrane transport	1	1	0.0363401586423169	0.440740898405535	SLC26A2(SLC26A2)
GO:1902856	BP	negative regulation of non-motile cilium assembly	1	1	0.0363401586423169	0.440740898405535	MAK(MAK)
GO:1903100	BP	1-phosphatidyl-1D-myo-inositol 3,5-bisphosphate metabolic process	1	1	0.0363401586423169	0.440740898405535	PIKFYVE(PIKFYVE)
GO:1904141	BP	positive regulation of microglial cell migration	1	1	0.0363401586423169	0.440740898405535	CSF1(CSF1)
GO:1904245	BP	regulation of polynucleotide adenylyltransferase activity	1	1	0.0363401586423169	0.440740898405535	ZFP36(ZFP36)
GO:1904246	BP	negative regulation of polynucleotide adenylyltransferase activity	1	1	0.0363401586423169	0.440740898405535	ZFP36(ZFP36)
GO:1904252	BP	negative regulation of bile acid metabolic process	1	1	0.0363401586423169	0.440740898405535	PROX1(PROX1)
GO:1904475	BP	regulation of Ras GTPase binding	1	1	0.0363401586423169	0.440740898405535	CCPG1(CCPG1)
GO:1904595	BP	positive regulation of termination of RNA polymerase II transcription	1	1	0.0363401586423169	0.440740898405535	SETX(SETX)
GO:1905450	BP	negative regulation of Fc-gamma receptor signaling pathway involved in phagocytosis	1	1	0.0363401586423169	0.440740898405535	APPL1(APPL1)
GO:1905492	BP	positive regulation of branching morphogenesis of a nerve	1	1	0.0363401586423169	0.440740898405535	MAP3K13(MAP3K13)
GO:1905751	BP	positive regulation of endosome to plasma membrane protein transport	1	1	0.0363401586423169	0.440740898405535	AKAP5(AKAP5)
GO:1905767	BP	regulation of double-stranded telomeric DNA binding	1	1	0.0363401586423169	0.440740898405535	ERCC4(ERCC4)
GO:1905768	BP	negative regulation of double-stranded telomeric DNA binding	1	1	0.0363401586423169	0.440740898405535	ERCC4(ERCC4)
GO:1990116	BP	ribosome-associated ubiquitin-dependent protein catabolic process	1	1	0.0363401586423169	0.440740898405535	LTN1(LTN1)
GO:2000174	BP	regulation of pro-T cell differentiation	1	1	0.0363401586423169	0.440740898405535	ZBTB1(ZBTB1)
GO:2000176	BP	positive regulation of pro-T cell differentiation	1	1	0.0363401586423169	0.440740898405535	ZBTB1(ZBTB1)
GO:2000182	BP	regulation of progesterone biosynthetic process	1	1	0.0363401586423169	0.440740898405535	EGR1(EGR1)
GO:2000806	BP	positive regulation of termination of RNA polymerase II transcription, poly(A)-coupled	1	1	0.0363401586423169	0.440740898405535	SETX(SETX)
GO:2000979	BP	positive regulation of forebrain neuron differentiation	1	1	0.0363401586423169	0.440740898405535	PROX1(PROX1)
GO:2001106	BP	regulation of Rho guanyl-nucleotide exchange factor activity	1	1	0.0363401586423169	0.440740898405535	CCPG1(CCPG1)
GO:0000217	MF	DNA secondary structure binding	3	21	0.0365508713010963	0.240752433280775	GEN1(GEN1);MSH2(MSH2);POT1(POT1)
GO:0009791	BP	post-embryonic development	6	68	0.0366081092200712	0.442729320880236	ARID5B(ARID5B);ATM(ATM);IREB2(IREB2);KMT2A(KMT2A);NR4A2(NR4A2);RC3H2(RC3H2)
GO:0050772	BP	positive regulation of axonogenesis	4	35	0.0370098371023937	0.442882651797632	BMPR2(BMPR2);GOLGA4(GOLGA4);MAP3K13(MAP3K13);NIN(NIN)
GO:0071277	BP	cellular response to calcium ion	4	35	0.0370098371023937	0.442882651797632	CARF(CARF);CLIC4(CLIC4);FOS(FOS);FOSB(FOSB)
GO:0072577	BP	endothelial cell apoptotic process	4	35	0.0370098371023937	0.442882651797632	ANGPT1(ANGPT1);BMPR2(BMPR2);ITGA4(ITGA4);PRKCI(PRKCI)
GO:0042180	BP	cellular ketone metabolic process	8	105	0.0371409693896534	0.442882651797632	ABCD2(ABCD2);CBR4(CBR4);COQ8A(COQ8A);EGR1(EGR1);KMO(KMO);PDK4(PDK4);PROX1(PROX1);STARD4(STARD4)
GO:0048588	BP	developmental cell growth	8	105	0.0371409693896534	0.442882651797632	BMPR2(BMPR2);C9orf72(C9orf72);GOLGA4(GOLGA4);ITSN2(ITSN2);MAP2(MAP2);MAP3K13(MAP3K13);NIN(NIN);WDR36(WDR36)
GO:0044451	CC	nucleoplasm part	35	781	0.037393176258188	0.329683170676358	AMER1(AMER1);BAZ2A(BAZ2A);CHD8(CHD8);CMYA5(CMYA5);CNOT7(CNOT7);CSF1(CSF1);CWC22(CWC22);DR1(DR1);EP300(EP300);FANCM(FANCM);FBXL3(FBXL3);GTF2A1(GTF2A1);HAVCR2(HAVCR2);ICE2(ICE2);KANSL1L(KANSL1L);KMT2A(KMT2A);MED13(MED13);MGA(MGA);MLLT3(MLLT3);NR3C1(NR3C1);NR4A2(NR4A2);NRIP1(NRIP1);NUDT9(NUDT9);PKN2(PKN2);PLAG1(PLAG1);POLK(POLK);PPP4R3B(PPP4R3B);RAB8B(RAB8B);RIF1(RIF1);RNF111(RNF111);SETX(SETX);TRIP…
GO:0060070	BP	canonical Wnt signaling pathway	12	185	0.0374706775672174	0.445566129619118	ADGRA2(ADGRA2);AMER1(AMER1);APC(APC);CHD8(CHD8);EGFR(EGFR);EGR1(EGR1);FOXO3(FOXO3);LATS1(LATS1);MLLT3(MLLT3);PLPP3(PLPP3);PYGO1(PYGO1);SOX10(SOX10)
GO:0003713	MF	transcription coactivator activity	10	148	0.0375700387612047	0.241719959948337	ARID5B(ARID5B);CNOT6(CNOT6);EP300(EP300);MAK(MAK);MED13(MED13);MID2(MID2);MYSM1(MYSM1);NCOA7(NCOA7);NRIP1(NRIP1);WWC1(WWC1)
GO:0004672	MF	protein kinase activity	23	437	0.0377244191236028	0.241719959948337	ALPK1(ALPK1);ATM(ATM);BMP2K(BMP2K);BMPR2(BMPR2);BUB1B(BUB1B);EGFR(EGFR);LATS1(LATS1);MAK(MAK);MAP3K1(MAP3K1);MAP3K13(MAP3K13);MLKL(MLKL);MYLK(MYLK);PDK4(PDK4);PIKFYVE(PIKFYVE);PKN2(PKN2);PRKAB1(PRKAB1);PRKAB2(PRKAB2);PRKAG3(PRKAG3);PRKCI(PRKCI);ROCK2(ROCK2);SCYL2(SCYL2);SNRK(SNRK);TAOK1(TAOK1)
GO:0032183	MF	SUMO binding	2	9	0.0382124285907769	0.241719959948337	RNF111(RNF111);TDG(TDG)
GO:0032356	MF	oxidized DNA binding	2	9	0.0382124285907769	0.241719959948337	MSH2(MSH2);POT1(POT1)
GO:0003774	MF	motor activity	7	89	0.0382141969303519	0.241719959948337	DYNC2H1(DYNC2H1);KIF21A(KIF21A);KIF27(KIF27);KIF3B(KIF3B);KIF5B(KIF5B);KIFC3(KIFC3);STARD9(STARD9)
GO:0140014	BP	mitotic nuclear division	11	165	0.0382289369725322	0.453316391899915	APC(APC);ATM(ATM);BUB1B(BUB1B);CCDC8(CCDC8);CDC27(CDC27);CEP192(CEP192);GEN1(GEN1);KIF3B(KIF3B);SLF2(SLF2);SPICE1(SPICE1);TASOR(TASOR)
GO:0007088	BP	regulation of mitotic nuclear division	7	87	0.0386135166925767	0.453342031890465	APC(APC);ATM(ATM);BUB1B(BUB1B);CCDC8(CCDC8);CDC27(CDC27);GEN1(GEN1);SLF2(SLF2)
GO:0046326	BP	positive regulation of glucose import	3	21	0.0389775164759043	0.453342031890465	APPL1(APPL1);C2CD5(C2CD5);PRKCI(PRKCI)
GO:0048596	BP	embryonic camera-type eye morphogenesis	3	21	0.0389775164759043	0.453342031890465	FRS2(FRS2);PROX1(PROX1);SP3(SP3)
GO:0061647	BP	histone H3-K9 modification	3	21	0.0389775164759043	0.453342031890465	ARID4A(ARID4A);KMT2A(KMT2A);RIF1(RIF1)
GO:2000144	BP	positive regulation of DNA-templated transcription, initiation	3	21	0.0389775164759043	0.453342031890465	JUN(JUN);MED13(MED13);SETX(SETX)
GO:0034655	BP	nucleobase-containing compound catabolic process	16	272	0.0397479748686477	0.453342031890465	ATM(ATM);BTG2(BTG2);CNOT6(CNOT6);CNOT7(CNOT7);CPEB3(CPEB3);DCP2(DCP2);EP300(EP300);FMR1(FMR1);NUDT12(NUDT12);NUDT13(NUDT13);NUDT9(NUDT9);P2RX7(P2RX7);PRKAG3(PRKAG3);TRDMT1(TRDMT1);XRN1(XRN1);ZFP36(ZFP36)
GO:0001886	BP	endothelial cell morphogenesis	2	9	0.0400414855510488	0.453342031890465	CLIC4(CLIC4);PECAM1(PECAM1)
GO:0008334	BP	histone mRNA metabolic process	2	9	0.0400414855510488	0.453342031890465	ATM(ATM);DCP2(DCP2)
GO:0032060	BP	bleb assembly	2	9	0.0400414855510488	0.453342031890465	MYLK(MYLK);P2RX7(P2RX7)
GO:0032303	BP	regulation of icosanoid secretion	2	9	0.0400414855510488	0.453342031890465	P2RX7(P2RX7);PLA2R1(PLA2R1)
GO:0043517	BP	positive regulation of DNA damage response, signal transduction by p53 class mediator	2	9	0.0400414855510488	0.453342031890465	ATM(ATM);PLA2R1(PLA2R1)
GO:0051095	BP	regulation of helicase activity	2	9	0.0400414855510488	0.453342031890465	MSH2(MSH2);POT1(POT1)
GO:0060841	BP	venous blood vessel development	2	9	0.0400414855510488	0.453342031890465	BMPR2(BMPR2);PROX1(PROX1)
GO:0070307	BP	lens fiber cell development	2	9	0.0400414855510488	0.453342031890465	FRS2(FRS2);PROX1(PROX1)
GO:0071696	BP	ectodermal placode development	2	9	0.0400414855510488	0.453342031890465	FRS2(FRS2);PROX1(PROX1)
GO:0090308	BP	regulation of methylation-dependent chromatin silencing	2	9	0.0400414855510488	0.453342031890465	TASOR(TASOR);TET1(TET1)
GO:2000193	BP	positive regulation of fatty acid transport	2	9	0.0400414855510488	0.453342031890465	P2RX7(P2RX7);PLA2R1(PLA2R1)
GO:0072686	CC	mitotic spindle	7	97	0.0401891253681223	0.340011530156884	CDC27(CDC27);CEP170(CEP170);MAK(MAK);NEXMIF(NEXMIF);NIN(NIN);PHLPP2(PHLPP2);WAPL(WAPL)
GO:1903078	BP	positive regulation of protein localization to plasma membrane	4	36	0.0404852721884331	0.455718715501824	AKAP5(AKAP5);EGFR(EGFR);KIF5B(KIF5B);PRKCI(PRKCI)
GO:1904356	BP	regulation of telomere maintenance via telomere lengthening	4	36	0.0404852721884331	0.455718715501824	ATM(ATM);DCP2(DCP2);ERCC4(ERCC4);POT1(POT1)
GO:0000781	CC	chromosome, telomeric region	6	77	0.0405293414990395	0.340011530156884	ATM(ATM);ATRX(ATRX);ERCC4(ERCC4);LRIF1(LRIF1);POT1(POT1);RIF1(RIF1)
GO:0022402	BP	cell cycle process	34	687	0.0405725612344823	0.455718715501824	AHCTF1(AHCTF1);ANK3(ANK3);APC(APC);APPL1(APPL1);ATM(ATM);BUB1B(BUB1B);CCDC8(CCDC8);CCP110(CCP110);CDC27(CDC27);CEP120(CEP120);CEP192(CEP192);EGFR(EGFR);ESCO1(ESCO1);FANCM(FANCM);GEN1(GEN1);KIF3B(KIF3B);LATS1(LATS1);LOC101110888(LOC101110888);LOC101113346(LOC101113346);MLF1(MLF1);MSH2(MSH2);NIN(NIN);PKN2(PKN2);POC1B(POC1B);ROCK2(ROCK2);SASS6(SASS6);SLF2(SLF2);SMARCAD1(SMARCAD1);SPICE1(SPICE1);TAOK…
GO:0032009	CC	early phagosome	2	10	0.040613591197875	0.340011530156884	APPL1(APPL1);UNC13B(UNC13B)
GO:2000113	BP	negative regulation of cellular macromolecule biosynthetic process	31	616	0.0407599212404723	0.456618380843923	ARID4A(ARID4A);ARID5B(ARID5B);BMPR2(BMPR2);BTG2(BTG2);CHD8(CHD8);CPEB3(CPEB3);DCP2(DCP2);DR1(DR1);EGR1(EGR1);EP300(EP300);JUN(JUN);LOC101113346(LOC101113346);NEDD4(NEDD4);NR4A2(NR4A2);NRIP1(NRIP1);PAIP2B(PAIP2B);POT1(POT1);RFX5(RFX5);RIF1(RIF1);TASOR(TASOR);TET1(TET1);WAPL(WAPL);WWC1(WWC1);ZBTB1(ZBTB1);ZBTB33(ZBTB33);ZBTB38(ZBTB38);ZFP36(ZFP36);ZNF12(ZNF12);ZNF24(ZNF24);ZNF318(ZNF318);ZNF366(ZNF3…
GO:0008017	MF	microtubule binding	11	171	0.0408035071259131	0.255180426042661	APC(APC);HOOK1(HOOK1);KIF21A(KIF21A);KIF27(KIF27);KIF3B(KIF3B);KIF5B(KIF5B);KIFC3(KIFC3);MAP2(MAP2);MID2(MID2);NIN(NIN);STARD9(STARD9)
GO:0000987	MF	proximal promoter sequence-specific DNA binding	20	371	0.0409825527395992	0.255180426042661	CREB3L2(CREB3L2);CTCF(CTCF);EHF(EHF);FOS(FOS);FOSB(FOSB);FOXO3(FOXO3);JUN(JUN);KLF12(KLF12);KLF6(KLF6);NR3C1(NR3C1);NR4A2(NR4A2);NRIP1(NRIP1);PATZ1(PATZ1);PLAG1(PLAG1);PROX1(PROX1);SMAD1(SMAD1);SOX10(SOX10);SP3(SP3);ZNF148(ZNF148);ZNF644(ZNF644)
GO:0090734	CC	site of DNA damage	5	58	0.0411356104537628	0.340011530156884	LOC101113346(LOC101113346);POLK(POLK);RIF1(RIF1);SLF2(SLF2);SMARCAD1(SMARCAD1)
GO:0006259	BP	DNA metabolic process	31	617	0.0415115702470278	0.462799263098799	ATM(ATM);ATRX(ATRX);BMPR2(BMPR2);BOD1L1(BOD1L1);CTCF(CTCF);DCLRE1A(DCLRE1A);DCLRE1C(DCLRE1C);DCP2(DCP2);EGFR(EGFR);ERCC4(ERCC4);ESCO1(ESCO1);FANCM(FANCM);GEN1(GEN1);GRHL2(GRHL2);KMT2A(KMT2A);LOC101113346(LOC101113346);MSH2(MSH2);PIK3CA(PIK3CA);POLK(POLK);POT1(POT1);REV3L(REV3L);RIF1(RIF1);SETX(SETX);SLF2(SLF2);SMARCAD1(SMARCAD1);TASOR(TASOR);TDG(TDG);TET1(TET1);WAPL(WAPL);ZBTB1(ZBTB1);ZBTB38(ZBTB…
GO:0001655	BP	urogenital system development	13	209	0.0415290858594647	0.462799263098799	AMER1(AMER1);ANGPT1(ANGPT1);ARID5B(ARID5B);CPLANE1(CPLANE1);FRS2(FRS2);GCNT1(GCNT1);NPHP3(NPHP3);PECAM1(PECAM1);PLAG1(PLAG1);PROX1(PROX1);PYGO1(PYGO1);SMAD1(SMAD1);TTC8(TTC8)
GO:0044087	BP	regulation of cellular component biogenesis	30	594	0.0419953334447439	0.466773197060769	ALMS1(ALMS1);APC(APC);ATM(ATM);BBS10(BBS10);CCP110(CCP110);CDH17(CDH17);CEP120(CEP120);CGNL1(CGNL1);CNOT6(CNOT6);EP300(EP300);FMR1(FMR1);FNBP1L(FNBP1L);JUN(JUN);LATS1(LATS1);MAK(MAK);MED13(MED13);NIN(NIN);NPHP1(NPHP1);ODF2L(ODF2L);P2RX7(P2RX7);PIKFYVE(PIKFYVE);PROX1(PROX1);RICTOR(RICTOR);ROCK2(ROCK2);SETX(SETX);SLF2(SLF2);SLK(SLK);TMOD3(TMOD3);TOGARAM1(TOGARAM1);TTC8(TTC8)
GO:0016569	BP	covalent chromatin modification	14	231	0.0424342712551796	0.469192167929318	ARID4A(ARID4A);ATM(ATM);CHD1(CHD1);CTCF(CTCF);DR1(DR1);EP300(EP300);FMR1(FMR1);KMT2A(KMT2A);MYSM1(MYSM1);PADI2(PADI2);RIF1(RIF1);SMARCAD1(SMARCAD1);TASOR(TASOR);TET1(TET1)
GO:1905477	BP	positive regulation of protein localization to membrane	5	53	0.0426130193694901	0.469192167929318	AKAP5(AKAP5);C2CD5(C2CD5);EGFR(EGFR);KIF5B(KIF5B);PRKCI(PRKCI)
GO:0031327	BP	negative regulation of cellular biosynthetic process	33	666	0.0426340477844026	0.469192167929318	ARID4A(ARID4A);ARID5B(ARID5B);BMPR2(BMPR2);BTG2(BTG2);CHD8(CHD8);CPEB3(CPEB3);DCP2(DCP2);DR1(DR1);EGR1(EGR1);EP300(EP300);JUN(JUN);LOC101113346(LOC101113346);NEDD4(NEDD4);NR4A2(NR4A2);NRIP1(NRIP1);PAIP2B(PAIP2B);POT1(POT1);PROX1(PROX1);RFX5(RFX5);RIF1(RIF1);ROCK2(ROCK2);TASOR(TASOR);TET1(TET1);WAPL(WAPL);WWC1(WWC1);ZBTB1(ZBTB1);ZBTB33(ZBTB33);ZBTB38(ZBTB38);ZFP36(ZFP36);ZNF12(ZNF12);ZNF24(ZNF24);…
GO:0010628	BP	positive regulation of gene expression	46	981	0.0426538334481198	0.469192167929318	ANGPT1(ANGPT1);ARID4A(ARID4A);ASXL2(ASXL2);ATM(ATM);BMPR2(BMPR2);CARF(CARF);CCPG1(CCPG1);CHD8(CHD8);CNOT7(CNOT7);CSF1(CSF1);CTCF(CTCF);EGFR(EGFR);EGR1(EGR1);EIF5A2(EIF5A2);EP300(EP300);FMR1(FMR1);FOXO3(FOXO3);ICE2(ICE2);IFT74(IFT74);IKZF2(IKZF2);JUN(JUN);KDM7A(KDM7A);KLF12(KLF12);KMT2A(KMT2A);LOC101123247(LOC101123247);MED13(MED13);MLLT3(MLLT3);MYSM1(MYSM1);NCOA7(NCOA7);NR3C1(NR3C1);NRIP1(NRIP1);…
GO:0006733	BP	oxidoreduction coenzyme metabolic process	8	108	0.0427661886955845	0.469215632157482	COQ8A(COQ8A);EP300(EP300);FMO5(FMO5);KMO(KMO);NUDT12(NUDT12);NUDT13(NUDT13);P2RX7(P2RX7);PRKAG3(PRKAG3)
GO:0001667	BP	ameboidal-type cell migration	15	253	0.0429696050986552	0.46937206559941	ADGRA2(ADGRA2);ANGPT1(ANGPT1);APPL1(APPL1);ARID5B(ARID5B);BMPR2(BMPR2);EGR3(EGR3);ITGA4(ITGA4);LOC101123247(LOC101123247);PECAM1(PECAM1);PKN2(PKN2);PROX1(PROX1);ROCK2(ROCK2);SASH1(SASH1);SOX10(SOX10);VASH1(VASH1)
GO:1901361	BP	organic cyclic compound catabolic process	18	319	0.0430009644312356	0.46937206559941	ATM(ATM);BTG2(BTG2);CNOT6(CNOT6);CNOT7(CNOT7);CPEB3(CPEB3);DCP2(DCP2);EP300(EP300);FMR1(FMR1);KMO(KMO);NUDT12(NUDT12);NUDT13(NUDT13);NUDT9(NUDT9);P2RX7(P2RX7);PRKAG3(PRKAG3);TET1(TET1);TRDMT1(TRDMT1);XRN1(XRN1);ZFP36(ZFP36)
GO:0060828	BP	regulation of canonical Wnt signaling pathway	10	148	0.0433761522417954	0.470935381946653	ADGRA2(ADGRA2);AMER1(AMER1);APC(APC);CHD8(CHD8);EGFR(EGFR);EGR1(EGR1);FOXO3(FOXO3);LATS1(LATS1);MLLT3(MLLT3);SOX10(SOX10)
GO:0033993	BP	response to lipid	19	342	0.0437003971589554	0.470935381946653	AREG(AREG);ATM(ATM);EGFR(EGFR);EP300(EP300);FOXO3(FOXO3);LATS1(LATS1);LTF(LTF);NEDD4(NEDD4);NR3C1(NR3C1);NRIP1(NRIP1);P2RX7(P2RX7);PADI2(PADI2);PDK4(PDK4);RNF14(RNF14);ROCK2(ROCK2);SASH1(SASH1);SETX(SETX);ZFP36(ZFP36);ZNF366(ZNF366)
GO:0120035	BP	regulation of plasma membrane bounded cell projection organization	19	342	0.0437003971589554	0.470935381946653	APC(APC);BMPR2(BMPR2);CCP110(CCP110);CEP120(CEP120);EP300(EP300);FMR1(FMR1);FNBP1L(FNBP1L);GOLGA4(GOLGA4);ITSN2(ITSN2);MAK(MAK);MAP2(MAP2);MAP3K13(MAP3K13);NEDD4(NEDD4);NIN(NIN);ODF2L(ODF2L);P2RX7(P2RX7);PRKCI(PRKCI);SETX(SETX);WDR36(WDR36)
GO:0006739	BP	NADP metabolic process	3	22	0.0439521879128169	0.470935381946653	FMO5(FMO5);NUDT12(NUDT12);NUDT13(NUDT13)
GO:0032355	BP	response to estradiol	3	22	0.0439521879128169	0.470935381946653	AREG(AREG);EGFR(EGFR);NRIP1(NRIP1)
GO:0071168	BP	protein localization to chromatin	3	22	0.0439521879128169	0.470935381946653	MSH2(MSH2);TASOR(TASOR);WAPL(WAPL)
GO:0006305	BP	DNA alkylation	4	37	0.0441398208589886	0.470935381946653	CTCF(CTCF);GRHL2(GRHL2);KMT2A(KMT2A);PIK3CA(PIK3CA)
GO:0006306	BP	DNA methylation	4	37	0.0441398208589886	0.470935381946653	CTCF(CTCF);GRHL2(GRHL2);KMT2A(KMT2A);PIK3CA(PIK3CA)
GO:0090307	BP	mitotic spindle assembly	4	37	0.0441398208589886	0.470935381946653	CEP192(CEP192);KIF3B(KIF3B);SPICE1(SPICE1);TASOR(TASOR)
GO:0090132	BP	epithelium migration	12	190	0.0444561793749592	0.473124888998003	ADGRA2(ADGRA2);ANGPT1(ANGPT1);BMPR2(BMPR2);EGR3(EGR3);GRHL2(GRHL2);LOC101123247(LOC101123247);PECAM1(PECAM1);PKN2(PKN2);PROX1(PROX1);ROCK2(ROCK2);SASH1(SASH1);VASH1(VASH1)
GO:0120025	CC	plasma membrane bounded cell projection	44	1034	0.0445205498947275	0.362328782989398	ANGPT1(ANGPT1);ANK3(ANK3);APC(APC);APPL1(APPL1);C2CD5(C2CD5);C9orf72(C9orf72);CEP162(CEP162);CEP170(CEP170);CERKL(CERKL);CLIC4(CLIC4);CPEB3(CPEB3);CPLANE1(CPLANE1);DNAJB13(DNAJB13);DYNC2H1(DYNC2H1);FMR1(FMR1);FRMD4B(FRMD4B);GNAT2(GNAT2);IFT74(IFT74);IFT88(IFT88);IL6ST(IL6ST);KIF27(KIF27);KIF3B(KIF3B);KIF5B(KIF5B);LOC101110888(LOC101110888);MAK(MAK);MAP2(MAP2);MYLK(MYLK);NEDD4(NEDD4);NIN(NIN);NME5…
GO:0003678	MF	DNA helicase activity	5	55	0.0445394523031258	0.275177856477452	ATRX(ATRX);CHD1(CHD1);CHD8(CHD8);CHD9(CHD9);FANCM(FANCM)
GO:0120032	BP	regulation of plasma membrane bounded cell projection assembly	8	109	0.0447598400699081	0.473986664620892	APC(APC);CCP110(CCP110);CEP120(CEP120);FMR1(FMR1);FNBP1L(FNBP1L);MAK(MAK);ODF2L(ODF2L);P2RX7(P2RX7)
GO:1902275	BP	regulation of chromatin organization	8	109	0.0447598400699081	0.473986664620892	CTCF(CTCF);FMR1(FMR1);KMT2A(KMT2A);MLLT3(MLLT3);PADI2(PADI2);RIF1(RIF1);TASOR(TASOR);TET1(TET1)
GO:0071560	BP	cellular response to transforming growth factor beta stimulus	10	149	0.0450642077446912	0.476025638633127	APPL1(APPL1);EP300(EP300);FBN2(FBN2);FOS(FOS);JUN(JUN);LATS1(LATS1);LEMD3(LEMD3);NR3C1(NR3C1);RNF111(RNF111);SMAD1(SMAD1)
GO:0010558	BP	negative regulation of macromolecule biosynthetic process	31	622	0.0454268311574222	0.47765752826639	ARID4A(ARID4A);ARID5B(ARID5B);BMPR2(BMPR2);BTG2(BTG2);CHD8(CHD8);CPEB3(CPEB3);DCP2(DCP2);DR1(DR1);EGR1(EGR1);EP300(EP300);JUN(JUN);LOC101113346(LOC101113346);NEDD4(NEDD4);NR4A2(NR4A2);NRIP1(NRIP1);PAIP2B(PAIP2B);POT1(POT1);RFX5(RFX5);RIF1(RIF1);TASOR(TASOR);TET1(TET1);WAPL(WAPL);WWC1(WWC1);ZBTB1(ZBTB1);ZBTB33(ZBTB33);ZBTB38(ZBTB38);ZFP36(ZFP36);ZNF12(ZNF12);ZNF24(ZNF24);ZNF318(ZNF318);ZNF366(ZNF3…
GO:0021954	BP	central nervous system neuron development	5	54	0.0456204690200226	0.47765752826639	BTG2(BTG2);MAP2(MAP2);NIN(NIN);NR4A2(NR4A2);SCYL2(SCYL2)
GO:0051592	BP	response to calcium ion	5	54	0.0456204690200226	0.47765752826639	CARF(CARF);CLIC4(CLIC4);FOS(FOS);FOSB(FOSB);P2RX7(P2RX7)
GO:0050769	BP	positive regulation of neurogenesis	13	212	0.045667515622368	0.47765752826639	BMPR2(BMPR2);CSF1(CSF1);EP300(EP300);GOLGA4(GOLGA4);IL6ST(IL6ST);ITSN2(ITSN2);MAP3K13(MAP3K13);NIN(NIN);PLAG1(PLAG1);PRKCI(PRKCI);PROX1(PROX1);SETX(SETX);SOX10(SOX10)
GO:0031344	BP	regulation of cell projection organization	19	344	0.0458739143582244	0.477910583747579	APC(APC);BMPR2(BMPR2);CCP110(CCP110);CEP120(CEP120);EP300(EP300);FMR1(FMR1);FNBP1L(FNBP1L);GOLGA4(GOLGA4);ITSN2(ITSN2);MAK(MAK);MAP2(MAP2);MAP3K13(MAP3K13);NEDD4(NEDD4);NIN(NIN);ODF2L(ODF2L);P2RX7(P2RX7);PRKCI(PRKCI);SETX(SETX);WDR36(WDR36)
GO:0051172	BP	negative regulation of nitrogen compound metabolic process	50	1085	0.0459188383445924	0.477910583747579	ANGPT1(ANGPT1);APC(APC);ARID4A(ARID4A);ARID5B(ARID5B);ATM(ATM);BMPR2(BMPR2);BTG2(BTG2);C9orf72(C9orf72);CHD8(CHD8);CPEB3(CPEB3);DCP2(DCP2);DR1(DR1);EGFR(EGFR);EGR1(EGR1);EP300(EP300);ERCC4(ERCC4);FMR1(FMR1);JUN(JUN);LATS1(LATS1);LOC101113346(LOC101113346);LTF(LTF);MSH2(MSH2);NCOA7(NCOA7);NEDD4(NEDD4);NR4A1(NR4A1);NR4A2(NR4A2);NRIP1(NRIP1);P2RX7(P2RX7);PAIP2B(PAIP2B);PARP14(PARP14);PLPP3(PLPP3);PO…
GO:0007093	BP	mitotic cell cycle checkpoint	6	72	0.0463994146493806	0.477910583747579	APC(APC);ATM(ATM);BUB1B(BUB1B);GEN1(GEN1);MSH2(MSH2);TAOK1(TAOK1)
GO:0010595	BP	positive regulation of endothelial cell migration	6	72	0.0463994146493806	0.477910583747579	ADGRA2(ADGRA2);ANGPT1(ANGPT1);BMPR2(BMPR2);PROX1(PROX1);ROCK2(ROCK2);SASH1(SASH1)
GO:0061013	BP	regulation of mRNA catabolic process	6	72	0.0463994146493806	0.477910583747579	BTG2(BTG2);CNOT7(CNOT7);CPEB3(CPEB3);DCP2(DCP2);FMR1(FMR1);ZFP36(ZFP36)
GO:2001022	BP	positive regulation of response to DNA damage stimulus	6	72	0.0463994146493806	0.477910583747579	ATM(ATM);EGFR(EGFR);FMR1(FMR1);PLA2R1(PLA2R1);RIF1(RIF1);SLF2(SLF2)
GO:0071495	BP	cellular response to endogenous stimulus	33	671	0.0464775620557899	0.477910583747579	APC(APC);APPL1(APPL1);BMPR2(BMPR2);C2CD5(C2CD5);CPEB3(CPEB3);CRIM1(CRIM1);EGFR(EGFR);EGR1(EGR1);EGR3(EGR3);EP300(EP300);FBN2(FBN2);FOS(FOS);FRS2(FRS2);ITGA4(ITGA4);JUN(JUN);LATS1(LATS1);LEMD3(LEMD3);NEDD4(NEDD4);NR3C1(NR3C1);NR4A1(NR4A1);NR4A2(NR4A2);NRIP1(NRIP1);PADI2(PADI2);PDK4(PDK4);PRKCI(PRKCI);RNF111(RNF111);RNF14(RNF14);ROCK2(ROCK2);SETX(SETX);SMAD1(SMAD1);UBR1(UBR1);ZFP36(ZFP36);ZNF366(ZN…
GO:0005795	CC	Golgi stack	5	60	0.0465340610776007	0.37124902992634	FUT10(FUT10);FUT11(FUT11);GCNT1(GCNT1);GOLPH3L(GOLPH3L);RAB27B(RAB27B)
GO:0000979	MF	RNA polymerase II core promoter sequence-specific DNA binding	2	10	0.0466663302205203	0.277336793110383	FOS(FOS);GTF2A1(GTF2A1)
GO:0016670	MF	oxidoreductase activity, acting on a sulfur group of donors, oxygen as acceptor	2	10	0.0466663302205203	0.277336793110383	ERO1B(ERO1B);PCYOX1(PCYOX1)
GO:0035004	MF	phosphatidylinositol 3-kinase activity	2	10	0.0466663302205203	0.277336793110383	ATM(ATM);PIK3CA(PIK3CA)
GO:0035613	MF	RNA stem-loop binding	2	10	0.0466663302205203	0.277336793110383	FMR1(FMR1);RC3H2(RC3H2)
GO:0010976	BP	positive regulation of neuron projection development	8	110	0.0468136907320075	0.479052599630182	BMPR2(BMPR2);EP300(EP300);GOLGA4(GOLGA4);ITSN2(ITSN2);MAP3K13(MAP3K13);NIN(NIN);PRKCI(PRKCI);SETX(SETX)
GO:0060491	BP	regulation of cell projection assembly	8	110	0.0468136907320075	0.479052599630182	APC(APC);CCP110(CCP110);CEP120(CEP120);FMR1(FMR1);FNBP1L(FNBP1L);MAK(MAK);ODF2L(ODF2L);P2RX7(P2RX7)
GO:0031965	CC	nuclear membrane	10	166	0.0470201984972869	0.37124902992634	AHCTF1(AHCTF1);CLCA2(CLCA2);GTF3C3(GTF3C3);LEMD3(LEMD3);NR4A1(NR4A1);NUDT9(NUDT9);RIF1(RIF1);SCAI(SCAI);SMAD1(SMAD1);ZBTB1(ZBTB1)
GO:0006402	BP	mRNA catabolic process	9	130	0.0472304977622785	0.480636594812304	ATM(ATM);BTG2(BTG2);CNOT6(CNOT6);CNOT7(CNOT7);CPEB3(CPEB3);DCP2(DCP2);FMR1(FMR1);XRN1(XRN1);ZFP36(ZFP36)
GO:0140030	MF	modification-dependent protein binding	8	113	0.0472423826897152	0.277336793110383	CHD1(CHD1);CHD8(CHD8);FMR1(FMR1);KDM7A(KDM7A);MBTD1(MBTD1);MLLT3(MLLT3);PYGO1(PYGO1);ZBTB1(ZBTB1)
GO:0072659	BP	protein localization to plasma membrane	11	171	0.0474367744335972	0.480636594812304	AKAP5(AKAP5);ANK3(ANK3);APPL1(APPL1);C2CD5(C2CD5);EGFR(EGFR);FCHO2(FCHO2);GOLGA4(GOLGA4);KIF5B(KIF5B);PRKCI(PRKCI);ROCK2(ROCK2);TTC8(TTC8)
GO:0006281	BP	DNA repair	18	323	0.0475379826228377	0.480636594812304	ATM(ATM);ATRX(ATRX);DCLRE1A(DCLRE1A);DCLRE1C(DCLRE1C);EGFR(EGFR);ERCC4(ERCC4);FANCM(FANCM);GEN1(GEN1);MSH2(MSH2);POLK(POLK);POT1(POT1);REV3L(REV3L);RIF1(RIF1);SETX(SETX);SLF2(SLF2);SMARCAD1(SMARCAD1);TDG(TDG);ZBTB1(ZBTB1)
GO:1902903	BP	regulation of supramolecular fiber organization	14	235	0.047798465537077	0.480636594812304	ALMS1(ALMS1);APC(APC);C9orf72(C9orf72);CGNL1(CGNL1);LATS1(LATS1);NIN(NIN);PIK3CA(PIK3CA);PROX1(PROX1);RICTOR(RICTOR);ROCK2(ROCK2);TAOK1(TAOK1);TMOD3(TMOD3);TOGARAM1(TOGARAM1);TTC8(TTC8)
GO:0030071	BP	regulation of mitotic metaphase/anaphase transition	4	38	0.0479732819552727	0.480636594812304	APC(APC);ATM(ATM);BUB1B(BUB1B);GEN1(GEN1)
GO:1904377	BP	positive regulation of protein localization to cell periphery	4	38	0.0479732819552727	0.480636594812304	AKAP5(AKAP5);EGFR(EGFR);KIF5B(KIF5B);PRKCI(PRKCI)
GO:0031985	CC	Golgi cisterna	4	42	0.0480388107760766	0.37371368971389	FUT10(FUT10);FUT11(FUT11);GCNT1(GCNT1);GOLPH3L(GOLPH3L)
GO:0009312	BP	oligosaccharide biosynthetic process	2	10	0.0488710947005495	0.480636594812304	ST3GAL2(ST3GAL2);ST6GALNAC1(ST6GALNAC1)
GO:0021542	BP	dentate gyrus development	2	10	0.0488710947005495	0.480636594812304	BTG2(BTG2);PROX1(PROX1)
GO:0044406	BP	adhesion of symbiont to host	2	10	0.0488710947005495	0.480636594812304	BPIFA1(BPIFA1);LTF(LTF)
GO:0045736	BP	negative regulation of cyclin-dependent protein serine/threonine kinase activity	2	10	0.0488710947005495	0.480636594812304	APC(APC);LATS1(LATS1)
GO:0061158	BP	3'-UTR-mediated mRNA destabilization	2	10	0.0488710947005495	0.480636594812304	CPEB3(CPEB3);ZFP36(ZFP36)
GO:1901978	BP	positive regulation of cell cycle checkpoint	2	10	0.0488710947005495	0.480636594812304	GEN1(GEN1);PROX1(PROX1)
GO:1904030	BP	negative regulation of cyclin-dependent protein kinase activity	2	10	0.0488710947005495	0.480636594812304	APC(APC);LATS1(LATS1)
GO:1904031	BP	positive regulation of cyclin-dependent protein kinase activity	2	10	0.0488710947005495	0.480636594812304	EGFR(EGFR);PROX1(PROX1)
GO:2001252	BP	positive regulation of chromosome organization	8	111	0.0489282318417173	0.480636594812304	ATM(ATM);FMR1(FMR1);KMT2A(KMT2A);POT1(POT1);RIF1(RIF1);SLF2(SLF2);TASOR(TASOR);TET1(TET1)
GO:0030518	BP	intracellular steroid hormone receptor signaling pathway	6	73	0.0490777849581503	0.480636594812304	EP300(EP300);LATS1(LATS1);NEDD4(NEDD4);PADI2(PADI2);RNF14(RNF14);ZNF366(ZNF366)
GO:0031047	BP	gene silencing by RNA	6	73	0.0490777849581503	0.480636594812304	CNOT6(CNOT6);CNOT7(CNOT7);EGFR(EGFR);FMR1(FMR1);TUT7(TUT7);ZFP36(ZFP36)
GO:0010828	BP	positive regulation of glucose transmembrane transport	3	23	0.0492265810049717	0.480636594812304	APPL1(APPL1);C2CD5(C2CD5);PRKCI(PRKCI)
GO:0031297	BP	replication fork processing	3	23	0.0492265810049717	0.480636594812304	BOD1L1(BOD1L1);FANCM(FANCM);GEN1(GEN1)
GO:0034142	BP	toll-like receptor 4 signaling pathway	3	23	0.0492265810049717	0.480636594812304	APPL1(APPL1);LTF(LTF);RAB11FIP2(RAB11FIP2)
GO:0045216	BP	cell-cell junction organization	7	92	0.0497689980074928	0.482209583275217	FRMPD2(FRMPD2);GRHL2(GRHL2);NPHP1(NPHP1);PECAM1(PECAM1);PKN2(PKN2);PRKCI(PRKCI);ROCK2(ROCK2)
GO:0006302	BP	double-strand break repair	10	152	0.0503938762980238	0.482209583275217	ATM(ATM);DCLRE1C(DCLRE1C);ERCC4(ERCC4);GEN1(GEN1);MSH2(MSH2);POT1(POT1);RIF1(RIF1);SETX(SETX);SLF2(SLF2);SMARCAD1(SMARCAD1)
GO:0006464	BP	cellular protein modification process	82	1904	0.0506470817914674	0.482209583275217	ALG9(ALG9);AMER1(AMER1);ANGPT1(ANGPT1);APC(APC);AREG(AREG);ARID4A(ARID4A);ATM(ATM);BMPR2(BMPR2);BTG2(BTG2);C9orf72(C9orf72);CDC27(CDC27);CNOT7(CNOT7);CSF1(CSF1);CTCF(CTCF);DR1(DR1);EGFR(EGFR);EGR1(EGR1);EP300(EP300);ERO1B(ERO1B);ESCO1(ESCO1);FANCM(FANCM);FMR1(FMR1);FRS2(FRS2);FUT10(FUT10);FUT11(FUT11);GALNT12(GALNT12);IL6ST(IL6ST);KLHL24(KLHL24);KMT2A(KMT2A);LATS1(LATS1);LOC101113032(LOC101113032…
GO:0036211	BP	protein modification process	82	1904	0.0506470817914674	0.482209583275217	ALG9(ALG9);AMER1(AMER1);ANGPT1(ANGPT1);APC(APC);AREG(AREG);ARID4A(ARID4A);ATM(ATM);BMPR2(BMPR2);BTG2(BTG2);C9orf72(C9orf72);CDC27(CDC27);CNOT7(CNOT7);CSF1(CSF1);CTCF(CTCF);DR1(DR1);EGFR(EGFR);EGR1(EGR1);EP300(EP300);ERO1B(ERO1B);ESCO1(ESCO1);FANCM(FANCM);FMR1(FMR1);FRS2(FRS2);FUT10(FUT10);FUT11(FUT11);GALNT12(GALNT12);IL6ST(IL6ST);KLHL24(KLHL24);KMT2A(KMT2A);LATS1(LATS1);LOC101113032(LOC101113032…
GO:0043902	BP	positive regulation of multi-organism process	8	112	0.0511039171169212	0.482209583275217	CHD1(CHD1);CNOT7(CNOT7);EP300(EP300);FMR1(FMR1);JUN(JUN);PKN2(PKN2);SASH1(SASH1);UNC13B(UNC13B)
GO:0016896	MF	exoribonuclease activity, producing 5'-phosphomonoesters	3	24	0.0514824246460849	0.277336793110383	CNOT6(CNOT6);CNOT7(CNOT7);DCP2(DCP2)
GO:0061733	MF	peptide-lysine-N-acetyltransferase activity	3	24	0.0514824246460849	0.277336793110383	EP300(EP300);ESCO1(ESCO1);GTF3C4(GTF3C4)
GO:0031267	MF	small GTPase binding	11	178	0.0518415479537206	0.277336793110383	C9orf72(C9orf72);GARRE1(GARRE1);KIF3B(KIF3B);PKN2(PKN2);RAB11FIP2(RAB11FIP2);RABGAP1L(RABGAP1L);RASGRP3(RASGRP3);RHOBTB3(RHOBTB3);ROCK2(ROCK2);SIKE1(SIKE1);USP33(USP33)
GO:0006338	BP	chromatin remodeling	6	74	0.0518494987537396	0.482209583275217	CHD8(CHD8);MYSM1(MYSM1);PADI2(PADI2);PBRM1(PBRM1);SMARCAD1(SMARCAD1);ZBTB1(ZBTB1)
GO:0051784	BP	negative regulation of nuclear division	4	39	0.0519850850614098	0.482209583275217	APC(APC);ATM(ATM);BUB1B(BUB1B);GEN1(GEN1)
GO:1902099	BP	regulation of metaphase/anaphase transition of cell cycle	4	39	0.0519850850614098	0.482209583275217	APC(APC);ATM(ATM);BUB1B(BUB1B);GEN1(GEN1)
GO:0008080	MF	N-acetyltransferase activity	4	40	0.0520473448000964	0.277336793110383	EP300(EP300);ESCO1(ESCO1);GTF3C4(GTF3C4);LOC101120889(LOC101120889)
GO:0060322	BP	head development	21	395	0.0520553447235967	0.482209583275217	ARID5B(ARID5B);ATM(ATM);BTG2(BTG2);CEP120(CEP120);CHD8(CHD8);CPLANE1(CPLANE1);EP300(EP300);FOXO3(FOXO3);FRS2(FRS2);FUT10(FUT10);GRHL2(GRHL2);KIF27(KIF27);NIN(NIN);NME5(NME5);NNAT(NNAT);NR4A2(NR4A2);PGAP1(PGAP1);PROX1(PROX1);SCYL2(SCYL2);SMAD1(SMAD1);TTC8(TTC8)
GO:0032580	CC	Golgi cisterna membrane	3	26	0.052204305968167	0.379477182355061	FUT10(FUT10);FUT11(FUT11);GOLPH3L(GOLPH3L)
GO:0090130	BP	tissue migration	12	195	0.0522973209636162	0.482209583275217	ADGRA2(ADGRA2);ANGPT1(ANGPT1);BMPR2(BMPR2);EGR3(EGR3);GRHL2(GRHL2);LOC101123247(LOC101123247);PECAM1(PECAM1);PKN2(PKN2);PROX1(PROX1);ROCK2(ROCK2);SASH1(SASH1);VASH1(VASH1)
GO:0042995	CC	cell projection	45	1074	0.0524632825558795	0.379477182355061	ANGPT1(ANGPT1);ANK3(ANK3);APC(APC);APPL1(APPL1);C2CD5(C2CD5);C9orf72(C9orf72);CEP162(CEP162);CEP170(CEP170);CEP290(CEP290);CERKL(CERKL);CLIC4(CLIC4);CPEB3(CPEB3);CPLANE1(CPLANE1);DNAJB13(DNAJB13);DYNC2H1(DYNC2H1);FMR1(FMR1);FRMD4B(FRMD4B);GNAT2(GNAT2);IFT74(IFT74);IFT88(IFT88);IL6ST(IL6ST);KIF27(KIF27);KIF3B(KIF3B);KIF5B(KIF5B);LOC101110888(LOC101110888);MAK(MAK);MAP2(MAP2);MYLK(MYLK);NEDD4(NEDD4…
GO:0009890	BP	negative regulation of biosynthetic process	33	679	0.0531557542229802	0.482209583275217	ARID4A(ARID4A);ARID5B(ARID5B);BMPR2(BMPR2);BTG2(BTG2);CHD8(CHD8);CPEB3(CPEB3);DCP2(DCP2);DR1(DR1);EGR1(EGR1);EP300(EP300);JUN(JUN);LOC101113346(LOC101113346);NEDD4(NEDD4);NR4A2(NR4A2);NRIP1(NRIP1);PAIP2B(PAIP2B);POT1(POT1);PROX1(PROX1);RFX5(RFX5);RIF1(RIF1);ROCK2(ROCK2);TASOR(TASOR);TET1(TET1);WAPL(WAPL);WWC1(WWC1);ZBTB1(ZBTB1);ZBTB33(ZBTB33);ZBTB38(ZBTB38);ZFP36(ZFP36);ZNF12(ZNF12);ZNF24(ZNF24);…
GO:0016705	MF	oxidoreductase activity, acting on paired donors, with incorporation or reduction of molecular oxygen	8	116	0.05363169408574	0.277336793110383	CYP2J(CYP2J);FMO5(FMO5);KDM7A(KDM7A);KMO(KMO);LOC101106806(LOC101106806);LOC101121820(LOC101121820);TBXAS1(TBXAS1);TET1(TET1)
GO:0040007	BP	growth	26	513	0.0538475373288619	0.482209583275217	AREG(AREG);ARID5B(ARID5B);ATM(ATM);BMPR2(BMPR2);C9orf72(C9orf72);CLIC4(CLIC4);CSF1(CSF1);EGFR(EGFR);EP300(EP300);FOXO3(FOXO3);GOLGA4(GOLGA4);GRHL2(GRHL2);ITSN2(ITSN2);MAP2(MAP2);MAP3K13(MAP3K13);NIN(NIN);PIK3CA(PIK3CA);PLAG1(PLAG1);PROX1(PROX1);RC3H2(RC3H2);SMAD1(SMAD1);SOCS4(SOCS4);SOX10(SOX10);TTC8(TTC8);WDR36(WDR36);WWC1(WWC1)
GO:0006401	BP	RNA catabolic process	10	154	0.0541718015450738	0.482209583275217	ATM(ATM);BTG2(BTG2);CNOT6(CNOT6);CNOT7(CNOT7);CPEB3(CPEB3);DCP2(DCP2);FMR1(FMR1);TRDMT1(TRDMT1);XRN1(XRN1);ZFP36(ZFP36)
GO:0071559	BP	response to transforming growth factor beta	10	154	0.0541718015450738	0.482209583275217	APPL1(APPL1);EP300(EP300);FBN2(FBN2);FOS(FOS);JUN(JUN);LATS1(LATS1);LEMD3(LEMD3);NR3C1(NR3C1);RNF111(RNF111);SMAD1(SMAD1)
GO:0071363	BP	cellular response to growth factor stimulus	20	374	0.0543123086570417	0.482209583275217	ADGRA2(ADGRA2);APPL1(APPL1);BMPR2(BMPR2);CRIM1(CRIM1);EGR1(EGR1);EGR3(EGR3);EP300(EP300);FBN2(FBN2);FOS(FOS);FRS2(FRS2);JUN(JUN);LATS1(LATS1);LEMD3(LEMD3);NEDD4(NEDD4);NR3C1(NR3C1);PIK3CA(PIK3CA);RNF111(RNF111);SETX(SETX);SMAD1(SMAD1);ZFP36(ZFP36)
GO:0019362	BP	pyridine nucleotide metabolic process	7	94	0.0547476567878672	0.482209583275217	EP300(EP300);FMO5(FMO5);KMO(KMO);NUDT12(NUDT12);NUDT13(NUDT13);P2RX7(P2RX7);PRKAG3(PRKAG3)
GO:0046496	BP	nicotinamide nucleotide metabolic process	7	94	0.0547476567878672	0.482209583275217	EP300(EP300);FMO5(FMO5);KMO(KMO);NUDT12(NUDT12);NUDT13(NUDT13);P2RX7(P2RX7);PRKAG3(PRKAG3)
GO:0006414	BP	translational elongation	3	24	0.054794526008228	0.482209583275217	EIF5A2(EIF5A2);LTN1(LTN1);SEPSECS(SEPSECS)
GO:0019674	BP	NAD metabolic process	3	24	0.054794526008228	0.482209583275217	KMO(KMO);NUDT12(NUDT12);NUDT13(NUDT13)
GO:0006304	BP	DNA modification	5	57	0.055384797885787	0.482209583275217	CTCF(CTCF);GRHL2(GRHL2);KMT2A(KMT2A);PIK3CA(PIK3CA);TET1(TET1)
GO:0014013	BP	regulation of gliogenesis	5	57	0.055384797885787	0.482209583275217	CSF1(CSF1);IL6ST(IL6ST);PLAG1(PLAG1);PRKCI(PRKCI);SOX10(SOX10)
GO:0051865	BP	protein autoubiquitination	5	57	0.055384797885787	0.482209583275217	KLHL24(KLHL24);LOC101113032(LOC101113032);LTN1(LTN1);MARCHF5(MARCHF5);SASH1(SASH1)
GO:0004535	MF	poly(A)-specific ribonuclease activity	2	11	0.0557281532322915	0.277336793110383	CNOT6(CNOT6);CNOT7(CNOT7)
GO:0016712	MF	oxidoreductase activity, acting on paired donors, with incorporation or reduction of molecular oxygen, reduced flavin or flavoprotein as one donor, and incorporation of one atom of oxygen	2	11	0.0557281532322915	0.277336793110383	CYP2J(CYP2J);LOC101121820(LOC101121820)
GO:0030983	MF	mismatched DNA binding	2	11	0.0557281532322915	0.277336793110383	MSH2(MSH2);TDG(TDG)
GO:0031420	MF	alkali metal ion binding	2	11	0.0557281532322915	0.277336793110383	SLC34A2(SLC34A2);TDG(TDG)
GO:0035497	MF	cAMP response element binding	2	11	0.0557281532322915	0.277336793110383	CREB3L2(CREB3L2);JUN(JUN)
GO:1990404	MF	protein ADP-ribosylase activity	2	11	0.0557281532322915	0.277336793110383	PARP14(PARP14);PARP8(PARP8)
GO:0031490	MF	chromatin DNA binding	4	41	0.0561293318799842	0.277336793110383	CTCF(CTCF);EP300(EP300);FOXO3(FOXO3);GRHL2(GRHL2)
GO:0043412	BP	macromolecule modification	86	2018	0.0563905587358957	0.482209583275217	ALG9(ALG9);AMER1(AMER1);ANGPT1(ANGPT1);APC(APC);AREG(AREG);ARID4A(ARID4A);ATM(ATM);BMPR2(BMPR2);BTG2(BTG2);C9orf72(C9orf72);CDC27(CDC27);CHD1(CHD1);CMTR2(CMTR2);CNOT7(CNOT7);CSF1(CSF1);CTCF(CTCF);DR1(DR1);EGFR(EGFR);EGR1(EGR1);EP300(EP300);ERO1B(ERO1B);ESCO1(ESCO1);FANCM(FANCM);FMR1(FMR1);FRS2(FRS2);FUT10(FUT10);FUT11(FUT11);GALNT12(GALNT12);GRHL2(GRHL2);IL6ST(IL6ST);KLHL24(KLHL24);KMT2A(KMT2A);L…
GO:0001102	MF	RNA polymerase II activating transcription factor binding	3	25	0.0570194618821967	0.277336793110383	EP300(EP300);FOS(FOS);JUN(JUN)
GO:0004520	MF	endodeoxyribonuclease activity	3	25	0.0570194618821967	0.277336793110383	DCLRE1C(DCLRE1C);ERCC4(ERCC4);GEN1(GEN1)
GO:0004532	MF	exoribonuclease activity	3	25	0.0570194618821967	0.277336793110383	CNOT6(CNOT6);CNOT7(CNOT7);DCP2(DCP2)
GO:0043414	BP	macromolecule methylation	9	135	0.0574413970420015	0.482209583275217	ARID4A(ARID4A);BTG2(BTG2);CMTR2(CMTR2);CTCF(CTCF);GRHL2(GRHL2);KMT2A(KMT2A);PIK3CA(PIK3CA);RIF1(RIF1);TET1(TET1)
GO:0006349	BP	regulation of gene expression by genetic imprinting	2	11	0.0583267322683308	0.482209583275217	ARID4A(ARID4A);CTCF(CTCF)
GO:0006359	BP	regulation of transcription by RNA polymerase III	2	11	0.0583267322683308	0.482209583275217	CHD8(CHD8);ICE2(ICE2)
GO:0007350	BP	blastoderm segmentation	2	11	0.0583267322683308	0.482209583275217	FRS2(FRS2);TASOR(TASOR)
GO:0009109	BP	coenzyme catabolic process	2	11	0.0583267322683308	0.482209583275217	NUDT12(NUDT12);NUDT13(NUDT13)
GO:0033151	BP	V(D)J recombination	2	11	0.0583267322683308	0.482209583275217	ATM(ATM);DCLRE1C(DCLRE1C)
GO:0034143	BP	regulation of toll-like receptor 4 signaling pathway	2	11	0.0583267322683308	0.482209583275217	APPL1(APPL1);LTF(LTF)
GO:0090161	BP	Golgi ribbon formation	2	11	0.0583267322683308	0.482209583275217	TMED5(TMED5);TRIP11(TRIP11)
GO:1905208	BP	negative regulation of cardiocyte differentiation	2	11	0.0583267322683308	0.482209583275217	EGFR(EGFR);FRS2(FRS2)
GO:2000353	BP	positive regulation of endothelial cell apoptotic process	2	11	0.0583267322683308	0.482209583275217	ITGA4(ITGA4);PRKCI(PRKCI)
GO:0034644	BP	cellular response to UV	5	58	0.0588874082452174	0.482209583275217	EP300(EP300);ERCC4(ERCC4);NEDD4(NEDD4);POLK(POLK);ZBTB1(ZBTB1)
GO:0000932	CC	P-body	4	45	0.0593034575459782	0.379477182355061	CNOT7(CNOT7);DCP2(DCP2);GARRE1(GARRE1);MEX3A(MEX3A)
GO:0044798	CC	nuclear transcription factor complex	7	106	0.0596767464365838	0.379477182355061	DR1(DR1);FOS(FOS);GTF2A1(GTF2A1);GTF3C3(GTF3C3);GTF3C4(GTF3C4);JUN(JUN);RFX5(RFX5)
GO:0098687	CC	chromosomal region	11	197	0.0602104356118455	0.379477182355061	AHCTF1(AHCTF1);APC(APC);ATM(ATM);ATRX(ATRX);BUB1B(BUB1B);CTCF(CTCF);ERCC4(ERCC4);FMR1(FMR1);LRIF1(LRIF1);POT1(POT1);RIF1(RIF1)
GO:0044089	BP	positive regulation of cellular component biogenesis	18	333	0.0603551708549845	0.482209583275217	APC(APC);ATM(ATM);CCP110(CCP110);CDH17(CDH17);CEP120(CEP120);CNOT6(CNOT6);FNBP1L(FNBP1L);JUN(JUN);MED13(MED13);NIN(NIN);NPHP1(NPHP1);P2RX7(P2RX7);PROX1(PROX1);RICTOR(RICTOR);ROCK2(ROCK2);SETX(SETX);SLF2(SLF2);TOGARAM1(TOGARAM1)
GO:0008406	BP	gonad development	8	116	0.0604258367004375	0.482209583275217	ARID4A(ARID4A);ARID5B(ARID5B);ATM(ATM);FOXO3(FOXO3);MSH2(MSH2);NRIP1(NRIP1);PATZ1(PATZ1);RHOBTB3(RHOBTB3)
GO:0031060	BP	regulation of histone methylation	4	41	0.0605396795044259	0.482209583275217	CTCF(CTCF);KMT2A(KMT2A);RIF1(RIF1);TET1(TET1)
GO:1903901	BP	negative regulation of viral life cycle	4	41	0.0605396795044259	0.482209583275217	LTF(LTF);MID2(MID2);PROX1(PROX1);TASOR(TASOR)
GO:0031122	BP	cytoplasmic microtubule organization	3	25	0.0606491080229462	0.482209583275217	CEP120(CEP120);HOOK1(HOOK1);SLK(SLK)
GO:0042698	BP	ovulation cycle	3	25	0.0606491080229462	0.482209583275217	EGR1(EGR1);FOXO3(FOXO3);NRIP1(NRIP1)
GO:0043627	BP	response to estrogen	3	25	0.0606491080229462	0.482209583275217	EP300(EP300);SLC34A2(SLC34A2);ZNF366(ZNF366)
GO:0090162	BP	establishment of epithelial cell polarity	3	25	0.0606491080229462	0.482209583275217	FRMD4A(FRMD4A);FRMD4B(FRMD4B);TTC8(TTC8)
GO:2000142	BP	regulation of DNA-templated transcription, initiation	3	25	0.0606491080229462	0.482209583275217	JUN(JUN);MED13(MED13);SETX(SETX)
GO:0003231	BP	cardiac ventricle development	6	77	0.0607281838346372	0.482209583275217	BMPR2(BMPR2);CPLANE1(CPLANE1);FRS2(FRS2);GRHL2(GRHL2);PROX1(PROX1);TRIP11(TRIP11)
GO:0043401	BP	steroid hormone mediated signaling pathway	6	77	0.0607281838346372	0.482209583275217	EP300(EP300);LATS1(LATS1);NEDD4(NEDD4);PADI2(PADI2);RNF14(RNF14);ZNF366(ZNF366)
GO:0061630	MF	ubiquitin protein ligase activity	9	140	0.0608268464674519	0.277336793110383	FBXO30(FBXO30);LOC101113032(LOC101113032);LTN1(LTN1);MARCHF5(MARCHF5);NEDD4(NEDD4);RC3H2(RC3H2);RNF111(RNF111);RNF14(RNF14);UBR1(UBR1)
GO:0051817	BP	modification of morphology or physiology of other organism involved in symbiotic interaction	5	59	0.0625137662443866	0.482209583275217	CHD1(CHD1);EP300(EP300);FMR1(FMR1);JUN(JUN);LTF(LTF)
GO:1904019	BP	epithelial cell apoptotic process	5	59	0.0625137662443866	0.482209583275217	ANGPT1(ANGPT1);BMPR2(BMPR2);ITGA4(ITGA4);PLA2R1(PLA2R1);PRKCI(PRKCI)
GO:0071383	BP	cellular response to steroid hormone stimulus	7	97	0.0627794531483754	0.482209583275217	EP300(EP300);LATS1(LATS1);NEDD4(NEDD4);NR3C1(NR3C1);PADI2(PADI2);RNF14(RNF14);ZNF366(ZNF366)
GO:0034212	MF	peptide N-acetyltransferase activity	3	26	0.0628258880377786	0.277336793110383	EP300(EP300);ESCO1(ESCO1);GTF3C4(GTF3C4)
GO:0019901	MF	protein kinase binding	19	367	0.063159322939435	0.277336793110383	ANGPT1(ANGPT1);APC(APC);APPL1(APPL1);BMPR2(BMPR2);FRS2(FRS2);LATS1(LATS1);MAP3K1(MAP3K1);MLKL(MLKL);MSH2(MSH2);NEDD9(NEDD9);NR3C1(NR3C1);PPEF2(PPEF2);PRKAG3(PRKAG3);RAB11FIP2(RAB11FIP2);RICTOR(RICTOR);SASH1(SASH1);SIKE1(SIKE1);SMAD1(SMAD1);ZBTB4(ZBTB4)
GO:0072330	BP	monocarboxylic acid biosynthetic process	10	159	0.0644211431329444	0.482209583275217	CBR4(CBR4);EP300(EP300);P2RX7(P2RX7);PDK4(PDK4);PRKAB1(PRKAB1);PRKAB2(PRKAB2);PRKAG3(PRKAG3);PROX1(PROX1);STARD4(STARD4);THNSL2(THNSL2)
GO:0000110	CC	nucleotide-excision repair factor 1 complex	1	2	0.0645613353723166	0.379477182355061	ERCC4(ERCC4)
GO:0001740	CC	Barr body	1	2	0.0645613353723166	0.379477182355061	LRIF1(LRIF1)
GO:0005900	CC	oncostatin-M receptor complex	1	2	0.0645613353723166	0.379477182355061	IL6ST(IL6ST)
GO:0016035	CC	zeta DNA polymerase complex	1	2	0.0645613353723166	0.379477182355061	REV3L(REV3L)
GO:0016939	CC	kinesin II complex	1	2	0.0645613353723166	0.379477182355061	KIF3B(KIF3B)
GO:0031315	CC	extrinsic component of mitochondrial outer membrane	1	2	0.0645613353723166	0.379477182355061	SOX10(SOX10)
GO:0032301	CC	MutSalpha complex	1	2	0.0645613353723166	0.379477182355061	MSH2(MSH2)
GO:0032302	CC	MutSbeta complex	1	2	0.0645613353723166	0.379477182355061	MSH2(MSH2)
GO:0034669	CC	integrin alpha4-beta7 complex	1	2	0.0645613353723166	0.379477182355061	ITGA4(ITGA4)
GO:0035354	CC	Toll-like receptor 1-Toll-like receptor 2 protein complex	1	2	0.0645613353723166	0.379477182355061	TLR1(TLR1)
GO:0035363	CC	histone locus body	1	2	0.0645613353723166	0.379477182355061	ICE2(ICE2)
GO:0071821	CC	FANCM-MHF complex	1	2	0.0645613353723166	0.379477182355061	FANCM(FANCM)
GO:0097442	CC	CA3 pyramidal cell dendrite	1	2	0.0645613353723166	0.379477182355061	MAP2(MAP2)
GO:0097487	CC	multivesicular body, internal vesicle	1	2	0.0645613353723166	0.379477182355061	EGFR(EGFR)
GO:0097543	CC	ciliary inversin compartment	1	2	0.0645613353723166	0.379477182355061	NPHP3(NPHP3)
GO:1990124	CC	messenger ribonucleoprotein complex	1	2	0.0645613353723166	0.379477182355061	FMR1(FMR1)
GO:1990682	CC	CSF1-CSF1R complex	1	2	0.0645613353723166	0.379477182355061	CSF1(CSF1)
GO:1902017	BP	regulation of cilium assembly	4	42	0.0650796204437554	0.482209583275217	CCP110(CCP110);CEP120(CEP120);MAK(MAK);ODF2L(ODF2L)
GO:0004550	MF	nucleoside diphosphate kinase activity	2	12	0.0653444482580818	0.277336793110383	AK5(AK5);NME5(NME5)
GO:0017025	MF	TBP-class protein binding	2	12	0.0653444482580818	0.277336793110383	DR1(DR1);GTF2A1(GTF2A1)
GO:0034237	MF	protein kinase A regulatory subunit binding	2	12	0.0653444482580818	0.277336793110383	AKAP11(AKAP11);AKAP5(AKAP5)
GO:0042974	MF	retinoic acid receptor binding	2	12	0.0653444482580818	0.277336793110383	LRIF1(LRIF1);NRIP1(NRIP1)
GO:0045137	BP	development of primary sexual characteristics	8	118	0.0654626296896695	0.482209583275217	ARID4A(ARID4A);ARID5B(ARID5B);ATM(ATM);FOXO3(FOXO3);MSH2(MSH2);NRIP1(NRIP1);PATZ1(PATZ1);RHOBTB3(RHOBTB3)
GO:0009755	BP	hormone-mediated signaling pathway	7	98	0.0656080945567799	0.482209583275217	APPL1(APPL1);EP300(EP300);LATS1(LATS1);NEDD4(NEDD4);PADI2(PADI2);RNF14(RNF14);ZNF366(ZNF366)
GO:0072524	BP	pyridine-containing compound metabolic process	7	98	0.0656080945567799	0.482209583275217	EP300(EP300);FMO5(FMO5);KMO(KMO);NUDT12(NUDT12);NUDT13(NUDT13);P2RX7(P2RX7);PRKAG3(PRKAG3)
GO:0007265	BP	Ras protein signal transduction	11	181	0.06593966997788	0.482209583275217	ARHGEF12(ARHGEF12);CSF1(CSF1);GARRE1(GARRE1);JUN(JUN);LOC101110888(LOC101110888);PECAM1(PECAM1);RAB39A(RAB39A);RASA1(RASA1);RASGRP3(RASGRP3);ROCK2(ROCK2);SCAI(SCAI)
GO:0035327	CC	transcriptionally active chromatin	2	13	0.0660072180869094	0.383712289757968	ICE2(ICE2);PADI2(PADI2)
GO:0003712	MF	transcription coregulator activity	14	253	0.066193300531331	0.277336793110383	ARID5B(ARID5B);CNOT6(CNOT6);CNOT7(CNOT7);EP300(EP300);HAVCR2(HAVCR2);MAK(MAK);MED13(MED13);MID2(MID2);MYSM1(MYSM1);NCOA7(NCOA7);NRIP1(NRIP1);SCAI(SCAI);WWC1(WWC1);ZNF366(ZNF366)
GO:0018105	BP	peptidyl-serine phosphorylation	10	160	0.0666109160318487	0.482209583275217	ANGPT1(ANGPT1);ATM(ATM);EGFR(EGFR);LATS1(LATS1);MAP3K13(MAP3K13);PIK3CA(PIK3CA);PIKFYVE(PIKFYVE);PRKCI(PRKCI);RICTOR(RICTOR);ROCK2(ROCK2)
GO:0010824	BP	regulation of centrosome duplication	3	26	0.0667827575606557	0.482209583275217	CEP120(CEP120);GEN1(GEN1);ROCK2(ROCK2)
GO:0031062	BP	positive regulation of histone methylation	3	26	0.0667827575606557	0.482209583275217	KMT2A(KMT2A);RIF1(RIF1);TET1(TET1)
GO:0045667	BP	regulation of osteoblast differentiation	6	79	0.0671187487816412	0.482209583275217	BMPR2(BMPR2);CRIM1(CRIM1);FBN2(FBN2);IL6ST(IL6ST);LTF(LTF);SMAD1(SMAD1)
GO:0010608	BP	posttranscriptional regulation of gene expression	15	270	0.067809909282037	0.482209583275217	BTG2(BTG2);CNOT6(CNOT6);CNOT7(CNOT7);CPEB3(CPEB3);DCP2(DCP2);EGFR(EGFR);EIF5A2(EIF5A2);FMR1(FMR1);LTN1(LTN1);PAIP2B(PAIP2B);RC3H2(RC3H2);SEPSECS(SEPSECS);TRDMT1(TRDMT1);TUT7(TUT7);ZFP36(ZFP36)
GO:0002385	BP	mucosal immune response	2	12	0.0683514890430587	0.482209583275217	BPIFA1(BPIFA1);LTF(LTF)
GO:0003351	BP	epithelial cilium movement	2	12	0.0683514890430587	0.482209583275217	KIF27(KIF27);NME5(NME5)
GO:0006829	BP	zinc ion transport	2	12	0.0683514890430587	0.482209583275217	SLC30A4(SLC30A4);SLC30A7(SLC30A7)
GO:0019731	BP	antibacterial humoral response	2	12	0.0683514890430587	0.482209583275217	BPIFA1(BPIFA1);LTF(LTF)
GO:0031935	BP	regulation of chromatin silencing	2	12	0.0683514890430587	0.482209583275217	TASOR(TASOR);TET1(TET1)
GO:0032211	BP	negative regulation of telomere maintenance via telomerase	2	12	0.0683514890430587	0.482209583275217	DCP2(DCP2);POT1(POT1)
GO:0032367	BP	intracellular cholesterol transport	2	12	0.0683514890430587	0.482209583275217	SERAC1(SERAC1);STARD4(STARD4)
GO:0090399	BP	replicative senescence	2	12	0.0683514890430587	0.482209583275217	ATM(ATM);PLA2R1(PLA2R1)
GO:0010629	BP	negative regulation of gene expression	39	842	0.068484154932494	0.482209583275217	ARID4A(ARID4A);ARID5B(ARID5B);ATM(ATM);BTG2(BTG2);CHD8(CHD8);CNOT6(CNOT6);CNOT7(CNOT7);CPEB3(CPEB3);CTCF(CTCF);DCP2(DCP2);DR1(DR1);EGFR(EGFR);EGR1(EGR1);EP300(EP300);FMR1(FMR1);JUN(JUN);NEDD4(NEDD4);NR4A2(NR4A2);NRIP1(NRIP1);PAIP2B(PAIP2B);PARP14(PARP14);PLAG1(PLAG1);RBL2(RBL2);RFX5(RFX5);RIF1(RIF1);TASOR(TASOR);TET1(TET1);TUT7(TUT7);WWC1(WWC1);XRN1(XRN1);ZBTB1(ZBTB1);ZBTB33(ZBTB33);ZBTB38(ZBTB38…
GO:0031334	BP	positive regulation of protein complex assembly	10	161	0.0688477946889367	0.482209583275217	ATM(ATM);CDH17(CDH17);CNOT6(CNOT6);JUN(JUN);MED13(MED13);NIN(NIN);RICTOR(RICTOR);SETX(SETX);SLF2(SLF2);TOGARAM1(TOGARAM1)
GO:0071310	BP	cellular response to organic substance	53	1192	0.0688688024512657	0.482209583275217	ADGRA2(ADGRA2);ANGPT1(ANGPT1);APC(APC);APPL1(APPL1);ARID5B(ARID5B);ATM(ATM);BMPR2(BMPR2);C2CD5(C2CD5);CNOT7(CNOT7);CPEB3(CPEB3);CREB3L2(CREB3L2);CRIM1(CRIM1);CSF1(CSF1);EGFR(EGFR);EGR1(EGR1);EGR3(EGR3);EP300(EP300);ERMP1(ERMP1);FBN2(FBN2);FOS(FOS);FRS2(FRS2);IL6ST(IL6ST);ITGA4(ITGA4);JUN(JUN);KIF5B(KIF5B);LATS1(LATS1);LEMD3(LEMD3);LTF(LTF);MAP2(MAP2);NEDD4(NEDD4);NR3C1(NR3C1);NR4A1(NR4A1);NR4A2(N…
GO:0045182	MF	translation regulator activity	3	27	0.0688944938234468	0.277336793110383	FMR1(FMR1);IREB2(IREB2);PAIP2B(PAIP2B)
GO:0001147	MF	transcription termination site sequence-specific DNA binding	1	2	0.0695951802033583	0.277336793110383	SETX(SETX)
GO:0001160	MF	transcription termination site DNA binding	1	2	0.0695951802033583	0.277336793110383	SETX(SETX)
GO:0001735	MF	prenylcysteine oxidase activity	1	2	0.0695951802033583	0.277336793110383	PCYOX1(PCYOX1)
GO:0003980	MF	UDP-glucose:glycoprotein glucosyltransferase activity	1	2	0.0695951802033583	0.277336793110383	UGGT1(UGGT1)
GO:0004430	MF	1-phosphatidylinositol 4-kinase activity	1	2	0.0695951802033583	0.277336793110383	PI4K2B(PI4K2B)
GO:0004483	MF	mRNA (nucleoside-2'-O-)-methyltransferase activity	1	2	0.0695951802033583	0.277336793110383	CMTR2(CMTR2)
GO:0004534	MF	5'-3' exoribonuclease activity	1	2	0.0695951802033583	0.277336793110383	DCP2(DCP2)
GO:0004605	MF	phosphatidate cytidylyltransferase activity	1	2	0.0695951802033583	0.277336793110383	CDS1(CDS1)
GO:0004677	MF	DNA-dependent protein kinase activity	1	2	0.0695951802033583	0.277336793110383	ATM(ATM)
GO:0004706	MF	JUN kinase kinase kinase activity	1	2	0.0695951802033583	0.277336793110383	MAP3K13(MAP3K13)
GO:0004915	MF	interleukin-6 receptor activity	1	2	0.0695951802033583	0.277336793110383	IL6ST(IL6ST)
GO:0004924	MF	oncostatin-M receptor activity	1	2	0.0695951802033583	0.277336793110383	IL6ST(IL6ST)
GO:0005006	MF	epidermal growth factor-activated receptor activity	1	2	0.0695951802033583	0.277336793110383	EGFR(EGFR)
GO:0005427	MF	proton-dependent oligopeptide secondary active transmembrane transporter activity	1	2	0.0695951802033583	0.277336793110383	CDH17(CDH17)
GO:0008139	MF	nuclear localization sequence binding	1	2	0.0695951802033583	0.277336793110383	NUP58(NUP58)
GO:0008263	MF	pyrimidine-specific mismatch base pair DNA N-glycosylase activity	1	2	0.0695951802033583	0.277336793110383	TDG(TDG)
GO:0010484	MF	H3 histone acetyltransferase activity	1	2	0.0695951802033583	0.277336793110383	EP300(EP300)
GO:0015196	MF	L-tryptophan transmembrane transporter activity	1	2	0.0695951802033583	0.277336793110383	SLC36A4(SLC36A4)
GO:0015322	MF	secondary active oligopeptide transmembrane transporter activity	1	2	0.0695951802033583	0.277336793110383	CDH17(CDH17)
GO:0019981	MF	interleukin-6 binding	1	2	0.0695951802033583	0.277336793110383	IL6ST(IL6ST)
GO:0030350	MF	iron-responsive element binding	1	2	0.0695951802033583	0.277336793110383	IREB2(IREB2)
GO:0031698	MF	beta-2 adrenergic receptor binding	1	2	0.0695951802033583	0.277336793110383	NEDD4(NEDD4)
GO:0032137	MF	guanine/thymine mispair binding	1	2	0.0695951802033583	0.277336793110383	MSH2(MSH2)
GO:0032143	MF	single thymine insertion binding	1	2	0.0695951802033583	0.277336793110383	MSH2(MSH2)
GO:0032181	MF	dinucleotide repeat insertion binding	1	2	0.0695951802033583	0.277336793110383	MSH2(MSH2)
GO:0034246	MF	mitochondrial sequence-specific DNA-binding transcription factor activity	1	2	0.0695951802033583	0.277336793110383	FOXO3(FOXO3)
GO:0035575	MF	histone demethylase activity (H4-K20 specific)	1	2	0.0695951802033583	0.277336793110383	KDM7A(KDM7A)
GO:0035663	MF	Toll-like receptor 2 binding	1	2	0.0695951802033583	0.277336793110383	TLR1(TLR1)
GO:0044729	MF	hemi-methylated DNA-binding	1	2	0.0695951802033583	0.277336793110383	EGR1(EGR1)
GO:0046404	MF	ATP-dependent polydeoxyribonucleotide 5'-hydroxyl-kinase activity	1	2	0.0695951802033583	0.277336793110383	N4BP2(N4BP2)
GO:0047025	MF	3-oxoacyl-[acyl-carrier-protein] reductase (NADH) activity	1	2	0.0695951802033583	0.277336793110383	CBR4(CBR4)
GO:0047288	MF	monosialoganglioside sialyltransferase activity	1	2	0.0695951802033583	0.277336793110383	ST3GAL2(ST3GAL2)
GO:0047389	MF	glycerophosphocholine phosphodiesterase activity	1	2	0.0695951802033583	0.277336793110383	GPCPD1(GPCPD1)
GO:0047522	MF	15-oxoprostaglandin 13-oxidase activity	1	2	0.0695951802033583	0.277336793110383	PTGR1(PTGR1)
GO:0050265	MF	RNA uridylyltransferase activity	1	2	0.0695951802033583	0.277336793110383	TUT7(TUT7)
GO:0051733	MF	polydeoxyribonucleotide kinase activity	1	2	0.0695951802033583	0.277336793110383	N4BP2(N4BP2)
GO:0051734	MF	ATP-dependent polynucleotide kinase activity	1	2	0.0695951802033583	0.277336793110383	N4BP2(N4BP2)
GO:0070740	MF	tubulin-glutamic acid ligase activity	1	2	0.0695951802033583	0.277336793110383	TTLL7(TTLL7)
GO:0070905	MF	serine binding	1	2	0.0695951802033583	0.277336793110383	THNSL2(THNSL2)
GO:0072518	MF	Rho-dependent protein serine/threonine kinase activity	1	2	0.0695951802033583	0.277336793110383	ROCK2(ROCK2)
GO:0072572	MF	poly-ADP-D-ribose binding	1	2	0.0695951802033583	0.277336793110383	LOC101113032(LOC101113032)
GO:1904713	MF	beta-catenin destruction complex binding	1	2	0.0695951802033583	0.277336793110383	AMER1(AMER1)
GO:0019080	BP	viral gene expression	4	43	0.0697922343504355	0.482209583275217	CHD1(CHD1);EP300(EP300);JUN(JUN);MID2(MID2)
GO:0060968	BP	regulation of gene silencing	4	43	0.0697922343504355	0.482209583275217	EGFR(EGFR);FMR1(FMR1);TASOR(TASOR);TET1(TET1)
GO:0030216	BP	keratinocyte differentiation	5	61	0.0701361702287397	0.482209583275217	CLIC4(CLIC4);GRHL2(GRHL2);IFT74(IFT74);LATS1(LATS1);ROCK2(ROCK2)
GO:0070848	BP	response to growth factor	20	386	0.0702011357210278	0.482209583275217	ADGRA2(ADGRA2);APPL1(APPL1);BMPR2(BMPR2);CRIM1(CRIM1);EGR1(EGR1);EGR3(EGR3);EP300(EP300);FBN2(FBN2);FOS(FOS);FRS2(FRS2);JUN(JUN);LATS1(LATS1);LEMD3(LEMD3);NEDD4(NEDD4);NR3C1(NR3C1);PIK3CA(PIK3CA);RNF111(RNF111);SETX(SETX);SMAD1(SMAD1);ZFP36(ZFP36)
GO:0009892	BP	negative regulation of metabolic process	62	1423	0.0709406879027894	0.482209583275217	ANGPT1(ANGPT1);APC(APC);ARID4A(ARID4A);ARID5B(ARID5B);ATM(ATM);BMPR2(BMPR2);BTG2(BTG2);C9orf72(C9orf72);CCDC8(CCDC8);CEP192(CEP192);CHD8(CHD8);CNOT6(CNOT6);CNOT7(CNOT7);CPEB3(CPEB3);CTCF(CTCF);DCP2(DCP2);DR1(DR1);EGFR(EGFR);EGR1(EGR1);EP300(EP300);ERCC4(ERCC4);FMR1(FMR1);JUN(JUN);LATS1(LATS1);LOC101113346(LOC101113346);LTF(LTF);MCL1(MCL1);MSH2(MSH2);NCOA7(NCOA7);NEDD4(NEDD4);NR4A1(NR4A1);NR4A2(NR…
GO:0016462	MF	pyrophosphatase activity	32	690	0.0709904833559773	0.278716331205487	ABCD2(ABCD2);ARHGAP5(ARHGAP5);ATRX(ATRX);BBS10(BBS10);CHD1(CHD1);CHD8(CHD8);CHD9(CHD9);DCP2(DCP2);DDX3X(DDX3X);DYNC2H1(DYNC2H1);FANCM(FANCM);GNAT2(GNAT2);KIF21A(KIF21A);KIF27(KIF27);KIF3B(KIF3B);KIF5B(KIF5B);KIFC3(KIFC3);LOC101113346(LOC101113346);LOC101120395(LOC101120395);MSH2(MSH2);NUDT12(NUDT12);NUDT13(NUDT13);NUDT9(NUDT9);PIKFYVE(PIKFYVE);PRUNE2(PRUNE2);RAB39A(RAB39A);RAB8B(RAB8B);RHOBTB3(RH…
GO:0016817	MF	hydrolase activity, acting on acid anhydrides	32	690	0.0709904833559773	0.278716331205487	ABCD2(ABCD2);ARHGAP5(ARHGAP5);ATRX(ATRX);BBS10(BBS10);CHD1(CHD1);CHD8(CHD8);CHD9(CHD9);DCP2(DCP2);DDX3X(DDX3X);DYNC2H1(DYNC2H1);FANCM(FANCM);GNAT2(GNAT2);KIF21A(KIF21A);KIF27(KIF27);KIF3B(KIF3B);KIF5B(KIF5B);KIFC3(KIFC3);LOC101113346(LOC101113346);LOC101120395(LOC101120395);MSH2(MSH2);NUDT12(NUDT12);NUDT13(NUDT13);NUDT9(NUDT9);PIKFYVE(PIKFYVE);PRUNE2(PRUNE2);RAB39A(RAB39A);RAB8B(RAB8B);RHOBTB3(RH…
GO:0016818	MF	hydrolase activity, acting on acid anhydrides, in phosphorus-containing anhydrides	32	690	0.0709904833559773	0.278716331205487	ABCD2(ABCD2);ARHGAP5(ARHGAP5);ATRX(ATRX);BBS10(BBS10);CHD1(CHD1);CHD8(CHD8);CHD9(CHD9);DCP2(DCP2);DDX3X(DDX3X);DYNC2H1(DYNC2H1);FANCM(FANCM);GNAT2(GNAT2);KIF21A(KIF21A);KIF27(KIF27);KIF3B(KIF3B);KIF5B(KIF5B);KIFC3(KIFC3);LOC101113346(LOC101113346);LOC101120395(LOC101120395);MSH2(MSH2);NUDT12(NUDT12);NUDT13(NUDT13);NUDT9(NUDT9);PIKFYVE(PIKFYVE);PRUNE2(PRUNE2);RAB39A(RAB39A);RAB8B(RAB8B);RHOBTB3(RH…
GO:0001544	BP	initiation of primordial ovarian follicle growth	1	2	0.0713629404424211	0.482209583275217	FOXO3(FOXO3)
GO:0001575	BP	globoside metabolic process	1	2	0.0713629404424211	0.482209583275217	ST3GAL2(ST3GAL2)
GO:0001576	BP	globoside biosynthetic process	1	2	0.0713629404424211	0.482209583275217	ST3GAL2(ST3GAL2)
GO:0001827	BP	inner cell mass cell fate commitment	1	2	0.0713629404424211	0.482209583275217	LATS1(LATS1)
GO:0002387	BP	immune response in gut-associated lymphoid tissue	1	2	0.0713629404424211	0.482209583275217	BPIFA1(BPIFA1)
GO:0002395	BP	immune response in nasopharyngeal-associated lymphoid tissue	1	2	0.0713629404424211	0.482209583275217	BPIFA1(BPIFA1)
GO:0003249	BP	cell proliferation involved in heart valve morphogenesis	1	2	0.0713629404424211	0.482209583275217	BMPR2(BMPR2)
GO:0003250	BP	regulation of cell proliferation involved in heart valve morphogenesis	1	2	0.0713629404424211	0.482209583275217	BMPR2(BMPR2)
GO:0003366	BP	cell-matrix adhesion involved in ameboidal cell migration	1	2	0.0713629404424211	0.482209583275217	ITGA4(ITGA4)
GO:0006295	BP	nucleotide-excision repair, DNA incision, 3'-to lesion	1	2	0.0713629404424211	0.482209583275217	ERCC4(ERCC4)
GO:0006649	BP	phospholipid transfer to membrane	1	2	0.0713629404424211	0.482209583275217	P2RX7(P2RX7)
GO:0006701	BP	progesterone biosynthetic process	1	2	0.0713629404424211	0.482209583275217	EGR1(EGR1)
GO:0006990	BP	positive regulation of transcription from RNA polymerase II promoter involved in unfolded protein response	1	2	0.0713629404424211	0.482209583275217	EP300(EP300)
GO:0007171	BP	activation of transmembrane receptor protein tyrosine kinase activity	1	2	0.0713629404424211	0.482209583275217	ANGPT1(ANGPT1)
GO:0008272	BP	sulfate transport	1	2	0.0713629404424211	0.482209583275217	SLC26A2(SLC26A2)
GO:0010525	BP	regulation of transposition, RNA-mediated	1	2	0.0713629404424211	0.482209583275217	TUT7(TUT7)
GO:0010526	BP	negative regulation of transposition, RNA-mediated	1	2	0.0713629404424211	0.482209583275217	TUT7(TUT7)
GO:0010750	BP	positive regulation of nitric oxide mediated signal transduction	1	2	0.0713629404424211	0.482209583275217	EGFR(EGFR)
GO:0010767	BP	regulation of transcription from RNA polymerase II promoter in response to UV-induced DNA damage	1	2	0.0713629404424211	0.482209583275217	NEDD4(NEDD4)
GO:0010848	BP	regulation of chromatin disassembly	1	2	0.0713629404424211	0.482209583275217	PADI2(PADI2)
GO:0010877	BP	lipid transport involved in lipid storage	1	2	0.0713629404424211	0.482209583275217	STARD4(STARD4)
GO:0014042	BP	positive regulation of neuron maturation	1	2	0.0713629404424211	0.482209583275217	MAP3K13(MAP3K13)
GO:0014049	BP	positive regulation of glutamate secretion	1	2	0.0713629404424211	0.482209583275217	P2RX7(P2RX7)
GO:0014737	BP	positive regulation of muscle atrophy	1	2	0.0713629404424211	0.482209583275217	FOXO3(FOXO3)
GO:0014916	BP	regulation of lung blood pressure	1	2	0.0713629404424211	0.482209583275217	BMPR2(BMPR2)
GO:0016078	BP	tRNA catabolic process	1	2	0.0713629404424211	0.482209583275217	TRDMT1(TRDMT1)
GO:0018076	BP	N-terminal peptidyl-lysine acetylation	1	2	0.0713629404424211	0.482209583275217	EP300(EP300)
GO:0019677	BP	NAD catabolic process	1	2	0.0713629404424211	0.482209583275217	NUDT12(NUDT12)
GO:0030050	BP	vesicle transport along actin filament	1	2	0.0713629404424211	0.482209583275217	FNBP1L(FNBP1L)
GO:0030070	BP	insulin processing	1	2	0.0713629404424211	0.482209583275217	ERO1B(ERO1B)
GO:0030327	BP	prenylated protein catabolic process	1	2	0.0713629404424211	0.482209583275217	PCYOX1(PCYOX1)
GO:0030328	BP	prenylcysteine catabolic process	1	2	0.0713629404424211	0.482209583275217	PCYOX1(PCYOX1)
GO:0030329	BP	prenylcysteine metabolic process	1	2	0.0713629404424211	0.482209583275217	PCYOX1(PCYOX1)
GO:0030638	BP	polyketide metabolic process	1	2	0.0713629404424211	0.482209583275217	CBR4(CBR4)
GO:0030647	BP	aminoglycoside antibiotic metabolic process	1	2	0.0713629404424211	0.482209583275217	CBR4(CBR4)
GO:0030846	BP	termination of RNA polymerase II transcription, poly(A)-coupled	1	2	0.0713629404424211	0.482209583275217	SETX(SETX)
GO:0032053	BP	ciliary basal body organization	1	2	0.0713629404424211	0.482209583275217	CCP110(CCP110)
GO:0032197	BP	transposition, RNA-mediated	1	2	0.0713629404424211	0.482209583275217	TUT7(TUT7)
GO:0034146	BP	toll-like receptor 5 signaling pathway	1	2	0.0713629404424211	0.482209583275217	TLR5(TLR5)
GO:0035521	BP	monoubiquitinated histone deubiquitination	1	2	0.0713629404424211	0.482209583275217	MYSM1(MYSM1)
GO:0035522	BP	monoubiquitinated histone H2A deubiquitination	1	2	0.0713629404424211	0.482209583275217	MYSM1(MYSM1)
GO:0035668	BP	TRAM-dependent toll-like receptor signaling pathway	1	2	0.0713629404424211	0.482209583275217	RAB11FIP2(RAB11FIP2)
GO:0035669	BP	TRAM-dependent toll-like receptor 4 signaling pathway	1	2	0.0713629404424211	0.482209583275217	RAB11FIP2(RAB11FIP2)
GO:0036148	BP	phosphatidylglycerol acyl-chain remodeling	1	2	0.0713629404424211	0.482209583275217	SERAC1(SERAC1)
GO:0036413	BP	histone H3-R26 citrullination	1	2	0.0713629404424211	0.482209583275217	PADI2(PADI2)
GO:0036414	BP	histone citrullination	1	2	0.0713629404424211	0.482209583275217	PADI2(PADI2)
GO:0036415	BP	regulation of tRNA stability	1	2	0.0713629404424211	0.482209583275217	TRDMT1(TRDMT1)
GO:0036416	BP	tRNA stabilization	1	2	0.0713629404424211	0.482209583275217	TRDMT1(TRDMT1)
GO:0036451	BP	cap mRNA methylation	1	2	0.0713629404424211	0.482209583275217	CMTR2(CMTR2)
GO:0042495	BP	detection of triacyl bacterial lipopeptide	1	2	0.0713629404424211	0.482209583275217	TLR1(TLR1)
GO:0043969	BP	histone H2B acetylation	1	2	0.0713629404424211	0.482209583275217	EP300(EP300)
GO:0044028	BP	DNA hypomethylation	1	2	0.0713629404424211	0.482209583275217	PIK3CA(PIK3CA)
GO:0044029	BP	hypomethylation of CpG island	1	2	0.0713629404424211	0.482209583275217	PIK3CA(PIK3CA)
GO:0044597	BP	daunorubicin metabolic process	1	2	0.0713629404424211	0.482209583275217	CBR4(CBR4)
GO:0044598	BP	doxorubicin metabolic process	1	2	0.0713629404424211	0.482209583275217	CBR4(CBR4)
GO:0045617	BP	negative regulation of keratinocyte differentiation	1	2	0.0713629404424211	0.482209583275217	GRHL2(GRHL2)
GO:0045762	BP	positive regulation of adenylate cyclase activity	1	2	0.0713629404424211	0.482209583275217	AKAP5(AKAP5)
GO:0045794	BP	negative regulation of cell volume	1	2	0.0713629404424211	0.482209583275217	P2RX7(P2RX7)
GO:0045901	BP	positive regulation of translational elongation	1	2	0.0713629404424211	0.482209583275217	EIF5A2(EIF5A2)
GO:0046707	BP	IDP metabolic process	1	2	0.0713629404424211	0.482209583275217	NUDT9(NUDT9)
GO:0046709	BP	IDP catabolic process	1	2	0.0713629404424211	0.482209583275217	NUDT9(NUDT9)
GO:0050828	BP	regulation of liquid surface tension	1	2	0.0713629404424211	0.482209583275217	BPIFA1(BPIFA1)
GO:0051599	BP	response to hydrostatic pressure	1	2	0.0713629404424211	0.482209583275217	PIK3CA(PIK3CA)
GO:0051673	BP	membrane disruption in other organism	1	2	0.0713629404424211	0.482209583275217	LTF(LTF)
GO:0051790	BP	short-chain fatty acid biosynthetic process	1	2	0.0713629404424211	0.482209583275217	THNSL2(THNSL2)
GO:0051866	BP	general adaptation syndrome	1	2	0.0713629404424211	0.482209583275217	NR4A2(NR4A2)
GO:0060086	BP	circadian temperature homeostasis	1	2	0.0713629404424211	0.482209583275217	EGR1(EGR1)
GO:0060214	BP	endocardium formation	1	2	0.0713629404424211	0.482209583275217	PROX1(PROX1)
GO:0060382	BP	regulation of DNA strand elongation	1	2	0.0713629404424211	0.482209583275217	POT1(POT1)
GO:0060809	BP	mesodermal to mesenchymal transition involved in gastrulation	1	2	0.0713629404424211	0.482209583275217	TASOR(TASOR)
GO:0060839	BP	endothelial cell fate commitment	1	2	0.0713629404424211	0.482209583275217	PROX1(PROX1)
GO:0061713	BP	anterior neural tube closure	1	2	0.0713629404424211	0.482209583275217	GRHL2(GRHL2)
GO:0070106	BP	interleukin-27-mediated signaling pathway	1	2	0.0713629404424211	0.482209583275217	IL6ST(IL6ST)
GO:0071076	BP	RNA 3' uridylation	1	2	0.0713629404424211	0.482209583275217	TUT7(TUT7)
GO:0071139	BP	resolution of recombination intermediates	1	2	0.0713629404424211	0.482209583275217	GEN1(GEN1)
GO:0071140	BP	resolution of mitotic recombination intermediates	1	2	0.0713629404424211	0.482209583275217	GEN1(GEN1)
GO:0071464	BP	cellular response to hydrostatic pressure	1	2	0.0713629404424211	0.482209583275217	PIK3CA(PIK3CA)
GO:0071922	BP	regulation of cohesin loading	1	2	0.0713629404424211	0.482209583275217	WAPL(WAPL)
GO:0072011	BP	glomerular endothelium development	1	2	0.0713629404424211	0.482209583275217	PECAM1(PECAM1)
GO:0072434	BP	signal transduction involved in mitotic G2 DNA damage checkpoint	1	2	0.0713629404424211	0.482209583275217	ATM(ATM)
GO:0072658	BP	maintenance of protein location in membrane	1	2	0.0713629404424211	0.482209583275217	ANK3(ANK3)
GO:0072660	BP	maintenance of protein location in plasma membrane	1	2	0.0713629404424211	0.482209583275217	ANK3(ANK3)
GO:0097355	BP	protein localization to heterochromatin	1	2	0.0713629404424211	0.482209583275217	TASOR(TASOR)
GO:0097528	BP	execution phase of necroptosis	1	2	0.0713629404424211	0.482209583275217	MLKL(MLKL)
GO:0097694	BP	establishment of RNA localization to telomere	1	2	0.0713629404424211	0.482209583275217	ATM(ATM)
GO:0099576	BP	regulation of protein catabolic process at postsynapse, modulating synaptic transmission	1	2	0.0713629404424211	0.482209583275217	RNF19A(RNF19A)
GO:0140066	BP	peptidyl-lysine crotonylation	1	2	0.0713629404424211	0.482209583275217	EP300(EP300)
GO:1901252	BP	regulation of intracellular transport of viral material	1	2	0.0713629404424211	0.482209583275217	FMR1(FMR1)
GO:1901624	BP	negative regulation of lymphocyte chemotaxis	1	2	0.0713629404424211	0.482209583275217	PADI2(PADI2)
GO:1902214	BP	regulation of interleukin-4-mediated signaling pathway	1	2	0.0713629404424211	0.482209583275217	PARP14(PARP14)
GO:1902370	BP	regulation of tRNA catabolic process	1	2	0.0713629404424211	0.482209583275217	TRDMT1(TRDMT1)
GO:1902371	BP	negative regulation of tRNA catabolic process	1	2	0.0713629404424211	0.482209583275217	TRDMT1(TRDMT1)
GO:1902544	BP	regulation of DNA N-glycosylase activity	1	2	0.0713629404424211	0.482209583275217	TDG(TDG)
GO:1903210	BP	glomerular visceral epithelial cell apoptotic process	1	2	0.0713629404424211	0.482209583275217	PLA2R1(PLA2R1)
GO:1903326	BP	regulation of tRNA metabolic process	1	2	0.0713629404424211	0.482209583275217	TRDMT1(TRDMT1)
GO:1903327	BP	negative regulation of tRNA metabolic process	1	2	0.0713629404424211	0.482209583275217	TRDMT1(TRDMT1)
GO:1903378	BP	positive regulation of oxidative stress-induced neuron intrinsic apoptotic signaling pathway	1	2	0.0713629404424211	0.482209583275217	MCL1(MCL1)
GO:1904170	BP	regulation of bleb assembly	1	2	0.0713629404424211	0.482209583275217	P2RX7(P2RX7)
GO:1904172	BP	positive regulation of bleb assembly	1	2	0.0713629404424211	0.482209583275217	P2RX7(P2RX7)
GO:1904425	BP	negative regulation of GTP binding	1	2	0.0713629404424211	0.482209583275217	C9orf72(C9orf72)
GO:1904562	BP	phosphatidylinositol 5-phosphate metabolic process	1	2	0.0713629404424211	0.482209583275217	PIKFYVE(PIKFYVE)
GO:1904594	BP	regulation of termination of RNA polymerase II transcription	1	2	0.0713629404424211	0.482209583275217	SETX(SETX)
GO:1904633	BP	regulation of glomerular visceral epithelial cell apoptotic process	1	2	0.0713629404424211	0.482209583275217	PLA2R1(PLA2R1)
GO:1904635	BP	positive regulation of glomerular visceral epithelial cell apoptotic process	1	2	0.0713629404424211	0.482209583275217	PLA2R1(PLA2R1)
GO:1904743	BP	negative regulation of telomeric DNA binding	1	2	0.0713629404424211	0.482209583275217	ERCC4(ERCC4)
GO:1904868	BP	telomerase catalytic core complex assembly	1	2	0.0713629404424211	0.482209583275217	ATM(ATM)
GO:1904882	BP	regulation of telomerase catalytic core complex assembly	1	2	0.0713629404424211	0.482209583275217	ATM(ATM)
GO:1904884	BP	positive regulation of telomerase catalytic core complex assembly	1	2	0.0713629404424211	0.482209583275217	ATM(ATM)
GO:1905301	BP	regulation of macropinocytosis	1	2	0.0713629404424211	0.482209583275217	APPL1(APPL1)
GO:1905303	BP	positive regulation of macropinocytosis	1	2	0.0713629404424211	0.482209583275217	APPL1(APPL1)
GO:1905458	BP	positive regulation of lymphoid progenitor cell differentiation	1	2	0.0713629404424211	0.482209583275217	ZBTB1(ZBTB1)
GO:1905464	BP	positive regulation of DNA duplex unwinding	1	2	0.0713629404424211	0.482209583275217	POT1(POT1)
GO:1905605	BP	positive regulation of maintenance of permeability of blood-brain barrier	1	2	0.0713629404424211	0.482209583275217	ANGPT1(ANGPT1)
GO:1905636	BP	positive regulation of RNA polymerase II regulatory region sequence-specific DNA binding	1	2	0.0713629404424211	0.482209583275217	EP300(EP300)
GO:1905749	BP	regulation of endosome to plasma membrane protein transport	1	2	0.0713629404424211	0.482209583275217	AKAP5(AKAP5)
GO:1905776	BP	positive regulation of DNA helicase activity	1	2	0.0713629404424211	0.482209583275217	POT1(POT1)
GO:2000446	BP	regulation of macrophage migration inhibitory factor signaling pathway	1	2	0.0713629404424211	0.482209583275217	ANGPT1(ANGPT1)
GO:2000804	BP	regulation of termination of RNA polymerase II transcription, poly(A)-coupled	1	2	0.0713629404424211	0.482209583275217	SETX(SETX)
GO:2000977	BP	regulation of forebrain neuron differentiation	1	2	0.0713629404424211	0.482209583275217	PROX1(PROX1)
GO:0004497	MF	monooxygenase activity	5	63	0.0718774189759473	0.280815210410931	CYP2J(CYP2J);FMO5(FMO5);KMO(KMO);LOC101106806(LOC101106806);LOC101121820(LOC101121820)
GO:0061659	MF	ubiquitin-like protein ligase activity	9	145	0.0724530453451279	0.281683303122278	FBXO30(FBXO30);LOC101113032(LOC101113032);LTN1(LTN1);MARCHF5(MARCHF5);NEDD4(NEDD4);RC3H2(RC3H2);RNF111(RNF111);RNF14(RNF14);UBR1(UBR1)
GO:0048471	CC	perinuclear region of cytoplasm	16	327	0.0729060921923109	0.419210030105787	APC(APC);CERKL(CERKL);CLIC4(CLIC4);CSF1(CSF1);EGFR(EGFR);FMR1(FMR1);NEDD4(NEDD4);PIKFYVE(PIKFYVE);PKN2(PKN2);RASGRP3(RASGRP3);SLC30A7(SLC30A7);SLK(SLK);TAOK1(TAOK1);USP33(USP33);WWC1(WWC1);ZNF35(ZNF35)
GO:0003382	BP	epithelial cell morphogenesis	3	27	0.0731873345268637	0.490643280442297	CLIC4(CLIC4);GRHL2(GRHL2);PECAM1(PECAM1)
GO:0009948	BP	anterior/posterior axis specification	3	27	0.0731873345268637	0.490643280442297	FRS2(FRS2);PGAP1(PGAP1);TASOR(TASOR)
GO:0016233	BP	telomere capping	3	27	0.0731873345268637	0.490643280442297	ATM(ATM);ERCC4(ERCC4);POT1(POT1)
GO:0045071	BP	negative regulation of viral genome replication	3	27	0.0731873345268637	0.490643280442297	LTF(LTF);PROX1(PROX1);TASOR(TASOR)
GO:0048873	BP	homeostasis of number of cells within a tissue	3	27	0.0731873345268637	0.490643280442297	CSF1(CSF1);KMT2A(KMT2A);P2RX7(P2RX7)
GO:0009719	BP	response to endogenous stimulus	34	724	0.0734874486636395	0.491449743055473	APC(APC);APPL1(APPL1);AREG(AREG);BMPR2(BMPR2);C2CD5(C2CD5);CPEB3(CPEB3);CRIM1(CRIM1);EGFR(EGFR);EGR1(EGR1);EGR3(EGR3);EP300(EP300);FBN2(FBN2);FOS(FOS);FRS2(FRS2);ITGA4(ITGA4);JUN(JUN);LATS1(LATS1);LEMD3(LEMD3);NEDD4(NEDD4);NR3C1(NR3C1);NR4A1(NR4A1);NR4A2(NR4A2);NRIP1(NRIP1);PADI2(PADI2);PDK4(PDK4);PRKCI(PRKCI);RNF111(RNF111);RNF14(RNF14);ROCK2(ROCK2);SETX(SETX);SMAD1(SMAD1);UBR1(UBR1);ZFP36(ZFP36…
GO:0006479	BP	protein methylation	6	81	0.0738864166834464	0.491449743055473	ARID4A(ARID4A);BTG2(BTG2);CTCF(CTCF);KMT2A(KMT2A);RIF1(RIF1);TET1(TET1)
GO:0008213	BP	protein alkylation	6	81	0.0738864166834464	0.491449743055473	ARID4A(ARID4A);BTG2(BTG2);CTCF(CTCF);KMT2A(KMT2A);RIF1(RIF1);TET1(TET1)
GO:0071248	BP	cellular response to metal ion	6	81	0.0738864166834464	0.491449743055473	CARF(CARF);CLIC4(CLIC4);EGFR(EGFR);FOS(FOS);FOSB(FOSB);JUN(JUN)
GO:0009952	BP	anterior/posterior pattern specification	9	142	0.0739746345627445	0.491449743055473	ATM(ATM);BMPR2(BMPR2);BTG2(BTG2);EP300(EP300);FRS2(FRS2);KMT2A(KMT2A);MLLT3(MLLT3);PGAP1(PGAP1);TASOR(TASOR)
GO:0048522	BP	positive regulation of cellular process	119	2915	0.0740467782054368	0.491449743055473	ABCD2(ABCD2);ADGRA2(ADGRA2);AKAP5(AKAP5);ALPK1(ALPK1);AMER1(AMER1);ANGPT1(ANGPT1);APC(APC);APPL1(APPL1);AREG(AREG);ARID4A(ARID4A);ASXL2(ASXL2);ATM(ATM);BMPR2(BMPR2);BTG2(BTG2);C2CD5(C2CD5);CARF(CARF);CCP110(CCP110);CCPG1(CCPG1);CDH17(CDH17);CDS1(CDS1);CEP120(CEP120);CHD8(CHD8);CNOT6(CNOT6);CNOT7(CNOT7);CPEB3(CPEB3);CSF1(CSF1);CTCF(CTCF);EGFR(EGFR);EGR1(EGR1);EGR3(EGR3);EIF5A2(EIF5A2);EP300(EP300)…
GO:0120034	BP	positive regulation of plasma membrane bounded cell projection assembly	5	62	0.07413104343732	0.491449743055473	APC(APC);CCP110(CCP110);CEP120(CEP120);FNBP1L(FNBP1L);P2RX7(P2RX7)
GO:0099504	BP	synaptic vesicle cycle	7	101	0.0745498831364032	0.491449743055473	BTBD8(BTBD8);DNAJC6(DNAJC6);FCHO2(FCHO2);P2RX7(P2RX7);STON2(STON2);SYNJ1(SYNJ1);UNC13B(UNC13B)
GO:0042509	BP	regulation of tyrosine phosphorylation of STAT protein	4	44	0.0746753363058231	0.491449743055473	CNOT7(CNOT7);IL6ST(IL6ST);PARP14(PARP14);PECAM1(PECAM1)
GO:1903313	BP	positive regulation of mRNA metabolic process	4	44	0.0746753363058231	0.491449743055473	BTG2(BTG2);CNOT7(CNOT7);CPEB3(CPEB3);ZFP36(ZFP36)
GO:0016043	BP	cellular component organization	142	3530	0.0746778863362604	0.491449743055473	AHCTF1(AHCTF1);AKAP11(AKAP11);ALMS1(ALMS1);ANGPT1(ANGPT1);ANK3(ANK3);APC(APC);APPL1(APPL1);ARID4A(ARID4A);ATM(ATM);BBS10(BBS10);BMPR2(BMPR2);BRWD3(BRWD3);BTG2(BTG2);BUB1B(BUB1B);C2CD5(C2CD5);C9orf72(C9orf72);CBR4(CBR4);CCDC8(CCDC8);CCP110(CCP110);CDC27(CDC27);CDH17(CDH17);CDS1(CDS1);CEP120(CEP120);CEP162(CEP162);CEP192(CEP192);CEP290(CEP290);CEP70(CEP70);CGNL1(CGNL1);CHD1(CHD1);CHD8(CHD8);CHD9(CH…
GO:0033554	BP	cellular response to stress	49	1098	0.0746929724587482	0.491449743055473	APC(APC);ATM(ATM);ATRX(ATRX);BMPR2(BMPR2);BOD1L1(BOD1L1);BTG2(BTG2);CREB3L2(CREB3L2);DCLRE1A(DCLRE1A);DCLRE1C(DCLRE1C);EGFR(EGFR);EGR1(EGR1);EP300(EP300);ERCC4(ERCC4);ERMP1(ERMP1);FANCM(FANCM);FMR1(FMR1);FOS(FOS);FOXO3(FOXO3);GEN1(GEN1);JUN(JUN);LOC101113346(LOC101113346);MAGI3(MAGI3);MAP3K13(MAP3K13);MCL1(MCL1);MSH2(MSH2);MYLK(MYLK);NCOA7(NCOA7);NEDD4(NEDD4);NME5(NME5);NR4A2(NR4A2);PDK4(PDK4);PI…
GO:0004674	MF	protein serine/threonine kinase activity	13	235	0.0748969554122542	0.289771230405663	ALPK1(ALPK1);ATM(ATM);BMPR2(BMPR2);LATS1(LATS1);MAP3K13(MAP3K13);MYLK(MYLK);PIKFYVE(PIKFYVE);PKN2(PKN2);PRKAB2(PRKAB2);PRKAG3(PRKAG3);PRKCI(PRKCI);ROCK2(ROCK2);SNRK(SNRK)
GO:0007420	BP	brain development	19	366	0.0750931853455152	0.493320509283732	ATM(ATM);BTG2(BTG2);CEP120(CEP120);CHD8(CHD8);CPLANE1(CPLANE1);FOXO3(FOXO3);FRS2(FRS2);FUT10(FUT10);GRHL2(GRHL2);KIF27(KIF27);NIN(NIN);NME5(NME5);NNAT(NNAT);NR4A2(NR4A2);PGAP1(PGAP1);PROX1(PROX1);SCYL2(SCYL2);SMAD1(SMAD1);TTC8(TTC8)
GO:0033365	BP	protein localization to organelle	24	484	0.0755318561784227	0.495437768492366	AKAP11(AKAP11);ANGPT1(ANGPT1);APC(APC);APPL1(APPL1);ARL5A(ARL5A);ARL5B(ARL5B);BUB1B(BUB1B);CEP192(CEP192);CPLANE1(CPLANE1);CTCF(CTCF);KPNA5(KPNA5);LATS1(LATS1);MARCHF5(MARCHF5);MID2(MID2);MSH2(MSH2);NEDD4(NEDD4);PIKFYVE(PIKFYVE);POT1(POT1);PYGO1(PYGO1);RAB8B(RAB8B);ROCK2(ROCK2);SLF2(SLF2);TASOR(TASOR);WAPL(WAPL)
GO:0009894	BP	regulation of catabolic process	25	508	0.0757382868379309	0.496027518567803	ABCD2(ABCD2);AMER1(AMER1);APC(APC);ATM(ATM);BTG2(BTG2);C9orf72(C9orf72);CNOT7(CNOT7);CPEB3(CPEB3);DCP2(DCP2);EGFR(EGFR);EP300(EP300);ERCC4(ERCC4);FMR1(FMR1);FOXO3(FOXO3);LATS1(LATS1);MCL1(MCL1);MID2(MID2);NEDD4(NEDD4);P2RX7(P2RX7);PIKFYVE(PIKFYVE);RNF19A(RNF19A);SOCS4(SOCS4);TRDMT1(TRDMT1);USP33(USP33);ZFP36(ZFP36)
GO:0004842	MF	ubiquitin-protein transferase activity	13	236	0.0768517935010863	0.295470508719522	FBXL3(FBXL3);FBXO30(FBXO30);G2E3(G2E3);HERC4(HERC4);LOC101113032(LOC101113032);LTN1(LTN1);MARCHF5(MARCHF5);NEDD4(NEDD4);RC3H2(RC3H2);RNF111(RNF111);RNF14(RNF14);RNF19A(RNF19A);UBR1(UBR1)
GO:0001085	MF	RNA polymerase II transcription factor binding	6	84	0.0771115003935516	0.295470508719522	BBS10(BBS10);EP300(EP300);ERCC4(ERCC4);FOS(FOS);GTF2A1(GTF2A1);JUN(JUN)
GO:0045446	BP	endothelial cell differentiation	5	63	0.0782473269534773	0.5027577352213	BMPR2(BMPR2);CLIC4(CLIC4);PECAM1(PECAM1);PROX1(PROX1);ROCK2(ROCK2)
GO:2000278	BP	regulation of DNA biosynthetic process	5	63	0.0782473269534773	0.5027577352213	ATM(ATM);BMPR2(BMPR2);DCP2(DCP2);GRHL2(GRHL2);POT1(POT1)
GO:0010564	BP	regulation of cell cycle process	18	345	0.0786717462953289	0.5027577352213	AHCTF1(AHCTF1);APC(APC);APPL1(APPL1);ATM(ATM);BUB1B(BUB1B);CCDC8(CCDC8);CCP110(CCP110);CDC27(CDC27);CEP120(CEP120);EGFR(EGFR);GEN1(GEN1);LOC101113346(LOC101113346);PKN2(PKN2);ROCK2(ROCK2);SLF2(SLF2);TAOK1(TAOK1);TMOD3(TMOD3);WAPL(WAPL)
GO:0006312	BP	mitotic recombination	2	13	0.0788917470349608	0.5027577352213	ERCC4(ERCC4);GEN1(GEN1)
GO:0006699	BP	bile acid biosynthetic process	2	13	0.0788917470349608	0.5027577352213	PROX1(PROX1);STARD4(STARD4)
GO:0007063	BP	regulation of sister chromatid cohesion	2	13	0.0788917470349608	0.5027577352213	SLF2(SLF2);WAPL(WAPL)
GO:0032366	BP	intracellular sterol transport	2	13	0.0788917470349608	0.5027577352213	SERAC1(SERAC1);STARD4(STARD4)
GO:0035988	BP	chondrocyte proliferation	2	13	0.0788917470349608	0.5027577352213	BMPR2(BMPR2);LTF(LTF)
GO:0035994	BP	response to muscle stretch	2	13	0.0788917470349608	0.5027577352213	FOS(FOS);PIK3CA(PIK3CA)
GO:0044030	BP	regulation of DNA methylation	2	13	0.0788917470349608	0.5027577352213	GRHL2(GRHL2);PIK3CA(PIK3CA)
GO:0060749	BP	mammary gland alveolus development	2	13	0.0788917470349608	0.5027577352213	AREG(AREG);TGFA(TGFA)
GO:0061298	BP	retina vasculature development in camera-type eye	2	13	0.0788917470349608	0.5027577352213	BMPR2(BMPR2);CLIC4(CLIC4)
GO:0061377	BP	mammary gland lobule development	2	13	0.0788917470349608	0.5027577352213	AREG(AREG);TGFA(TGFA)
GO:0072574	BP	hepatocyte proliferation	2	13	0.0788917470349608	0.5027577352213	PROX1(PROX1);TGFA(TGFA)
GO:0072575	BP	epithelial cell proliferation involved in liver morphogenesis	2	13	0.0788917470349608	0.5027577352213	PROX1(PROX1);TGFA(TGFA)
GO:0080182	BP	histone H3-K4 trimethylation	2	13	0.0788917470349608	0.5027577352213	ARID4A(ARID4A);KMT2A(KMT2A)
GO:2000191	BP	regulation of fatty acid transport	2	13	0.0788917470349608	0.5027577352213	P2RX7(P2RX7);PLA2R1(PLA2R1)
GO:2000269	BP	regulation of fibroblast apoptotic process	2	13	0.0788917470349608	0.5027577352213	CHD8(CHD8);PIK3CA(PIK3CA)
GO:0072001	BP	renal system development	11	187	0.0790226031002837	0.502838895960998	AMER1(AMER1);ANGPT1(ANGPT1);ARID5B(ARID5B);CPLANE1(CPLANE1);GCNT1(GCNT1);NPHP3(NPHP3);PECAM1(PECAM1);PROX1(PROX1);PYGO1(PYGO1);SMAD1(SMAD1);TTC8(TTC8)
GO:1901990	BP	regulation of mitotic cell cycle phase transition	9	144	0.0791864580097028	0.503129480219858	APC(APC);APPL1(APPL1);ATM(ATM);BUB1B(BUB1B);EGFR(EGFR);GEN1(GEN1);LOC101113346(LOC101113346);TAOK1(TAOK1);TMOD3(TMOD3)
GO:0002562	BP	somatic diversification of immune receptors via germline recombination within a single locus	4	45	0.0797264666115112	0.505052929114886	ATM(ATM);DCLRE1C(DCLRE1C);MSH2(MSH2);RIF1(RIF1)
GO:0016444	BP	somatic cell DNA recombination	4	45	0.0797264666115112	0.505052929114886	ATM(ATM);DCLRE1C(DCLRE1C);MSH2(MSH2);RIF1(RIF1)
GO:0043618	BP	regulation of transcription from RNA polymerase II promoter in response to stress	3	28	0.0798542060127087	0.505110482906539	EGR1(EGR1);JUN(JUN);NEDD4(NEDD4)
GO:0043244	BP	regulation of protein complex disassembly	6	83	0.0810294898800784	0.511025982843695	APC(APC);EIF5A2(EIF5A2);PIK3CA(PIK3CA);SETX(SETX);TAOK1(TAOK1);TMOD3(TMOD3)
GO:0050770	BP	regulation of axonogenesis	6	83	0.0810294898800784	0.511025982843695	BMPR2(BMPR2);GOLGA4(GOLGA4);MAP2(MAP2);MAP3K13(MAP3K13);NIN(NIN);WDR36(WDR36)
GO:0044427	CC	chromosomal part	26	593	0.0811617251392844	0.460043926166333	AHCTF1(AHCTF1);APC(APC);ATM(ATM);ATRX(ATRX);BUB1B(BUB1B);CTCF(CTCF);EGR1(EGR1);ERCC4(ERCC4);ESCO1(ESCO1);FMR1(FMR1);ICE2(ICE2);JUN(JUN);LOC101113346(LOC101113346);LRIF1(LRIF1);NEDD4(NEDD4);NRIP1(NRIP1);PADI2(PADI2);PBRM1(PBRM1);POLK(POLK);POT1(POT1);RIF1(RIF1);SHPRH(SHPRH);SLF2(SLF2);SMARCAD1(SMARCAD1);TASOR(TASOR);WAPL(WAPL)
GO:0005741	CC	mitochondrial outer membrane	6	92	0.0817469358405204	0.460043926166333	CPT1A(CPT1A);FOXO3(FOXO3);KMO(KMO);MARCHF5(MARCHF5);SOX10(SOX10);VPS13A(VPS13A)
GO:0019205	MF	nucleobase-containing compound kinase activity	3	29	0.081787032448167	0.311886434742532	AK5(AK5);N4BP2(N4BP2);NME5(NME5)
GO:0031324	BP	negative regulation of cellular metabolic process	53	1207	0.081924533043079	0.514806982258737	ANGPT1(ANGPT1);APC(APC);ARID4A(ARID4A);ARID5B(ARID5B);ATM(ATM);BMPR2(BMPR2);BTG2(BTG2);C9orf72(C9orf72);CCDC8(CCDC8);CEP192(CEP192);CHD8(CHD8);CPEB3(CPEB3);DCP2(DCP2);DR1(DR1);EGR1(EGR1);EP300(EP300);ERCC4(ERCC4);FMR1(FMR1);JUN(JUN);LATS1(LATS1);LOC101113346(LOC101113346);LTF(LTF);MCL1(MCL1);MSH2(MSH2);NCOA7(NCOA7);NEDD4(NEDD4);NR4A1(NR4A1);NR4A2(NR4A2);NRIP1(NRIP1);P2RX7(P2RX7);PAIP2B(PAIP2B);PA…
GO:0070507	BP	regulation of microtubule cytoskeleton organization	8	124	0.0820936438899226	0.514806982258737	APC(APC);CEP120(CEP120);CEP70(CEP70);GEN1(GEN1);NIN(NIN);ROCK2(ROCK2);TAOK1(TAOK1);TOGARAM1(TOGARAM1)
GO:0009416	BP	response to light stimulus	11	189	0.0837211845369271	0.514806982258737	EGFR(EGFR);EP300(EP300);ERCC4(ERCC4);FBXL3(FBXL3);GNAT2(GNAT2);KMT2A(KMT2A);MSH2(MSH2);NEDD4(NEDD4);POLK(POLK);RO60(RO60);ZBTB1(ZBTB1)
GO:0010631	BP	epithelial cell migration	11	189	0.0837211845369271	0.514806982258737	ADGRA2(ADGRA2);ANGPT1(ANGPT1);BMPR2(BMPR2);EGR3(EGR3);LOC101123247(LOC101123247);PECAM1(PECAM1);PKN2(PKN2);PROX1(PROX1);ROCK2(ROCK2);SASH1(SASH1);VASH1(VASH1)
GO:0000041	BP	transition metal ion transport	4	46	0.0849429070008352	0.514806982258737	SFXN1(SFXN1);SLC30A4(SLC30A4);SLC30A7(SLC30A7);TCN1(TCN1)
GO:1904035	BP	regulation of epithelial cell apoptotic process	4	46	0.0849429070008352	0.514806982258737	ANGPT1(ANGPT1);ITGA4(ITGA4);PLA2R1(PLA2R1);PRKCI(PRKCI)
GO:0016604	CC	nuclear body	24	543	0.0851746897416465	0.474288535508747	AMER1(AMER1);BAZ2A(BAZ2A);CMYA5(CMYA5);CNOT7(CNOT7);CSF1(CSF1);CWC22(CWC22);FBXL3(FBXL3);ICE2(ICE2);NR3C1(NR3C1);NR4A2(NR4A2);NRIP1(NRIP1);NUDT9(NUDT9);PKN2(PKN2);PLAG1(PLAG1);POLK(POLK);PPP4R3B(PPP4R3B);RAB8B(RAB8B);RIF1(RIF1);RNF111(RNF111);SETX(SETX);TRIP11(TRIP11);UBXN7(UBXN7);ZBTB1(ZBTB1);ZBTB4(ZBTB4)
GO:0044085	BP	cellular component biogenesis	73	1724	0.0853215570853925	0.514806982258737	AHCTF1(AHCTF1);ALMS1(ALMS1);ANGPT1(ANGPT1);ANK3(ANK3);APC(APC);ATM(ATM);BBS10(BBS10);CBR4(CBR4);CCP110(CCP110);CDH17(CDH17);CDS1(CDS1);CEP120(CEP120);CEP162(CEP162);CEP192(CEP192);CEP70(CEP70);CGNL1(CGNL1);CNOT6(CNOT6);CNOT7(CNOT7);CPLANE1(CPLANE1);CTCF(CTCF);DNAJB13(DNAJB13);DNAJB14(DNAJB14);DNAL1(DNAL1);EP300(EP300);FCHO2(FCHO2);FMR1(FMR1);FNBP1L(FNBP1L);FRMPD2(FRMPD2);GCFC2(GCFC2);GRHL2(GRHL2)…
GO:0000400	MF	four-way junction DNA binding	2	14	0.0860415508227026	0.315596943257165	GEN1(GEN1);MSH2(MSH2)
GO:0004697	MF	protein kinase C activity	2	14	0.0860415508227026	0.315596943257165	PKN2(PKN2);PRKCI(PRKCI)
GO:0004698	MF	calcium-dependent protein kinase C activity	2	14	0.0860415508227026	0.315596943257165	PKN2(PKN2);PRKCI(PRKCI)
GO:0070840	MF	dynein complex binding	2	14	0.0860415508227026	0.315596943257165	APC(APC);BICD1(BICD1)
GO:0030111	BP	regulation of Wnt signaling pathway	11	190	0.0861341178150371	0.514806982258737	ADGRA2(ADGRA2);AMER1(AMER1);APC(APC);CHD8(CHD8);EGFR(EGFR);EGR1(EGR1);FOXO3(FOXO3);LATS1(LATS1);MLLT3(MLLT3);PLPP3(PLPP3);SOX10(SOX10)
GO:0001754	BP	eye photoreceptor cell differentiation	3	29	0.0867743182671757	0.514806982258737	GNAT2(GNAT2);PRKCI(PRKCI);TTC8(TTC8)
GO:0048536	BP	spleen development	3	29	0.0867743182671757	0.514806982258737	CDH17(CDH17);KMT2A(KMT2A);RC3H2(RC3H2)
GO:0071482	BP	cellular response to light stimulus	5	65	0.0868401313304778	0.514806982258737	EP300(EP300);ERCC4(ERCC4);NEDD4(NEDD4);POLK(POLK);ZBTB1(ZBTB1)
GO:1903076	BP	regulation of protein localization to plasma membrane	5	65	0.0868401313304778	0.514806982258737	AKAP5(AKAP5);APPL1(APPL1);EGFR(EGFR);KIF5B(KIF5B);PRKCI(PRKCI)
GO:1905269	BP	positive regulation of chromatin organization	5	65	0.0868401313304778	0.514806982258737	FMR1(FMR1);KMT2A(KMT2A);RIF1(RIF1);TASOR(TASOR);TET1(TET1)
GO:0016757	MF	transferase activity, transferring glycosyl groups	12	218	0.0871012142472443	0.315596943257165	ALG9(ALG9);FUT10(FUT10);FUT11(FUT11);GALNT12(GALNT12);GCNT1(GCNT1);LACC1(LACC1);PARP14(PARP14);PARP8(PARP8);ST3GAL2(ST3GAL2);ST3GAL6(ST3GAL6);ST6GALNAC1(ST6GALNAC1);UGGT1(UGGT1)
GO:0002064	BP	epithelial cell development	9	147	0.0874133075799407	0.514806982258737	ARID4A(ARID4A);CLIC4(CLIC4);FRS2(FRS2);GRHL2(GRHL2);IFT74(IFT74);IL6ST(IL6ST);PECAM1(PECAM1);PROX1(PROX1);ROCK2(ROCK2)
GO:0006486	BP	protein glycosylation	9	147	0.0874133075799407	0.514806982258737	ALG9(ALG9);FUT10(FUT10);FUT11(FUT11);GALNT12(GALNT12);ST3GAL2(ST3GAL2);ST3GAL6(ST3GAL6);ST6GALNAC1(ST6GALNAC1);TRIP11(TRIP11);UGGT1(UGGT1)
GO:0043413	BP	macromolecule glycosylation	9	147	0.0874133075799407	0.514806982258737	ALG9(ALG9);FUT10(FUT10);FUT11(FUT11);GALNT12(GALNT12);ST3GAL2(ST3GAL2);ST3GAL6(ST3GAL6);ST6GALNAC1(ST6GALNAC1);TRIP11(TRIP11);UGGT1(UGGT1)
GO:2001020	BP	regulation of response to DNA damage stimulus	9	147	0.0874133075799407	0.514806982258737	ATM(ATM);EGFR(EGFR);ERCC4(ERCC4);FMR1(FMR1);MCL1(MCL1);PLA2R1(PLA2R1);POT1(POT1);RIF1(RIF1);SLF2(SLF2)
GO:0019899	MF	enzyme binding	56	1322	0.0875178057944649	0.315596943257165	AKAP5(AKAP5);ANGPT1(ANGPT1);APC(APC);APPL1(APPL1);ARHGEF12(ARHGEF12);BMPR2(BMPR2);C9orf72(C9orf72);CDC27(CDC27);CEP192(CEP192);DENND6A(DENND6A);EGFR(EGFR);EGR1(EGR1);FARP1(FARP1);FNBP1L(FNBP1L);FRS2(FRS2);GARRE1(GARRE1);GOLGA4(GOLGA4);ITSN2(ITSN2);JUN(JUN);KIF3B(KIF3B);LATS1(LATS1);MAP3K1(MAP3K1);MAP3K13(MAP3K13);MARCHF5(MARCHF5);MID2(MID2);MLKL(MLKL);MSH2(MSH2);NEDD4(NEDD4);NEDD9(NEDD9);NIN(NIN)…
GO:0071478	BP	cellular response to radiation	7	105	0.0875345665817244	0.514806982258737	ATM(ATM);EGR1(EGR1);EP300(EP300);ERCC4(ERCC4);NEDD4(NEDD4);POLK(POLK);ZBTB1(ZBTB1)
GO:0010720	BP	positive regulation of cell development	14	258	0.0878716126463507	0.514806982258737	BMPR2(BMPR2);CSF1(CSF1);EP300(EP300);GOLGA4(GOLGA4);IL6ST(IL6ST);ITSN2(ITSN2);MAP3K13(MAP3K13);NEDD9(NEDD9);NIN(NIN);PLAG1(PLAG1);PRKCI(PRKCI);PROX1(PROX1);SETX(SETX);SOX10(SOX10)
GO:0072657	BP	protein localization to membrane	16	304	0.0881596911413295	0.514806982258737	AKAP5(AKAP5);ANK3(ANK3);APPL1(APPL1);ARL5A(ARL5A);ARL5B(ARL5B);C2CD5(C2CD5);EGFR(EGFR);FCHO2(FCHO2);GOLGA4(GOLGA4);ITGA4(ITGA4);KIF5B(KIF5B);PIKFYVE(PIKFYVE);PRKCI(PRKCI);RAB8B(RAB8B);ROCK2(ROCK2);TTC8(TTC8)
GO:0000723	BP	telomere maintenance	6	85	0.0885448435484189	0.514806982258737	ATM(ATM);DCLRE1C(DCLRE1C);DCP2(DCP2);ERCC4(ERCC4);POT1(POT1);RIF1(RIF1)
GO:0008361	BP	regulation of cell size	6	85	0.0885448435484189	0.514806982258737	BMPR2(BMPR2);GOLGA4(GOLGA4);MAP2(MAP2);MAP3K13(MAP3K13);P2RX7(P2RX7);WDR36(WDR36)
GO:0032200	BP	telomere organization	6	85	0.0885448435484189	0.514806982258737	ATM(ATM);DCLRE1C(DCLRE1C);DCP2(DCP2);ERCC4(ERCC4);POT1(POT1);RIF1(RIF1)
GO:0071229	BP	cellular response to acid chemical	6	85	0.0885448435484189	0.514806982258737	ATM(ATM);CPEB3(CPEB3);PDK4(PDK4);PIK3CA(PIK3CA);SETX(SETX);UBR1(UBR1)
GO:0002092	BP	positive regulation of receptor internalization	2	14	0.0898970164088586	0.514806982258737	ANGPT1(ANGPT1);FMR1(FMR1)
GO:0002251	BP	organ or tissue specific immune response	2	14	0.0898970164088586	0.514806982258737	BPIFA1(BPIFA1);LTF(LTF)
GO:0006346	BP	methylation-dependent chromatin silencing	2	14	0.0898970164088586	0.514806982258737	TASOR(TASOR);TET1(TET1)
GO:0008340	BP	determination of adult lifespan	2	14	0.0898970164088586	0.514806982258737	ATM(ATM);MSH2(MSH2)
GO:0010586	BP	miRNA metabolic process	2	14	0.0898970164088586	0.514806982258737	RC3H2(RC3H2);TUT7(TUT7)
GO:0060216	BP	definitive hemopoiesis	2	14	0.0898970164088586	0.514806982258737	KMT2A(KMT2A);SP3(SP3)
GO:0060219	BP	camera-type eye photoreceptor cell differentiation	2	14	0.0898970164088586	0.514806982258737	GNAT2(GNAT2);TTC8(TTC8)
GO:0072012	BP	glomerulus vasculature development	2	14	0.0898970164088586	0.514806982258737	ANGPT1(ANGPT1);PECAM1(PECAM1)
GO:0072576	BP	liver morphogenesis	2	14	0.0898970164088586	0.514806982258737	PROX1(PROX1);TGFA(TGFA)
GO:1901798	BP	positive regulation of signal transduction by p53 class mediator	2	14	0.0898970164088586	0.514806982258737	ATM(ATM);PLA2R1(PLA2R1)
GO:2000114	BP	regulation of establishment of cell polarity	2	14	0.0898970164088586	0.514806982258737	KRIT1(KRIT1);RICTOR(RICTOR)
GO:0007040	BP	lysosome organization	4	47	0.0903216967761184	0.514806982258737	HOOK1(HOOK1);P2RX7(P2RX7);PIKFYVE(PIKFYVE);RAB39A(RAB39A)
GO:0007260	BP	tyrosine phosphorylation of STAT protein	4	47	0.0903216967761184	0.514806982258737	CNOT7(CNOT7);IL6ST(IL6ST);PARP14(PARP14);PECAM1(PECAM1)
GO:0080171	BP	lytic vacuole organization	4	47	0.0903216967761184	0.514806982258737	HOOK1(HOOK1);P2RX7(P2RX7);PIKFYVE(PIKFYVE);RAB39A(RAB39A)
GO:0009101	BP	glycoprotein biosynthetic process	11	192	0.0910874164263894	0.514806982258737	ALG9(ALG9);BMPR2(BMPR2);FUT10(FUT10);FUT11(FUT11);GALNT12(GALNT12);GCNT1(GCNT1);ST3GAL2(ST3GAL2);ST3GAL6(ST3GAL6);ST6GALNAC1(ST6GALNAC1);TRIP11(TRIP11);UGGT1(UGGT1)
GO:0035282	BP	segmentation	5	66	0.0913143042379396	0.514806982258737	ATM(ATM);EP300(EP300);FRS2(FRS2);MLLT3(MLLT3);TASOR(TASOR)
GO:0110020	BP	regulation of actomyosin structure organization	5	66	0.0913143042379396	0.514806982258737	ALMS1(ALMS1);CGNL1(CGNL1);PROX1(PROX1);ROCK2(ROCK2);TTC8(TTC8)
GO:0006342	BP	chromatin silencing	3	30	0.093938263201653	0.514806982258737	RIF1(RIF1);TASOR(TASOR);TET1(TET1)
GO:0031076	BP	embryonic camera-type eye development	3	30	0.093938263201653	0.514806982258737	FRS2(FRS2);PROX1(PROX1);SP3(SP3)
GO:1902305	BP	regulation of sodium ion transmembrane transport	3	30	0.093938263201653	0.514806982258737	BPIFA1(BPIFA1);KLHL24(KLHL24);NEDD4(NEDD4)
GO:0007519	BP	skeletal muscle tissue development	7	107	0.0944789181206736	0.514806982258737	BTG2(BTG2);EGR1(EGR1);EP300(EP300);FOS(FOS);GPCPD1(GPCPD1);HLF(HLF);NR4A1(NR4A1)
GO:0051783	BP	regulation of nuclear division	7	107	0.0944789181206736	0.514806982258737	APC(APC);ATM(ATM);BUB1B(BUB1B);CCDC8(CCDC8);CDC27(CDC27);GEN1(GEN1);SLF2(SLF2)
GO:0005896	CC	interleukin-6 receptor complex	1	3	0.0952653344637731	0.479987558467963	IL6ST(IL6ST)
GO:0031084	CC	BLOC-2 complex	1	3	0.0952653344637731	0.479987558467963	HPS5(HPS5)
GO:0070110	CC	ciliary neurotrophic factor receptor complex	1	3	0.0952653344637731	0.479987558467963	IL6ST(IL6ST)
GO:0071008	CC	U2-type post-mRNA release spliceosomal complex	1	3	0.0952653344637731	0.479987558467963	GCFC2(GCFC2)
GO:0071014	CC	post-mRNA release spliceosomal complex	1	3	0.0952653344637731	0.479987558467963	GCFC2(GCFC2)
GO:0098536	CC	deuterosome	1	3	0.0952653344637731	0.479987558467963	SASS6(SASS6)
GO:0098837	CC	postsynaptic recycling endosome	1	3	0.0952653344637731	0.479987558467963	AKAP5(AKAP5)
GO:0098992	CC	neuronal dense core vesicle	1	3	0.0952653344637731	0.479987558467963	VPS13A(VPS13A)
GO:1990769	CC	proximal neuron projection	1	3	0.0952653344637731	0.479987558467963	MAP2(MAP2)
GO:0000242	CC	pericentriolar material	2	16	0.0952716325881591	0.479987558467963	CEP192(CEP192);NIN(NIN)
GO:0002200	BP	somatic diversification of immune receptors	4	48	0.0958596488114789	0.514806982258737	ATM(ATM);DCLRE1C(DCLRE1C);MSH2(MSH2);RIF1(RIF1)
GO:0010833	BP	telomere maintenance via telomere lengthening	4	48	0.0958596488114789	0.514806982258737	ATM(ATM);DCP2(DCP2);ERCC4(ERCC4);POT1(POT1)
GO:0022612	BP	gland morphogenesis	6	87	0.0964279747158344	0.514806982258737	AREG(AREG);CSF1(CSF1);FRS2(FRS2);PLAG1(PLAG1);PROX1(PROX1);TGFA(TGFA)
GO:1901991	BP	negative regulation of mitotic cell cycle phase transition	6	87	0.0964279747158344	0.514806982258737	APC(APC);ATM(ATM);BUB1B(BUB1B);GEN1(GEN1);LOC101113346(LOC101113346);TAOK1(TAOK1)
GO:0048608	BP	reproductive structure development	14	262	0.0965246972794777	0.514806982258737	ARID4A(ARID4A);ARID5B(ARID5B);ATM(ATM);BMPR2(BMPR2);FOXO3(FOXO3);FRS2(FRS2);GRHL2(GRHL2);MSH2(MSH2);NRIP1(NRIP1);PATZ1(PATZ1);PLAG1(PLAG1);RHOBTB3(RHOBTB3);SP3(SP3);VASH1(VASH1)
GO:0007049	BP	cell cycle	41	918	0.0965737569394282	0.514806982258737	AHCTF1(AHCTF1);ANK3(ANK3);APC(APC);APPL1(APPL1);ATM(ATM);BUB1B(BUB1B);CABLES1(CABLES1);CCDC8(CCDC8);CCP110(CCP110);CCPG1(CCPG1);CDC27(CDC27);CEP120(CEP120);CEP192(CEP192);EGFR(EGFR);ESCO1(ESCO1);FANCM(FANCM);GEN1(GEN1);KIF3B(KIF3B);LATS1(LATS1);LOC101110888(LOC101110888);LOC101113346(LOC101113346);MARF1(MARF1);MLF1(MLF1);MSH2(MSH2);NIN(NIN);NR4A1(NR4A1);PKN2(PKN2);POC1B(POC1B);PROX1(PROX1);RBL2(R…
GO:0048638	BP	regulation of developmental growth	10	172	0.0965927244355309	0.514806982258737	BMPR2(BMPR2);CSF1(CSF1);GOLGA4(GOLGA4);ITSN2(ITSN2);MAP2(MAP2);MAP3K13(MAP3K13);PIK3CA(PIK3CA);PROX1(PROX1);WDR36(WDR36);WWC1(WWC1)
GO:0098813	BP	nuclear chromosome segregation	10	172	0.0965927244355309	0.514806982258737	APC(APC);ATM(ATM);BUB1B(BUB1B);CDC27(CDC27);ESCO1(ESCO1);FANCM(FANCM);GEN1(GEN1);LATS1(LATS1);SLF2(SLF2);WAPL(WAPL)
GO:0003887	MF	DNA-directed DNA polymerase activity	2	15	0.0970299245011862	0.315596943257165	POLK(POLK);REV3L(REV3L)
GO:0003951	MF	NAD+ kinase activity	2	15	0.0970299245011862	0.315596943257165	CERKL(CERKL);DGKE(DGKE)
GO:0009931	MF	calcium-dependent protein serine/threonine kinase activity	2	15	0.0970299245011862	0.315596943257165	PKN2(PKN2);PRKCI(PRKCI)
GO:0007623	BP	circadian rhythm	7	108	0.0980629686748877	0.514806982258737	EGR1(EGR1);EP300(EP300);FBXL3(FBXL3);KMT2A(KMT2A);NRIP1(NRIP1);PROX1(PROX1);SETX(SETX)
GO:0010594	BP	regulation of endothelial cell migration	7	108	0.0980629686748877	0.514806982258737	ADGRA2(ADGRA2);ANGPT1(ANGPT1);BMPR2(BMPR2);PROX1(PROX1);ROCK2(ROCK2);SASH1(SASH1);VASH1(VASH1)
GO:0048592	BP	eye morphogenesis	7	108	0.0980629686748877	0.514806982258737	FBN2(FBN2);FRS2(FRS2);GNAT2(GNAT2);PRKCI(PRKCI);PROX1(PROX1);SP3(SP3);TTC8(TTC8)
GO:1990778	BP	protein localization to cell periphery	11	195	0.09883587271334	0.514806982258737	AKAP5(AKAP5);ANK3(ANK3);APPL1(APPL1);C2CD5(C2CD5);EGFR(EGFR);FCHO2(FCHO2);GOLGA4(GOLGA4);KIF5B(KIF5B);PRKCI(PRKCI);ROCK2(ROCK2);TTC8(TTC8)
GO:0005506	MF	iron ion binding	7	111	0.0989280225001461	0.315596943257165	CYP2J(CYP2J);KDM7A(KDM7A);LOC101121820(LOC101121820);LTF(LTF);PPEF2(PPEF2);TBXAS1(TBXAS1);TET1(TET1)
GO:1903047	BP	mitotic cell cycle process	19	380	0.0990996723037435	0.514806982258737	ANK3(ANK3);APC(APC);APPL1(APPL1);ATM(ATM);BUB1B(BUB1B);CCDC8(CCDC8);CDC27(CDC27);CEP192(CEP192);EGFR(EGFR);GEN1(GEN1);KIF3B(KIF3B);LATS1(LATS1);LOC101113346(LOC101113346);MSH2(MSH2);SLF2(SLF2);SPICE1(SPICE1);TAOK1(TAOK1);TASOR(TASOR);TMOD3(TMOD3)
GO:0001750	CC	photoreceptor outer segment	3	34	0.0994817807035179	0.492720604837169	CERKL(CERKL);GNAT2(GNAT2);MAK(MAK)
GO:0005635	CC	nuclear envelope	12	241	0.0998044117675498	0.492720604837169	AHCTF1(AHCTF1);CLCA2(CLCA2);EIF5A2(EIF5A2);GTF3C3(GTF3C3);LEMD3(LEMD3);NR4A1(NR4A1);NUDT9(NUDT9);NUP58(NUP58);RIF1(RIF1);SCAI(SCAI);SMAD1(SMAD1);ZBTB1(ZBTB1)
GO:0031401	BP	positive regulation of protein modification process	30	647	0.100163688234207	0.514806982258737	AMER1(AMER1);ANGPT1(ANGPT1);AREG(AREG);BMPR2(BMPR2);CSF1(CSF1);EGFR(EGFR);FANCM(FANCM);FMR1(FMR1);FRS2(FRS2);IL6ST(IL6ST);KMT2A(KMT2A);LATS1(LATS1);LOC101123247(LOC101123247);MAP3K13(MAP3K13);NEDD9(NEDD9);P2RX7(P2RX7);PARP14(PARP14);PECAM1(PECAM1);PIK3CA(PIK3CA);PLPP3(PLPP3);PROX1(PROX1);RICTOR(RICTOR);RIF1(RIF1);RNF111(RNF111);ROCK2(ROCK2);SASH1(SASH1);TAOK1(TAOK1);TET1(TET1);TGFA(TGFA);WWC1(WWC…
GO:0043624	BP	cellular protein complex disassembly	6	88	0.100505686634242	0.514806982258737	APC(APC);DNAJC6(DNAJC6);EIF5A2(EIF5A2);PIK3CA(PIK3CA);TAOK1(TAOK1);TMOD3(TMOD3)
GO:0071241	BP	cellular response to inorganic substance	6	88	0.100505686634242	0.514806982258737	CARF(CARF);CLIC4(CLIC4);EGFR(EGFR);FOS(FOS);FOSB(FOSB);JUN(JUN)
GO:0019787	MF	ubiquitin-like protein transferase activity	13	247	0.100520287217528	0.315596943257165	FBXL3(FBXL3);FBXO30(FBXO30);G2E3(G2E3);HERC4(HERC4);LOC101113032(LOC101113032);LTN1(LTN1);MARCHF5(MARCHF5);NEDD4(NEDD4);RC3H2(RC3H2);RNF111(RNF111);RNF14(RNF14);RNF19A(RNF19A);UBR1(UBR1)
GO:0045171	CC	intercellular bridge	4	54	0.100593242575452	0.492720604837169	PHLPP2(PHLPP2);PRKCI(PRKCI);SETX(SETX);WAPL(WAPL)
GO:0016571	BP	histone methylation	5	68	0.100611319760077	0.514806982258737	ARID4A(ARID4A);CTCF(CTCF);KMT2A(KMT2A);RIF1(RIF1);TET1(TET1)
GO:0043900	BP	regulation of multi-organism process	13	241	0.100878712093443	0.514806982258737	BPIFA1(BPIFA1);CHD1(CHD1);CNOT7(CNOT7);EP300(EP300);FMR1(FMR1);JUN(JUN);LTF(LTF);MID2(MID2);PKN2(PKN2);PROX1(PROX1);SASH1(SASH1);TASOR(TASOR);UNC13B(UNC13B)
GO:0009314	BP	response to radiation	14	264	0.101042427548103	0.514806982258737	ATM(ATM);DCLRE1C(DCLRE1C);EGFR(EGFR);EGR1(EGR1);EP300(EP300);ERCC4(ERCC4);FBXL3(FBXL3);GNAT2(GNAT2);KMT2A(KMT2A);MSH2(MSH2);NEDD4(NEDD4);POLK(POLK);RO60(RO60);ZBTB1(ZBTB1)
GO:0061458	BP	reproductive system development	14	264	0.101042427548103	0.514806982258737	ARID4A(ARID4A);ARID5B(ARID5B);ATM(ATM);BMPR2(BMPR2);FOXO3(FOXO3);FRS2(FRS2);GRHL2(GRHL2);MSH2(MSH2);NRIP1(NRIP1);PATZ1(PATZ1);PLAG1(PLAG1);RHOBTB3(RHOBTB3);SP3(SP3);VASH1(VASH1)
GO:0002755	BP	MyD88-dependent toll-like receptor signaling pathway	2	15	0.101319779875398	0.514806982258737	TLR1(TLR1);TLR5(TLR5)
GO:0016572	BP	histone phosphorylation	2	15	0.101319779875398	0.514806982258737	ATM(ATM);FMR1(FMR1)
GO:0032892	BP	positive regulation of organic acid transport	2	15	0.101319779875398	0.514806982258737	P2RX7(P2RX7);PLA2R1(PLA2R1)
GO:0032897	BP	negative regulation of viral transcription	2	15	0.101319779875398	0.514806982258737	JUN(JUN);MID2(MID2)
GO:0044346	BP	fibroblast apoptotic process	2	15	0.101319779875398	0.514806982258737	CHD8(CHD8);PIK3CA(PIK3CA)
GO:0045454	BP	cell redox homeostasis	2	15	0.101319779875398	0.514806982258737	ERO1B(ERO1B);KRIT1(KRIT1)
GO:0051567	BP	histone H3-K9 methylation	2	15	0.101319779875398	0.514806982258737	ARID4A(ARID4A);RIF1(RIF1)
GO:0061157	BP	mRNA destabilization	2	15	0.101319779875398	0.514806982258737	CPEB3(CPEB3);ZFP36(ZFP36)
GO:2000637	BP	positive regulation of gene silencing by miRNA	2	15	0.101319779875398	0.514806982258737	EGFR(EGFR);FMR1(FMR1)
GO:2000810	BP	regulation of bicellular tight junction assembly	2	15	0.101319779875398	0.514806982258737	NPHP1(NPHP1);ROCK2(ROCK2)
GO:0030501	BP	positive regulation of bone mineralization	3	31	0.101336339759663	0.514806982258737	BMPR2(BMPR2);FBN2(FBN2);P2RX7(P2RX7)
GO:0032210	BP	regulation of telomere maintenance via telomerase	3	31	0.101336339759663	0.514806982258737	ATM(ATM);DCP2(DCP2);POT1(POT1)
GO:0046324	BP	regulation of glucose import	3	31	0.101336339759663	0.514806982258737	APPL1(APPL1);C2CD5(C2CD5);PRKCI(PRKCI)
GO:0051493	BP	regulation of cytoskeleton organization	17	334	0.101445315096293	0.514806982258737	ALMS1(ALMS1);APC(APC);C9orf72(C9orf72);CEP120(CEP120);CEP70(CEP70);CGNL1(CGNL1);GEN1(GEN1);LATS1(LATS1);NIN(NIN);PIK3CA(PIK3CA);PROX1(PROX1);RICTOR(RICTOR);ROCK2(ROCK2);TAOK1(TAOK1);TMOD3(TMOD3);TOGARAM1(TOGARAM1);TTC8(TTC8)
GO:0000026	MF	alpha-1,2-mannosyltransferase activity	1	3	0.102559107030873	0.315596943257165	ALG9(ALG9)
GO:0000700	MF	mismatch base pair DNA N-glycosylase activity	1	3	0.102559107030873	0.315596943257165	TDG(TDG)
GO:0001665	MF	alpha-N-acetylgalactosaminide alpha-2,6-sialyltransferase activity	1	3	0.102559107030873	0.315596943257165	ST6GALNAC1(ST6GALNAC1)
GO:0004095	MF	carnitine O-palmitoyltransferase activity	1	3	0.102559107030873	0.315596943257165	CPT1A(CPT1A)
GO:0004687	MF	myosin light chain kinase activity	1	3	0.102559107030873	0.315596943257165	MYLK(MYLK)
GO:0004844	MF	uracil DNA N-glycosylase activity	1	3	0.102559107030873	0.315596943257165	TDG(TDG)
GO:0004897	MF	ciliary neurotrophic factor receptor activity	1	3	0.102559107030873	0.315596943257165	IL6ST(IL6ST)
GO:0005157	MF	macrophage colony-stimulating factor receptor binding	1	3	0.102559107030873	0.315596943257165	CSF1(CSF1)
GO:0008158	MF	hedgehog receptor activity	1	3	0.102559107030873	0.315596943257165	PTCH1(PTCH1)
GO:0008430	MF	selenium binding	1	3	0.102559107030873	0.315596943257165	SELENOP(SELENOP)
GO:0010385	MF	double-stranded methylated DNA binding	1	3	0.102559107030873	0.315596943257165	EGR1(EGR1)
GO:0010521	MF	telomerase inhibitor activity	1	3	0.102559107030873	0.315596943257165	POT1(POT1)
GO:0015194	MF	L-serine transmembrane transporter activity	1	3	0.102559107030873	0.315596943257165	SFXN1(SFXN1)
GO:0016174	MF	NAD(P)H oxidase activity	1	3	0.102559107030873	0.315596943257165	KMO(KMO)
GO:0016416	MF	O-palmitoyltransferase activity	1	3	0.102559107030873	0.315596943257165	CPT1A(CPT1A)
GO:0016716	MF	oxidoreductase activity, acting on paired donors, with incorporation or reduction of molecular oxygen, another compound as one donor, and incorporation of one atom of oxygen	1	3	0.102559107030873	0.315596943257165	LOC101106806(LOC101106806)
GO:0019237	MF	centromeric DNA binding	1	3	0.102559107030873	0.315596943257165	MSH2(MSH2)
GO:0019871	MF	sodium channel inhibitor activity	1	3	0.102559107030873	0.315596943257165	NEDD4(NEDD4)
GO:0019960	MF	C-X3-C chemokine binding	1	3	0.102559107030873	0.315596943257165	ITGA4(ITGA4)
GO:0030346	MF	protein phosphatase 2B binding	1	3	0.102559107030873	0.315596943257165	AKAP5(AKAP5)
GO:0030620	MF	U2 snRNA binding	1	3	0.102559107030873	0.315596943257165	RO60(RO60)
GO:0032139	MF	dinucleotide insertion or deletion binding	1	3	0.102559107030873	0.315596943257165	MSH2(MSH2)
GO:0032142	MF	single guanine insertion binding	1	3	0.102559107030873	0.315596943257165	MSH2(MSH2)
GO:0033592	MF	RNA strand annealing activity	1	3	0.102559107030873	0.315596943257165	FMR1(FMR1)
GO:0036132	MF	13-prostaglandin reductase activity	1	3	0.102559107030873	0.315596943257165	PTGR1(PTGR1)
GO:0050072	MF	m7G(5')pppN diphosphatase activity	1	3	0.102559107030873	0.315596943257165	DCP2(DCP2)
GO:0050692	MF	DBD domain binding	1	3	0.102559107030873	0.315596943257165	PROX1(PROX1)
GO:0050816	MF	phosphothreonine residue binding	1	3	0.102559107030873	0.315596943257165	NEDD4(NEDD4)
GO:0051400	MF	BH domain binding	1	3	0.102559107030873	0.315596943257165	MCL1(MCL1)
GO:0051434	MF	BH3 domain binding	1	3	0.102559107030873	0.315596943257165	MCL1(MCL1)
GO:0051731	MF	polynucleotide 5'-hydroxyl-kinase activity	1	3	0.102559107030873	0.315596943257165	N4BP2(N4BP2)
GO:0070739	MF	protein-glutamic acid ligase activity	1	3	0.102559107030873	0.315596943257165	TTLL7(TTLL7)
GO:0071558	MF	histone demethylase activity (H3-K27 specific)	1	3	0.102559107030873	0.315596943257165	KDM7A(KDM7A)
GO:0097506	MF	deaminated base DNA N-glycosylase activity	1	3	0.102559107030873	0.315596943257165	TDG(TDG)
GO:0120170	MF	intraciliary transport particle B binding	1	3	0.102559107030873	0.315596943257165	KIF3B(KIF3B)
GO:1905773	MF	8-hydroxy-2'-deoxyguanosine DNA binding	1	3	0.102559107030873	0.315596943257165	POT1(POT1)
GO:1990239	MF	steroid hormone binding	1	3	0.102559107030873	0.315596943257165	NR3C1(NR3C1)
GO:1990599	MF	3' overhang single-stranded DNA endodeoxyribonuclease activity	1	3	0.102559107030873	0.315596943257165	ERCC4(ERCC4)
GO:2001070	MF	starch binding	1	3	0.102559107030873	0.315596943257165	GPCPD1(GPCPD1)
GO:0016570	BP	histone modification	12	219	0.102731975225033	0.514806982258737	ARID4A(ARID4A);ATM(ATM);CTCF(CTCF);DR1(DR1);EP300(EP300);FMR1(FMR1);KMT2A(KMT2A);MYSM1(MYSM1);PADI2(PADI2);RIF1(RIF1);SMARCAD1(SMARCAD1);TET1(TET1)
GO:0007517	BP	muscle organ development	11	197	0.104213393940817	0.514806982258737	ARID5B(ARID5B);BTG2(BTG2);EGR1(EGR1);EP300(EP300);FOS(FOS);FRS2(FRS2);GPCPD1(GPCPD1);HLF(HLF);MYLK(MYLK);NR4A1(NR4A1);PROX1(PROX1)
GO:0007417	BP	central nervous system development	24	503	0.104404670671098	0.514806982258737	ADGRA2(ADGRA2);ATM(ATM);BTG2(BTG2);CEP120(CEP120);CHD8(CHD8);CPLANE1(CPLANE1);FOXO3(FOXO3);FRS2(FRS2);FUT10(FUT10);GRHL2(GRHL2);IL6ST(IL6ST);KIF27(KIF27);MAP2(MAP2);NIN(NIN);NME5(NME5);NNAT(NNAT);NR4A2(NR4A2);PGAP1(PGAP1);PLPP3(PLPP3);PROX1(PROX1);SCYL2(SCYL2);SMAD1(SMAD1);SOX10(SOX10);TTC8(TTC8)
GO:0048639	BP	positive regulation of developmental growth	6	89	0.104673058857372	0.514806982258737	BMPR2(BMPR2);CSF1(CSF1);GOLGA4(GOLGA4);ITSN2(ITSN2);MAP3K13(MAP3K13);PROX1(PROX1)
GO:0002051	BP	osteoblast fate commitment	1	3	0.105115984858075	0.514806982258737	SMAD1(SMAD1)
GO:0002331	BP	pre-B cell allelic exclusion	1	3	0.105115984858075	0.514806982258737	ATM(ATM)
GO:0002572	BP	pro-T cell differentiation	1	3	0.105115984858075	0.514806982258737	ZBTB1(ZBTB1)
GO:0003160	BP	endocardium morphogenesis	1	3	0.105115984858075	0.514806982258737	PROX1(PROX1)
GO:0006211	BP	5-methylcytosine catabolic process	1	3	0.105115984858075	0.514806982258737	TET1(TET1)
GO:0006285	BP	base-excision repair, AP site formation	1	3	0.105115984858075	0.514806982258737	TDG(TDG)
GO:0006296	BP	nucleotide-excision repair, DNA incision, 5'-to lesion	1	3	0.105115984858075	0.514806982258737	ERCC4(ERCC4)
GO:0006297	BP	nucleotide-excision repair, DNA gap filling	1	3	0.105115984858075	0.514806982258737	POLK(POLK)
GO:0006369	BP	termination of RNA polymerase II transcription	1	3	0.105115984858075	0.514806982258737	SETX(SETX)
GO:0010510	BP	regulation of acetyl-CoA biosynthetic process from pyruvate	1	3	0.105115984858075	0.514806982258737	PDK4(PDK4)
GO:0014048	BP	regulation of glutamate secretion	1	3	0.105115984858075	0.514806982258737	P2RX7(P2RX7)
GO:0014735	BP	regulation of muscle atrophy	1	3	0.105115984858075	0.514806982258737	FOXO3(FOXO3)
GO:0014873	BP	response to muscle activity involved in regulation of muscle adaptation	1	3	0.105115984858075	0.514806982258737	PRKAG3(PRKAG3)
GO:0015889	BP	cobalamin transport	1	3	0.105115984858075	0.514806982258737	TCN1(TCN1)
GO:0016024	BP	CDP-diacylglycerol biosynthetic process	1	3	0.105115984858075	0.514806982258737	CDS1(CDS1)
GO:0016191	BP	synaptic vesicle uncoating	1	3	0.105115984858075	0.514806982258737	DNAJC6(DNAJC6)
GO:0019732	BP	antifungal humoral response	1	3	0.105115984858075	0.514806982258737	LTF(LTF)
GO:0019857	BP	5-methylcytosine metabolic process	1	3	0.105115984858075	0.514806982258737	TET1(TET1)
GO:0022027	BP	interkinetic nuclear migration	1	3	0.105115984858075	0.514806982258737	CEP120(CEP120)
GO:0030382	BP	sperm mitochondrion organization	1	3	0.105115984858075	0.514806982258737	VPS13A(VPS13A)
GO:0031554	BP	regulation of DNA-templated transcription, termination	1	3	0.105115984858075	0.514806982258737	SETX(SETX)
GO:0032202	BP	telomere assembly	1	3	0.105115984858075	0.514806982258737	POT1(POT1)
GO:0032621	BP	interleukin-18 production	1	3	0.105115984858075	0.514806982258737	CD84(CD84)
GO:0032661	BP	regulation of interleukin-18 production	1	3	0.105115984858075	0.514806982258737	CD84(CD84)
GO:0033129	BP	positive regulation of histone phosphorylation	1	3	0.105115984858075	0.514806982258737	FMR1(FMR1)
GO:0034093	BP	positive regulation of maintenance of sister chromatid cohesion	1	3	0.105115984858075	0.514806982258737	SLF2(SLF2)
GO:0034137	BP	positive regulation of toll-like receptor 2 signaling pathway	1	3	0.105115984858075	0.514806982258737	TLR1(TLR1)
GO:0034184	BP	positive regulation of maintenance of mitotic sister chromatid cohesion	1	3	0.105115984858075	0.514806982258737	SLF2(SLF2)
GO:0034421	BP	post-translational protein acetylation	1	3	0.105115984858075	0.514806982258737	ESCO1(ESCO1)
GO:0034975	BP	protein folding in endoplasmic reticulum	1	3	0.105115984858075	0.514806982258737	ERO1B(ERO1B)
GO:0035360	BP	positive regulation of peroxisome proliferator activated receptor signaling pathway	1	3	0.105115984858075	0.514806982258737	ASXL2(ASXL2)
GO:0035617	BP	stress granule disassembly	1	3	0.105115984858075	0.514806982258737	KIF5B(KIF5B)
GO:0035691	BP	macrophage migration inhibitory factor signaling pathway	1	3	0.105115984858075	0.514806982258737	ANGPT1(ANGPT1)
GO:0038028	BP	insulin receptor signaling pathway via phosphatidylinositol 3-kinase	1	3	0.105115984858075	0.514806982258737	C2CD5(C2CD5)
GO:0042276	BP	error-prone translesion synthesis	1	3	0.105115984858075	0.514806982258737	POLK(POLK)
GO:0042494	BP	detection of bacterial lipoprotein	1	3	0.105115984858075	0.514806982258737	TLR1(TLR1)
GO:0042796	BP	snRNA transcription by RNA polymerase III	1	3	0.105115984858075	0.514806982258737	ICE2(ICE2)
GO:0043305	BP	negative regulation of mast cell degranulation	1	3	0.105115984858075	0.514806982258737	CD84(CD84)
GO:0043420	BP	anthranilate metabolic process	1	3	0.105115984858075	0.514806982258737	KMO(KMO)
GO:0043974	BP	histone H3-K27 acetylation	1	3	0.105115984858075	0.514806982258737	KMT2A(KMT2A)
GO:0044830	BP	modulation by host of viral RNA genome replication	1	3	0.105115984858075	0.514806982258737	FMR1(FMR1)
GO:0044849	BP	estrous cycle	1	3	0.105115984858075	0.514806982258737	EGR1(EGR1)
GO:0045875	BP	negative regulation of sister chromatid cohesion	1	3	0.105115984858075	0.514806982258737	WAPL(WAPL)
GO:0045905	BP	positive regulation of translational termination	1	3	0.105115984858075	0.514806982258737	EIF5A2(EIF5A2)
GO:0046032	BP	ADP catabolic process	1	3	0.105115984858075	0.514806982258737	NUDT9(NUDT9)
GO:0046341	BP	CDP-diacylglycerol metabolic process	1	3	0.105115984858075	0.514806982258737	CDS1(CDS1)
GO:0046601	BP	positive regulation of centriole replication	1	3	0.105115984858075	0.514806982258737	CEP120(CEP120)
GO:0048014	BP	Tie signaling pathway	1	3	0.105115984858075	0.514806982258737	ANGPT1(ANGPT1)
GO:0048096	BP	chromatin-mediated maintenance of transcription	1	3	0.105115984858075	0.514806982258737	PADI2(PADI2)
GO:0048842	BP	positive regulation of axon extension involved in axon guidance	1	3	0.105115984858075	0.514806982258737	BMPR2(BMPR2)
GO:0055005	BP	ventricular cardiac myofibril assembly	1	3	0.105115984858075	0.514806982258737	PROX1(PROX1)
GO:0060298	BP	positive regulation of sarcomere organization	1	3	0.105115984858075	0.514806982258737	PROX1(PROX1)
GO:0060671	BP	epithelial cell differentiation involved in embryonic placenta development	1	3	0.105115984858075	0.514806982258737	GRHL2(GRHL2)
GO:0060672	BP	epithelial cell morphogenesis involved in placental branching	1	3	0.105115984858075	0.514806982258737	GRHL2(GRHL2)
GO:0060763	BP	mammary duct terminal end bud growth	1	3	0.105115984858075	0.514806982258737	CSF1(CSF1)
GO:0061113	BP	pancreas morphogenesis	1	3	0.105115984858075	0.514806982258737	PROX1(PROX1)
GO:0061518	BP	microglial cell proliferation	1	3	0.105115984858075	0.514806982258737	CSF1(CSF1)
GO:0061819	BP	telomeric DNA-containing double minutes formation	1	3	0.105115984858075	0.514806982258737	ERCC4(ERCC4)
GO:0070100	BP	negative regulation of chemokine-mediated signaling pathway	1	3	0.105115984858075	0.514806982258737	PADI2(PADI2)
GO:0070340	BP	detection of bacterial lipopeptide	1	3	0.105115984858075	0.514806982258737	TLR1(TLR1)
GO:0070859	BP	positive regulation of bile acid biosynthetic process	1	3	0.105115984858075	0.514806982258737	STARD4(STARD4)
GO:0070995	BP	NADPH oxidation	1	3	0.105115984858075	0.514806982258737	FMO5(FMO5)
GO:0071462	BP	cellular response to water stimulus	1	3	0.105115984858075	0.514806982258737	PIK3CA(PIK3CA)
GO:0071596	BP	ubiquitin-dependent protein catabolic process via the N-end rule pathway	1	3	0.105115984858075	0.514806982258737	UBR1(UBR1)
GO:0071725	BP	response to triacyl bacterial lipopeptide	1	3	0.105115984858075	0.514806982258737	TLR1(TLR1)
GO:0071727	BP	cellular response to triacyl bacterial lipopeptide	1	3	0.105115984858075	0.514806982258737	TLR1(TLR1)
GO:0072344	BP	rescue of stalled ribosome	1	3	0.105115984858075	0.514806982258737	LTN1(LTN1)
GO:0072383	BP	plus-end-directed vesicle transport along microtubule	1	3	0.105115984858075	0.514806982258737	KIF5B(KIF5B)
GO:0072386	BP	plus-end-directed organelle transport along microtubule	1	3	0.105115984858075	0.514806982258737	KIF5B(KIF5B)
GO:0075733	BP	intracellular transport of virus	1	3	0.105115984858075	0.514806982258737	FMR1(FMR1)
GO:0090210	BP	regulation of establishment of blood-brain barrier	1	3	0.105115984858075	0.514806982258737	ADGRA2(ADGRA2)
GO:0090310	BP	negative regulation of methylation-dependent chromatin silencing	1	3	0.105115984858075	0.514806982258737	TET1(TET1)
GO:0090403	BP	oxidative stress-induced premature senescence	1	3	0.105115984858075	0.514806982258737	PLA2R1(PLA2R1)
GO:0097056	BP	selenocysteinyl-tRNA(Sec) biosynthetic process	1	3	0.105115984858075	0.514806982258737	SEPSECS(SEPSECS)
GO:0098908	BP	regulation of neuronal action potential	1	3	0.105115984858075	0.514806982258737	FMR1(FMR1)
GO:0099011	BP	neuronal dense core vesicle exocytosis	1	3	0.105115984858075	0.514806982258737	UNC13B(UNC13B)
GO:0099525	BP	presynaptic dense core vesicle exocytosis	1	3	0.105115984858075	0.514806982258737	UNC13B(UNC13B)
GO:0150012	BP	positive regulation of neuron projection arborization	1	3	0.105115984858075	0.514806982258737	MAP3K13(MAP3K13)
GO:0150031	BP	regulation of protein localization to lysosome	1	3	0.105115984858075	0.514806982258737	ROCK2(ROCK2)
GO:1901490	BP	regulation of lymphangiogenesis	1	3	0.105115984858075	0.514806982258737	VASH1(VASH1)
GO:1901534	BP	positive regulation of hematopoietic progenitor cell differentiation	1	3	0.105115984858075	0.514806982258737	ZBTB1(ZBTB1)
GO:1901674	BP	regulation of histone H3-K27 acetylation	1	3	0.105115984858075	0.514806982258737	KMT2A(KMT2A)
GO:1902226	BP	regulation of macrophage colony-stimulating factor signaling pathway	1	3	0.105115984858075	0.514806982258737	CSF1(CSF1)
GO:1902669	BP	positive regulation of axon guidance	1	3	0.105115984858075	0.514806982258737	BMPR2(BMPR2)
GO:1902731	BP	negative regulation of chondrocyte proliferation	1	3	0.105115984858075	0.514806982258737	BMPR2(BMPR2)
GO:1903223	BP	positive regulation of oxidative stress-induced neuron death	1	3	0.105115984858075	0.514806982258737	MCL1(MCL1)
GO:1903722	BP	regulation of centriole elongation	1	3	0.105115984858075	0.514806982258737	CEP120(CEP120)
GO:1903724	BP	positive regulation of centriole elongation	1	3	0.105115984858075	0.514806982258737	CEP120(CEP120)
GO:1903971	BP	positive regulation of response to macrophage colony-stimulating factor	1	3	0.105115984858075	0.514806982258737	CSF1(CSF1)
GO:1903974	BP	positive regulation of cellular response to macrophage colony-stimulating factor stimulus	1	3	0.105115984858075	0.514806982258737	CSF1(CSF1)
GO:1903977	BP	positive regulation of glial cell migration	1	3	0.105115984858075	0.514806982258737	CSF1(CSF1)
GO:1904124	BP	microglial cell migration	1	3	0.105115984858075	0.514806982258737	CSF1(CSF1)
GO:1904139	BP	regulation of microglial cell migration	1	3	0.105115984858075	0.514806982258737	CSF1(CSF1)
GO:1904253	BP	positive regulation of bile acid metabolic process	1	3	0.105115984858075	0.514806982258737	STARD4(STARD4)
GO:1904742	BP	regulation of telomeric DNA binding	1	3	0.105115984858075	0.514806982258737	ERCC4(ERCC4)
GO:1905097	BP	regulation of guanyl-nucleotide exchange factor activity	1	3	0.105115984858075	0.514806982258737	CCPG1(CCPG1)
GO:1905198	BP	manchette assembly	1	3	0.105115984858075	0.514806982258737	HOOK1(HOOK1)
GO:1905449	BP	regulation of Fc-gamma receptor signaling pathway involved in phagocytosis	1	3	0.105115984858075	0.514806982258737	APPL1(APPL1)
GO:1905603	BP	regulation of maintenance of permeability of blood-brain barrier	1	3	0.105115984858075	0.514806982258737	ANGPT1(ANGPT1)
GO:1905764	BP	regulation of protection from non-homologous end joining at telomere	1	3	0.105115984858075	0.514806982258737	ERCC4(ERCC4)
GO:1905765	BP	negative regulation of protection from non-homologous end joining at telomere	1	3	0.105115984858075	0.514806982258737	ERCC4(ERCC4)
GO:1990166	BP	protein localization to site of double-strand break	1	3	0.105115984858075	0.514806982258737	SLF2(SLF2)
GO:1990441	BP	negative regulation of transcription from RNA polymerase II promoter in response to endoplasmic reticulum stress	1	3	0.105115984858075	0.514806982258737	JUN(JUN)
GO:2000137	BP	negative regulation of cell proliferation involved in heart morphogenesis	1	3	0.105115984858075	0.514806982258737	BMPR2(BMPR2)
GO:2000312	BP	regulation of kainate selective glutamate receptor activity	1	3	0.105115984858075	0.514806982258737	KLHL24(KLHL24)
GO:2000793	BP	cell proliferation involved in heart valve development	1	3	0.105115984858075	0.514806982258737	BMPR2(BMPR2)
GO:0046394	BP	carboxylic acid biosynthetic process	12	220	0.105307650569998	0.514806982258737	CBR4(CBR4);EP300(EP300);KMO(KMO);OAT(OAT);P2RX7(P2RX7);PDK4(PDK4);PRKAB1(PRKAB1);PRKAB2(PRKAB2);PRKAG3(PRKAG3);PROX1(PROX1);STARD4(STARD4);THNSL2(THNSL2)
GO:0070085	BP	glycosylation	9	153	0.10533492441139	0.514806982258737	ALG9(ALG9);FUT10(FUT10);FUT11(FUT11);GALNT12(GALNT12);ST3GAL2(ST3GAL2);ST3GAL6(ST3GAL6);ST6GALNAC1(ST6GALNAC1);TRIP11(TRIP11);UGGT1(UGGT1)
GO:1901214	BP	regulation of neuron death	9	153	0.10533492441139	0.514806982258737	ANGPT1(ANGPT1);ATM(ATM);CSF1(CSF1);MCL1(MCL1);MSH2(MSH2);NCOA7(NCOA7);NR4A2(NR4A2);PIK3CA(PIK3CA);PRKCI(PRKCI)
GO:0003279	BP	cardiac septum development	5	69	0.105431034332325	0.514806982258737	BMPR2(BMPR2);CPLANE1(CPLANE1);FRS2(FRS2);PROX1(PROX1);TRIP11(TRIP11)
GO:0006275	BP	regulation of DNA replication	5	69	0.105431034332325	0.514806982258737	EGFR(EGFR);ESCO1(ESCO1);LOC101113346(LOC101113346);WAPL(WAPL);ZBTB38(ZBTB38)
GO:0043523	BP	regulation of neuron apoptotic process	7	110	0.105452593030213	0.514806982258737	ANGPT1(ANGPT1);ATM(ATM);MCL1(MCL1);MSH2(MSH2);NR4A2(NR4A2);PIK3CA(PIK3CA);PRKCI(PRKCI)
GO:0060538	BP	skeletal muscle organ development	7	110	0.105452593030213	0.514806982258737	BTG2(BTG2);EGR1(EGR1);EP300(EP300);FOS(FOS);GPCPD1(GPCPD1);HLF(HLF);NR4A1(NR4A1)
GO:0001227	MF	DNA-binding transcription repressor activity, RNA polymerase II-specific	9	157	0.10561880269582	0.323136951613297	CTCF(CTCF);FOXO3(FOXO3);JUN(JUN);KLF12(KLF12);NR3C1(NR3C1);PROX1(PROX1);SP3(SP3);ZBTB4(ZBTB4);ZNF148(ZNF148)
GO:0043130	MF	ubiquitin binding	4	51	0.105820256425433	0.323136951613297	N4BP2(N4BP2);NEDD4(NEDD4);SMARCAD1(SMARCAD1);UBXN7(UBXN7)
GO:0005643	CC	nuclear pore	3	35	0.106293242084656	0.515863532686084	AHCTF1(AHCTF1);EIF5A2(EIF5A2);NUP58(NUP58)
GO:0001938	BP	positive regulation of endothelial cell proliferation	4	50	0.107399253671637	0.522512711863041	BMPR2(BMPR2);EGR3(EGR3);ITGA4(ITGA4);PROX1(PROX1)
GO:1901880	BP	negative regulation of protein depolymerization	4	50	0.107399253671637	0.522512711863041	APC(APC);PIK3CA(PIK3CA);TAOK1(TAOK1);TMOD3(TMOD3)
GO:1902117	BP	positive regulation of organelle assembly	4	50	0.107399253671637	0.522512711863041	CCP110(CCP110);CEP120(CEP120);CNOT6(CNOT6);PROX1(PROX1)
GO:0016053	BP	organic acid biosynthetic process	12	221	0.107921383292791	0.524453571549558	CBR4(CBR4);EP300(EP300);KMO(KMO);OAT(OAT);P2RX7(P2RX7);PDK4(PDK4);PRKAB1(PRKAB1);PRKAB2(PRKAB2);PRKAG3(PRKAG3);PROX1(PROX1);STARD4(STARD4);THNSL2(THNSL2)
GO:0001530	MF	lipopolysaccharide binding	2	16	0.108387631254359	0.325980913621602	LTF(LTF);P2RX7(P2RX7)
GO:0008484	MF	sulfuric ester hydrolase activity	2	16	0.108387631254359	0.325980913621602	ARSK(ARSK);IDS(IDS)
GO:0010857	MF	calcium-dependent protein kinase activity	2	16	0.108387631254359	0.325980913621602	PKN2(PKN2);PRKCI(PRKCI)
GO:0043531	MF	ADP binding	2	16	0.108387631254359	0.325980913621602	COQ8A(COQ8A);MSH2(MSH2)
GO:0045666	BP	positive regulation of neuron differentiation	9	154	0.108510566520334	0.525892068884713	BMPR2(BMPR2);EP300(EP300);GOLGA4(GOLGA4);ITSN2(ITSN2);MAP3K13(MAP3K13);NIN(NIN);PRKCI(PRKCI);PROX1(PROX1);SETX(SETX)
GO:0030097	BP	hemopoiesis	25	530	0.108895132805283	0.525892068884713	ANGPT1(ANGPT1);ARID4A(ARID4A);ATM(ATM);CDH17(CDH17);CSF1(CSF1);DCLRE1C(DCLRE1C);EGR1(EGR1);EGR3(EGR3);EP300(EP300);FOS(FOS);IREB2(IREB2);KMT2A(KMT2A);MLLT3(MLLT3);MSH2(MSH2);MYSM1(MYSM1);PATZ1(PATZ1);PRRC2C(PRRC2C);PYGO1(PYGO1);RC3H2(RC3H2);SFXN1(SFXN1);SP3(SP3);STON2(STON2);TMOD3(TMOD3);ZBTB1(ZBTB1);ZFP36(ZFP36)
GO:0035924	BP	cellular response to vascular endothelial growth factor stimulus	3	32	0.1089586104666	0.525892068884713	ADGRA2(ADGRA2);EGR3(EGR3);PIK3CA(PIK3CA)
GO:0043620	BP	regulation of DNA-templated transcription in response to stress	3	32	0.1089586104666	0.525892068884713	EGR1(EGR1);JUN(JUN);NEDD4(NEDD4)
GO:1902116	BP	negative regulation of organelle assembly	3	32	0.1089586104666	0.525892068884713	CCP110(CCP110);MAK(MAK);ODF2L(ODF2L)
GO:2000351	BP	regulation of endothelial cell apoptotic process	3	32	0.1089586104666	0.525892068884713	ANGPT1(ANGPT1);ITGA4(ITGA4);PRKCI(PRKCI)
GO:0000075	BP	cell cycle checkpoint	7	111	0.109257117340978	0.526139760769844	APC(APC);ATM(ATM);BUB1B(BUB1B);GEN1(GEN1);MSH2(MSH2);PROX1(PROX1);TAOK1(TAOK1)
GO:1901215	BP	negative regulation of neuron death	7	111	0.109257117340978	0.526139760769844	ANGPT1(ANGPT1);CSF1(CSF1);MSH2(MSH2);NCOA7(NCOA7);NR4A2(NR4A2);PIK3CA(PIK3CA);PRKCI(PRKCI)
GO:0001934	BP	positive regulation of protein phosphorylation	24	506	0.109534506836214	0.526879543052842	ANGPT1(ANGPT1);AREG(AREG);BMPR2(BMPR2);CSF1(CSF1);EGFR(EGFR);FMR1(FMR1);FRS2(FRS2);IL6ST(IL6ST);LATS1(LATS1);LOC101123247(LOC101123247);MAP3K13(MAP3K13);NEDD9(NEDD9);P2RX7(P2RX7);PARP14(PARP14);PECAM1(PECAM1);PIK3CA(PIK3CA);PLPP3(PLPP3);PROX1(PROX1);RICTOR(RICTOR);ROCK2(ROCK2);SASH1(SASH1);TAOK1(TAOK1);TGFA(TGFA);WWC1(WWC1)
GO:0004879	MF	nuclear receptor activity	3	33	0.110354643401957	0.328181532803582	NR3C1(NR3C1);NR4A1(NR4A1);NR4A2(NR4A2)
GO:0070063	MF	RNA polymerase binding	3	33	0.110354643401957	0.328181532803582	NEDD4(NEDD4);PKN2(PKN2);ZFP36(ZFP36)
GO:0098531	MF	transcription factor activity, direct ligand regulated sequence-specific DNA binding	3	33	0.110354643401957	0.328181532803582	NR3C1(NR3C1);NR4A1(NR4A1);NR4A2(NR4A2)
GO:0003158	BP	endothelium development	5	70	0.110362602872133	0.529536635689306	BMPR2(BMPR2);CLIC4(CLIC4);PECAM1(PECAM1);PROX1(PROX1);ROCK2(ROCK2)
GO:0010770	BP	positive regulation of cell morphogenesis involved in differentiation	5	70	0.110362602872133	0.529536635689306	BMPR2(BMPR2);GOLGA4(GOLGA4);MAP3K13(MAP3K13);NEDD9(NEDD9);NIN(NIN)
GO:0007264	BP	small GTPase mediated signal transduction	14	268	0.110460073406649	0.529536635689306	ARHGEF12(ARHGEF12);CGNL1(CGNL1);CSF1(CSF1);GARRE1(GARRE1);JUN(JUN);LOC101110888(LOC101110888);PECAM1(PECAM1);RAB39A(RAB39A);RASA1(RASA1);RASGRP1(RASGRP1);RASGRP3(RASGRP3);ROCK2(ROCK2);SCAI(SCAI);SOS2(SOS2)
GO:0097733	CC	photoreceptor cell cilium	4	56	0.111194556446387	0.524649925157963	CERKL(CERKL);GNAT2(GNAT2);MAK(MAK);TTC8(TTC8)
GO:0006882	BP	cellular zinc ion homeostasis	2	16	0.11311534421587	0.532668164078496	SLC30A4(SLC30A4);SLC30A7(SLC30A7)
GO:0008156	BP	negative regulation of DNA replication	2	16	0.11311534421587	0.532668164078496	LOC101113346(LOC101113346);WAPL(WAPL)
GO:0030224	BP	monocyte differentiation	2	16	0.11311534421587	0.532668164078496	CSF1(CSF1);SP3(SP3)
GO:0031664	BP	regulation of lipopolysaccharide-mediated signaling pathway	2	16	0.11311534421587	0.532668164078496	LTF(LTF);SASH1(SASH1)
GO:0032878	BP	regulation of establishment or maintenance of cell polarity	2	16	0.11311534421587	0.532668164078496	KRIT1(KRIT1);RICTOR(RICTOR)
GO:0035089	BP	establishment of apical/basal cell polarity	2	16	0.11311534421587	0.532668164078496	PRKCI(PRKCI);TTC8(TTC8)
GO:0044766	BP	multi-organism transport	2	16	0.11311534421587	0.532668164078496	FMR1(FMR1);PIKFYVE(PIKFYVE)
GO:0050779	BP	RNA destabilization	2	16	0.11311534421587	0.532668164078496	CPEB3(CPEB3);ZFP36(ZFP36)
GO:0051452	BP	intracellular pH reduction	2	16	0.11311534421587	0.532668164078496	CLIC4(CLIC4);RAB39A(RAB39A)
GO:0060148	BP	positive regulation of posttranscriptional gene silencing	2	16	0.11311534421587	0.532668164078496	EGFR(EGFR);FMR1(FMR1)
GO:0061437	BP	renal system vasculature development	2	16	0.11311534421587	0.532668164078496	ANGPT1(ANGPT1);PECAM1(PECAM1)
GO:0061440	BP	kidney vasculature development	2	16	0.11311534421587	0.532668164078496	ANGPT1(ANGPT1);PECAM1(PECAM1)
GO:0071392	BP	cellular response to estradiol stimulus	2	16	0.11311534421587	0.532668164078496	EGFR(EGFR);NRIP1(NRIP1)
GO:0071459	BP	protein localization to chromosome, centromeric region	2	16	0.11311534421587	0.532668164078496	BUB1B(BUB1B);CTCF(CTCF)
GO:1902579	BP	multi-organism localization	2	16	0.11311534421587	0.532668164078496	FMR1(FMR1);PIKFYVE(PIKFYVE)
GO:1903131	BP	mononuclear cell differentiation	2	16	0.11311534421587	0.532668164078496	CSF1(CSF1);SP3(SP3)
GO:0001917	CC	photoreceptor inner segment	3	36	0.113281491580404	0.524649925157963	CERKL(CERKL);GNAT2(GNAT2);MAK(MAK)
GO:0035195	BP	gene silencing by miRNA	4	51	0.113393541218932	0.532799453608162	EGFR(EGFR);FMR1(FMR1);TUT7(TUT7);ZFP36(ZFP36)
GO:1901224	BP	positive regulation of NIK/NF-kappaB signaling	4	51	0.113393541218932	0.532799453608162	EGFR(EGFR);EP300(EP300);RC3H2(RC3H2);SASH1(SASH1)
GO:0018209	BP	peptidyl-serine modification	10	178	0.114152924426459	0.534597358947676	ANGPT1(ANGPT1);ATM(ATM);EGFR(EGFR);LATS1(LATS1);MAP3K13(MAP3K13);PIK3CA(PIK3CA);PIKFYVE(PIKFYVE);PRKCI(PRKCI);RICTOR(RICTOR);ROCK2(ROCK2)
GO:0071214	BP	cellular response to abiotic stimulus	10	178	0.114152924426459	0.534597358947676	ATM(ATM);EGR1(EGR1);EP300(EP300);ERCC4(ERCC4);MAP3K1(MAP3K1);MYLK(MYLK);NEDD4(NEDD4);PIK3CA(PIK3CA);POLK(POLK);ZBTB1(ZBTB1)
GO:0104004	BP	cellular response to environmental stimulus	10	178	0.114152924426459	0.534597358947676	ATM(ATM);EGR1(EGR1);EP300(EP300);ERCC4(ERCC4);MAP3K1(MAP3K1);MYLK(MYLK);NEDD4(NEDD4);PIK3CA(PIK3CA);POLK(POLK);ZBTB1(ZBTB1)
GO:0030522	BP	intracellular receptor signaling pathway	8	134	0.114862184586864	0.537327823940966	ALPK1(ALPK1);ASXL2(ASXL2);EP300(EP300);LATS1(LATS1);NEDD4(NEDD4);PADI2(PADI2);RNF14(RNF14);ZNF366(ZNF366)
GO:0007346	BP	regulation of mitotic cell cycle	14	270	0.115359460002691	0.538679340200554	APC(APC);APPL1(APPL1);ATM(ATM);BUB1B(BUB1B);CCDC8(CCDC8);CDC27(CDC27);EGFR(EGFR);GEN1(GEN1);LOC101113346(LOC101113346);MSH2(MSH2);PKN2(PKN2);SLF2(SLF2);TAOK1(TAOK1);TMOD3(TMOD3)
GO:0010565	BP	regulation of cellular ketone metabolic process	5	71	0.115404171544023	0.538679340200554	ABCD2(ABCD2);EGR1(EGR1);PDK4(PDK4);PROX1(PROX1);STARD4(STARD4)
GO:0031329	BP	regulation of cellular catabolic process	21	437	0.116501858277807	0.543207459680859	ABCD2(ABCD2);AMER1(AMER1);ATM(ATM);BTG2(BTG2);C9orf72(C9orf72);CNOT7(CNOT7);CPEB3(CPEB3);DCP2(DCP2);EP300(EP300);ERCC4(ERCC4);FMR1(FMR1);FOXO3(FOXO3);LATS1(LATS1);MCL1(MCL1);MID2(MID2);P2RX7(P2RX7);PIKFYVE(PIKFYVE);SOCS4(SOCS4);TRDMT1(TRDMT1);USP33(USP33);ZFP36(ZFP36)
GO:0072698	BP	protein localization to microtubule cytoskeleton	3	33	0.116794953457222	0.543978246025594	APC(APC);CEP192(CEP192);MID2(MID2)
GO:0048545	BP	response to steroid hormone	7	113	0.117082580801539	0.544721908712732	EP300(EP300);LATS1(LATS1);NEDD4(NEDD4);NR3C1(NR3C1);PADI2(PADI2);RNF14(RNF14);ZNF366(ZNF366)
GO:0007018	BP	microtubule-based movement	10	179	0.11724404154477	0.54487760355468	DYNC2H1(DYNC2H1);IFT74(IFT74);KIF21A(KIF21A);KIF27(KIF27);KIF3B(KIF3B);KIF5B(KIF5B);KIFC3(KIFC3);LOC101110888(LOC101110888);NME5(NME5);STARD9(STARD9)
GO:0060090	MF	molecular adaptor activity	7	116	0.1175189230843	0.348188036052739	AKAP9(AKAP9);BICD1(BICD1);FRMD4A(FRMD4A);FRS2(FRS2);MAGI3(MAGI3);SASH1(SASH1);WWC1(WWC1)
GO:0048732	BP	gland development	13	248	0.118528327123514	0.54870410017302	AREG(AREG);ARID5B(ARID5B);ATM(ATM);CSF1(CSF1);FRS2(FRS2);LATS1(LATS1);PIK3CA(PIK3CA);PLAG1(PLAG1);PROX1(PROX1);SOX10(SOX10);SP3(SP3);TGFA(TGFA);ZBTB1(ZBTB1)
GO:0003006	BP	developmental process involved in reproduction	20	414	0.118792816932963	0.54870410017302	AREG(AREG);ARID4A(ARID4A);ARID5B(ARID5B);ATM(ATM);BMPR2(BMPR2);CSF1(CSF1);FOXO3(FOXO3);FRS2(FRS2);GRHL2(GRHL2);HOOK1(HOOK1);MARF1(MARF1);MSH2(MSH2);NME5(NME5);NRIP1(NRIP1);PATZ1(PATZ1);PLAG1(PLAG1);PYGO1(PYGO1);RHOBTB3(RHOBTB3);SP3(SP3);VASH1(VASH1)
GO:0016441	BP	posttranscriptional gene silencing	4	52	0.119532290762823	0.54870410017302	EGFR(EGFR);FMR1(FMR1);TUT7(TUT7);ZFP36(ZFP36)
GO:0032204	BP	regulation of telomere maintenance	4	52	0.119532290762823	0.54870410017302	ATM(ATM);DCP2(DCP2);ERCC4(ERCC4);POT1(POT1)
GO:0035194	BP	posttranscriptional gene silencing by RNA	4	52	0.119532290762823	0.54870410017302	EGFR(EGFR);FMR1(FMR1);TUT7(TUT7);ZFP36(ZFP36)
GO:0001103	MF	RNA polymerase II repressing transcription factor binding	2	17	0.120074872396012	0.351837034189784	BBS10(BBS10);GTF2A1(GTF2A1)
GO:0008569	MF	ATP-dependent microtubule motor activity, minus-end-directed	2	17	0.120074872396012	0.351837034189784	DYNC2H1(DYNC2H1);KIFC3(KIFC3)
GO:0070412	MF	R-SMAD binding	2	17	0.120074872396012	0.351837034189784	FOS(FOS);JUN(JUN)
GO:0005694	CC	chromosome	29	703	0.120372043811246	0.524649925157963	AHCTF1(AHCTF1);APC(APC);ATM(ATM);ATRX(ATRX);BUB1B(BUB1B);CTCF(CTCF);EGR1(EGR1);ERCC4(ERCC4);ESCO1(ESCO1);FMR1(FMR1);ICE2(ICE2);JUN(JUN);LOC101113346(LOC101113346);LRIF1(LRIF1);MSH2(MSH2);NEDD4(NEDD4);NRIP1(NRIP1);PADI2(PADI2);PBRM1(PBRM1);POLK(POLK);POT1(POT1);RBL2(RBL2);RIF1(RIF1);SETX(SETX);SHPRH(SHPRH);SLF2(SLF2);SMARCAD1(SMARCAD1);TASOR(TASOR);WAPL(WAPL)
GO:0001822	BP	kidney development	10	180	0.120381594226546	0.54870410017302	AMER1(AMER1);ANGPT1(ANGPT1);ARID5B(ARID5B);CPLANE1(CPLANE1);GCNT1(GCNT1);NPHP3(NPHP3);PECAM1(PECAM1);PROX1(PROX1);PYGO1(PYGO1);SMAD1(SMAD1)
GO:0008584	BP	male gonad development	5	72	0.120553780267503	0.54870410017302	ARID4A(ARID4A);ARID5B(ARID5B);MSH2(MSH2);PATZ1(PATZ1);RHOBTB3(RHOBTB3)
GO:0051098	BP	regulation of binding	12	226	0.121557681106931	0.54870410017302	ANGPT1(ANGPT1);C9orf72(C9orf72);CCPG1(CCPG1);EP300(EP300);ERCC4(ERCC4);FMR1(FMR1);ITGA4(ITGA4);JUN(JUN);KRIT1(KRIT1);NPHP3(NPHP3);USP33(USP33);WAPL(WAPL)
GO:0070997	BP	neuron death	10	181	0.123565332486702	0.54870410017302	ANGPT1(ANGPT1);ATM(ATM);CSF1(CSF1);MCL1(MCL1);MSH2(MSH2);NCOA7(NCOA7);NR4A2(NR4A2);PIK3CA(PIK3CA);PRKCI(PRKCI);USP53(USP53)
GO:0016407	MF	acetyltransferase activity	4	54	0.123631011096476	0.359339719779135	EP300(EP300);ESCO1(ESCO1);GTF3C4(GTF3C4);LOC101120889(LOC101120889)
GO:0001940	CC	male pronucleus	1	4	0.124963876313617	0.524649925157963	RIF1(RIF1)
GO:0005672	CC	transcription factor TFIIA complex	1	4	0.124963876313617	0.524649925157963	GTF2A1(GTF2A1)
GO:0005879	CC	axonemal microtubule	1	4	0.124963876313617	0.524649925157963	CEP162(CEP162)
GO:0030289	CC	protein phosphatase 4 complex	1	4	0.124963876313617	0.524649925157963	PPP4R3B(PPP4R3B)
GO:0030485	CC	smooth muscle contractile fiber	1	4	0.124963876313617	0.524649925157963	PECAM1(PECAM1)
GO:0030877	CC	beta-catenin destruction complex	1	4	0.124963876313617	0.524649925157963	APC(APC)
GO:0031588	CC	nucleotide-activated protein kinase complex	1	4	0.124963876313617	0.524649925157963	PRKAB2(PRKAB2)
GO:0043203	CC	axon hillock	1	4	0.124963876313617	0.524649925157963	MAP2(MAP2)
GO:0070522	CC	ERCC4-ERCC1 complex	1	4	0.124963876313617	0.524649925157963	ERCC4(ERCC4)
GO:0070695	CC	FHF complex	1	4	0.124963876313617	0.524649925157963	HOOK1(HOOK1)
GO:0090571	CC	RNA polymerase II transcription repressor complex	1	4	0.124963876313617	0.524649925157963	DR1(DR1)
GO:0097136	CC	Bcl-2 family protein complex	1	4	0.124963876313617	0.524649925157963	MCL1(MCL1)
GO:0097440	CC	apical dendrite	1	4	0.124963876313617	0.524649925157963	MAP2(MAP2)
GO:0097651	CC	phosphatidylinositol 3-kinase complex, class I	1	4	0.124963876313617	0.524649925157963	PIK3CA(PIK3CA)
GO:0007026	BP	negative regulation of microtubule depolymerization	2	17	0.125241698629663	0.54870410017302	APC(APC);TAOK1(TAOK1)
GO:0007095	BP	mitotic G2 DNA damage checkpoint	2	17	0.125241698629663	0.54870410017302	ATM(ATM);TAOK1(TAOK1)
GO:0010165	BP	response to X-ray	2	17	0.125241698629663	0.54870410017302	ATM(ATM);MSH2(MSH2)
GO:0034067	BP	protein localization to Golgi apparatus	2	17	0.125241698629663	0.54870410017302	ARL5A(ARL5A);ARL5B(ARL5B)
GO:0034123	BP	positive regulation of toll-like receptor signaling pathway	2	17	0.125241698629663	0.54870410017302	LTF(LTF);TLR1(TLR1)
GO:0036010	BP	protein localization to endosome	2	17	0.125241698629663	0.54870410017302	AKAP11(AKAP11);ROCK2(ROCK2)
GO:0045672	BP	positive regulation of osteoclast differentiation	2	17	0.125241698629663	0.54870410017302	CSF1(CSF1);FOS(FOS)
GO:0045851	BP	pH reduction	2	17	0.125241698629663	0.54870410017302	CLIC4(CLIC4);RAB39A(RAB39A)
GO:0055069	BP	zinc ion homeostasis	2	17	0.125241698629663	0.54870410017302	SLC30A4(SLC30A4);SLC30A7(SLC30A7)
GO:0061162	BP	establishment of monopolar cell polarity	2	17	0.125241698629663	0.54870410017302	PRKCI(PRKCI);TTC8(TTC8)
GO:1901661	BP	quinone metabolic process	2	17	0.125241698629663	0.54870410017302	CBR4(CBR4);COQ8A(COQ8A)
GO:2001032	BP	regulation of double-strand break repair via nonhomologous end joining	2	17	0.125241698629663	0.54870410017302	POT1(POT1);RIF1(RIF1)
GO:0051726	BP	regulation of cell cycle	26	564	0.125413440829651	0.54870410017302	AHCTF1(AHCTF1);APC(APC);APPL1(APPL1);ATM(ATM);BUB1B(BUB1B);CABLES1(CABLES1);CCDC8(CCDC8);CCP110(CCP110);CCPG1(CCPG1);CDC27(CDC27);CEP120(CEP120);EGFR(EGFR);GEN1(GEN1);LATS1(LATS1);LOC101113346(LOC101113346);MLF1(MLF1);MSH2(MSH2);NR4A1(NR4A1);PKN2(PKN2);PROX1(PROX1);RBL2(RBL2);ROCK2(ROCK2);SLF2(SLF2);TAOK1(TAOK1);TMOD3(TMOD3);WAPL(WAPL)
GO:0001936	BP	regulation of endothelial cell proliferation	5	73	0.125809368157897	0.54870410017302	BMPR2(BMPR2);EGR3(EGR3);ITGA4(ITGA4);PROX1(PROX1);VASH1(VASH1)
GO:0035821	BP	modification of morphology or physiology of other organism	5	73	0.125809368157897	0.54870410017302	CHD1(CHD1);EP300(EP300);FMR1(FMR1);JUN(JUN);LTF(LTF)
GO:0046546	BP	development of primary male sexual characteristics	5	73	0.125809368157897	0.54870410017302	ARID4A(ARID4A);ARID5B(ARID5B);MSH2(MSH2);PATZ1(PATZ1);RHOBTB3(RHOBTB3)
GO:0033143	BP	regulation of intracellular steroid hormone receptor signaling pathway	4	53	0.125811414958198	0.54870410017302	EP300(EP300);LATS1(LATS1);RNF14(RNF14);ZNF366(ZNF366)
GO:0030278	BP	regulation of ossification	8	137	0.125893678033176	0.54870410017302	BMPR2(BMPR2);CRIM1(CRIM1);CSF1(CSF1);FBN2(FBN2);IL6ST(IL6ST);LTF(LTF);P2RX7(P2RX7);SMAD1(SMAD1)
GO:0051402	BP	neuron apoptotic process	8	137	0.125893678033176	0.54870410017302	ANGPT1(ANGPT1);ATM(ATM);MCL1(MCL1);MSH2(MSH2);NR4A2(NR4A2);PIK3CA(PIK3CA);PRKCI(PRKCI);USP53(USP53)
GO:0048523	BP	negative regulation of cellular process	104	2586	0.126276183660994	0.54870410017302	ADGRA2(ADGRA2);AMER1(AMER1);ANGPT1(ANGPT1);APC(APC);APPL1(APPL1);ARID4A(ARID4A);ARID5B(ARID5B);ATM(ATM);BMPR2(BMPR2);BPIFA1(BPIFA1);BTG2(BTG2);BUB1B(BUB1B);C9orf72(C9orf72);CCDC8(CCDC8);CCP110(CCP110);CD84(CD84);CEP192(CEP192);CGNL1(CGNL1);CHD8(CHD8);CLIC4(CLIC4);CNOT7(CNOT7);CPEB3(CPEB3);CRIM1(CRIM1);CSF1(CSF1);CTCF(CTCF);DCP2(DCP2);DR1(DR1);EGFR(EGFR);EGR1(EGR1);EGR3(EGR3);EP300(EP300);ERCC4(ER…
GO:0044772	BP	mitotic cell cycle phase transition	11	205	0.127400711386188	0.54870410017302	APC(APC);APPL1(APPL1);ATM(ATM);BUB1B(BUB1B);CDC27(CDC27);EGFR(EGFR);GEN1(GEN1);LATS1(LATS1);LOC101113346(LOC101113346);TAOK1(TAOK1);TMOD3(TMOD3)
GO:0005771	CC	multivesicular body	2	19	0.127442575638772	0.526696269632114	EGFR(EGFR);RAB27B(RAB27B)
GO:0098686	CC	hippocampal mossy fiber to CA3 synapse	2	19	0.127442575638772	0.526696269632114	RNF19A(RNF19A);UNC13B(UNC13B)
GO:0045892	BP	negative regulation of transcription, DNA-templated	24	517	0.129689223014139	0.54870410017302	ARID4A(ARID4A);ARID5B(ARID5B);CHD8(CHD8);CPEB3(CPEB3);DR1(DR1);EGR1(EGR1);EP300(EP300);JUN(JUN);NEDD4(NEDD4);NR4A2(NR4A2);NRIP1(NRIP1);RFX5(RFX5);RIF1(RIF1);TASOR(TASOR);TET1(TET1);WWC1(WWC1);ZBTB1(ZBTB1);ZBTB33(ZBTB33);ZBTB38(ZBTB38);ZFP36(ZFP36);ZNF12(ZNF12);ZNF24(ZNF24);ZNF318(ZNF318);ZNF366(ZNF366)
GO:0001894	BP	tissue homeostasis	8	138	0.129689999641773	0.54870410017302	BBS10(BBS10);CSF1(CSF1);KMT2A(KMT2A);MAK(MAK);P2RX7(P2RX7);PDK4(PDK4);POC1B(POC1B);WDR36(WDR36)
GO:0010638	BP	positive regulation of organelle organization	18	371	0.129980924450819	0.54870410017302	ATM(ATM);C2CD5(C2CD5);CCP110(CCP110);CEP120(CEP120);CNOT6(CNOT6);FMR1(FMR1);KMT2A(KMT2A);MARCHF5(MARCHF5);NIN(NIN);POT1(POT1);PROX1(PROX1);RICTOR(RICTOR);RIF1(RIF1);ROCK2(ROCK2);SLF2(SLF2);TASOR(TASOR);TET1(TET1);TOGARAM1(TOGARAM1)
GO:0019867	CC	outer membrane	6	105	0.131090408047407	0.533437121977525	CPT1A(CPT1A);FOXO3(FOXO3);KMO(KMO);MARCHF5(MARCHF5);SOX10(SOX10);VPS13A(VPS13A)
GO:0031968	CC	organelle outer membrane	6	105	0.131090408047407	0.533437121977525	CPT1A(CPT1A);FOXO3(FOXO3);KMO(KMO);MARCHF5(MARCHF5);SOX10(SOX10);VPS13A(VPS13A)
GO:0002244	BP	hematopoietic progenitor cell differentiation	5	74	0.131168778984285	0.54870410017302	MLLT3(MLLT3);PRRC2C(PRRC2C);PYGO1(PYGO1);STON2(STON2);ZBTB1(ZBTB1)
GO:1904375	BP	regulation of protein localization to cell periphery	5	74	0.131168778984285	0.54870410017302	AKAP5(AKAP5);APPL1(APPL1);EGFR(EGFR);KIF5B(KIF5B);PRKCI(PRKCI)
GO:0007568	BP	aging	6	95	0.131503324899423	0.54870410017302	ATM(ATM);BAZ2B(BAZ2B);MARCHF5(MARCHF5);MSH2(MSH2);PLA2R1(PLA2R1);VASH1(VASH1)
GO:1905475	BP	regulation of protein localization to membrane	6	95	0.131503324899423	0.54870410017302	AKAP5(AKAP5);APPL1(APPL1);C2CD5(C2CD5);EGFR(EGFR);KIF5B(KIF5B);PRKCI(PRKCI)
GO:1902679	BP	negative regulation of RNA biosynthetic process	24	518	0.131626079665628	0.54870410017302	ARID4A(ARID4A);ARID5B(ARID5B);CHD8(CHD8);CPEB3(CPEB3);DR1(DR1);EGR1(EGR1);EP300(EP300);JUN(JUN);NEDD4(NEDD4);NR4A2(NR4A2);NRIP1(NRIP1);RFX5(RFX5);RIF1(RIF1);TASOR(TASOR);TET1(TET1);WWC1(WWC1);ZBTB1(ZBTB1);ZBTB33(ZBTB33);ZBTB38(ZBTB38);ZFP36(ZFP36);ZNF12(ZNF12);ZNF24(ZNF24);ZNF318(ZNF318);ZNF366(ZNF366)
GO:1903507	BP	negative regulation of nucleic acid-templated transcription	24	518	0.131626079665628	0.54870410017302	ARID4A(ARID4A);ARID5B(ARID5B);CHD8(CHD8);CPEB3(CPEB3);DR1(DR1);EGR1(EGR1);EP300(EP300);JUN(JUN);NEDD4(NEDD4);NR4A2(NR4A2);NRIP1(NRIP1);RFX5(RFX5);RIF1(RIF1);TASOR(TASOR);TET1(TET1);WWC1(WWC1);ZBTB1(ZBTB1);ZBTB33(ZBTB33);ZBTB38(ZBTB38);ZFP36(ZFP36);ZNF12(ZNF12);ZNF24(ZNF24);ZNF318(ZNF318);ZNF366(ZNF366)
GO:0003950	MF	NAD+ ADP-ribosyltransferase activity	2	18	0.132054193193656	0.359339719779135	PARP14(PARP14);PARP8(PARP8)
GO:0016709	MF	oxidoreductase activity, acting on paired donors, with incorporation or reduction of molecular oxygen, NAD(P)H as one donor, and incorporation of one atom of oxygen	2	18	0.132054193193656	0.359339719779135	FMO5(FMO5);KMO(KMO)
GO:0034061	MF	DNA polymerase activity	2	18	0.132054193193656	0.359339719779135	POLK(POLK);REV3L(REV3L)
GO:0006303	BP	double-strand break repair via nonhomologous end joining	3	35	0.133068729621136	0.54870410017302	ERCC4(ERCC4);POT1(POT1);RIF1(RIF1)
GO:0042531	BP	positive regulation of tyrosine phosphorylation of STAT protein	3	35	0.133068729621136	0.54870410017302	IL6ST(IL6ST);PARP14(PARP14);PECAM1(PECAM1)
GO:0044380	BP	protein localization to cytoskeleton	3	35	0.133068729621136	0.54870410017302	APC(APC);CEP192(CEP192);MID2(MID2)
GO:0045814	BP	negative regulation of gene expression, epigenetic	3	35	0.133068729621136	0.54870410017302	RIF1(RIF1);TASOR(TASOR);TET1(TET1)
GO:0046605	BP	regulation of centrosome cycle	3	35	0.133068729621136	0.54870410017302	CEP120(CEP120);GEN1(GEN1);ROCK2(ROCK2)
GO:0051058	BP	negative regulation of small GTPase mediated signal transduction	3	35	0.133068729621136	0.54870410017302	CGNL1(CGNL1);RASA1(RASA1);SCAI(SCAI)
GO:0051148	BP	negative regulation of muscle cell differentiation	3	35	0.133068729621136	0.54870410017302	BMPR2(BMPR2);FRS2(FRS2);SMAD1(SMAD1)
GO:0060042	BP	retina morphogenesis in camera-type eye	3	35	0.133068729621136	0.54870410017302	GNAT2(GNAT2);PROX1(PROX1);TTC8(TTC8)
GO:0060324	BP	face development	3	35	0.133068729621136	0.54870410017302	ARID5B(ARID5B);EP300(EP300);GRHL2(GRHL2)
GO:0034248	BP	regulation of cellular amide metabolic process	12	230	0.13314010549112	0.54870410017302	BTG2(BTG2);CNOT6(CNOT6);CNOT7(CNOT7);CPEB3(CPEB3);EIF5A2(EIF5A2);FMR1(FMR1);LTN1(LTN1);PAIP2B(PAIP2B);PDK4(PDK4);ROCK2(ROCK2);SEPSECS(SEPSECS);ZFP36(ZFP36)
GO:0001101	BP	response to acid chemical	7	117	0.133579210434871	0.54870410017302	ATM(ATM);CPEB3(CPEB3);FOXO3(FOXO3);PDK4(PDK4);PIK3CA(PIK3CA);SETX(SETX);UBR1(UBR1)
GO:1990841	MF	promoter-specific chromatin binding	3	36	0.133927	0.359339719779135	EGR1(EGR1);ERCC4(ERCC4);RBL2(RBL2)
GO:0007167	BP	enzyme linked receptor protein signaling pathway	25	544	0.134185653431885	0.54870410017302	ADGRA2(ADGRA2);ANGPT1(ANGPT1);APC(APC);APPL1(APPL1);ARID5B(ARID5B);BMPR2(BMPR2);C2CD5(C2CD5);CRIM1(CRIM1);CSF1(CSF1);EGR1(EGR1);EP300(EP300);FBN2(FBN2);FOS(FOS);FRS2(FRS2);JUN(JUN);LATS1(LATS1);LEMD3(LEMD3);NEDD4(NEDD4);PDK4(PDK4);PIK3CA(PIK3CA);RNF111(RNF111);SETX(SETX);SMAD1(SMAD1);SOCS4(SOCS4);TGFA(TGFA)
GO:0002151	MF	G-quadruplex RNA binding	1	4	0.13435788769659	0.359339719779135	FMR1(FMR1)
GO:0003836	MF	beta-galactoside (CMP) alpha-2,3-sialyltransferase activity	1	4	0.13435788769659	0.359339719779135	ST3GAL2(ST3GAL2)
GO:0004031	MF	aldehyde oxidase activity	1	4	0.13435788769659	0.359339719779135	FMO5(FMO5)
GO:0004468	MF	lysine N-acetyltransferase activity, acting on acetyl phosphate as donor	1	4	0.13435788769659	0.359339719779135	EP300(EP300)
GO:0005068	MF	transmembrane receptor protein tyrosine kinase adaptor activity	1	4	0.13435788769659	0.359339719779135	FRS2(FRS2)
GO:0005127	MF	ciliary neurotrophic factor receptor binding	1	4	0.13435788769659	0.359339719779135	IL6ST(IL6ST)
GO:0005436	MF	sodium:phosphate symporter activity	1	4	0.13435788769659	0.359339719779135	SLC34A2(SLC34A2)
GO:0008821	MF	crossover junction endodeoxyribonuclease activity	1	4	0.13435788769659	0.359339719779135	GEN1(GEN1)
GO:0016428	MF	tRNA (cytosine-5-)-methyltransferase activity	1	4	0.13435788769659	0.359339719779135	TRDMT1(TRDMT1)
GO:0016623	MF	oxidoreductase activity, acting on the aldehyde or oxo group of donors, oxygen as acceptor	1	4	0.13435788769659	0.359339719779135	FMO5(FMO5)
GO:0022889	MF	serine transmembrane transporter activity	1	4	0.13435788769659	0.359339719779135	SFXN1(SFXN1)
GO:0030151	MF	molybdenum ion binding	1	4	0.13435788769659	0.359339719779135	MOCOS(MOCOS)
GO:0032138	MF	single base insertion or deletion binding	1	4	0.13435788769659	0.359339719779135	MSH2(MSH2)
GO:0045504	MF	dynein heavy chain binding	1	4	0.13435788769659	0.359339719779135	DNAL1(DNAL1)
GO:0047631	MF	ADP-ribose diphosphatase activity	1	4	0.13435788769659	0.359339719779135	NUDT9(NUDT9)
GO:0052812	MF	phosphatidylinositol-3,4-bisphosphate 5-kinase activity	1	4	0.13435788769659	0.359339719779135	PIK3CA(PIK3CA)
GO:0061821	MF	telomeric D-loop binding	1	4	0.13435788769659	0.359339719779135	POT1(POT1)
GO:0070579	MF	methylcytosine dioxygenase activity	1	4	0.13435788769659	0.359339719779135	TET1(TET1)
GO:0070728	MF	leucine binding	1	4	0.13435788769659	0.359339719779135	UBR1(UBR1)
GO:0070878	MF	primary miRNA binding	1	4	0.13435788769659	0.359339719779135	SMAD1(SMAD1)
GO:0097677	MF	STAT family protein binding	1	4	0.13435788769659	0.359339719779135	EP300(EP300)
GO:0051962	BP	positive regulation of nervous system development	13	254	0.134992868400028	0.54870410017302	BMPR2(BMPR2);CSF1(CSF1);EP300(EP300);GOLGA4(GOLGA4);IL6ST(IL6ST);ITSN2(ITSN2);MAP3K13(MAP3K13);NIN(NIN);PLAG1(PLAG1);PRKCI(PRKCI);PROX1(PROX1);SETX(SETX);SOX10(SOX10)
GO:0071407	BP	cellular response to organic cyclic compound	12	231	0.136127849565162	0.54870410017302	EGFR(EGFR);EP300(EP300);LATS1(LATS1);NEDD4(NEDD4);NR3C1(NR3C1);NRIP1(NRIP1);P2RX7(P2RX7);PADI2(PADI2);RNF14(RNF14);ROCK2(ROCK2);SMAD1(SMAD1);ZNF366(ZNF366)
GO:1990782	MF	protein tyrosine kinase binding	4	56	0.136164163273145	0.362952635881928	ANGPT1(ANGPT1);BMPR2(BMPR2);FRS2(FRS2);NEDD9(NEDD9)
GO:1901988	BP	negative regulation of cell cycle phase transition	6	96	0.136268437788899	0.54870410017302	APC(APC);ATM(ATM);BUB1B(BUB1B);GEN1(GEN1);LOC101113346(LOC101113346);TAOK1(TAOK1)
GO:0006633	BP	fatty acid biosynthetic process	5	75	0.136629766629642	0.54870410017302	CBR4(CBR4);PDK4(PDK4);PRKAB1(PRKAB1);PRKAB2(PRKAB2);THNSL2(THNSL2)
GO:0007010	BP	cytoskeleton organization	36	821	0.136752650132806	0.54870410017302	AKAP11(AKAP11);ALMS1(ALMS1);APC(APC);BRWD3(BRWD3);C9orf72(C9orf72);CCDC8(CCDC8);CCP110(CCP110);CEP120(CEP120);CEP192(CEP192);CEP70(CEP70);CGNL1(CGNL1);DNAJB13(DNAJB13);DNAL1(DNAL1);GEN1(GEN1);HOOK1(HOOK1);KIF3B(KIF3B);KLHL24(KLHL24);LATS1(LATS1);LOC101110888(LOC101110888);MAP2(MAP2);NIN(NIN);PIK3CA(PIK3CA);POC1B(POC1B);PRKCI(PRKCI);PROX1(PROX1);RICTOR(RICTOR);ROCK2(ROCK2);SASS6(SASS6);SLK(SLK);SP…
GO:0007059	BP	chromosome segregation	11	208	0.13677565155806	0.54870410017302	APC(APC);ATM(ATM);BUB1B(BUB1B);CDC27(CDC27);ESCO1(ESCO1);FANCM(FANCM);GEN1(GEN1);LATS1(LATS1);SLF2(SLF2);SMARCAD1(SMARCAD1);WAPL(WAPL)
GO:0002520	BP	immune system development	27	595	0.136813612597439	0.54870410017302	ANGPT1(ANGPT1);ARID4A(ARID4A);ATM(ATM);CDH17(CDH17);CSF1(CSF1);DCLRE1C(DCLRE1C);EGR1(EGR1);EGR3(EGR3);EP300(EP300);FOS(FOS);IREB2(IREB2);KMT2A(KMT2A);MLLT3(MLLT3);MSH2(MSH2);MYSM1(MYSM1);PATZ1(PATZ1);PRRC2C(PRRC2C);PYGO1(PYGO1);RC3H2(RC3H2);RIF1(RIF1);RO60(RO60);SFXN1(SFXN1);SP3(SP3);STON2(STON2);TMOD3(TMOD3);ZBTB1(ZBTB1);ZFP36(ZFP36)
GO:0000098	BP	sulfur amino acid catabolic process	1	4	0.137645212827991	0.54870410017302	PCYOX1(PCYOX1)
GO:0000712	BP	resolution of meiotic recombination intermediates	1	4	0.137645212827991	0.54870410017302	FANCM(FANCM)
GO:0001514	BP	selenocysteine incorporation	1	4	0.137645212827991	0.54870410017302	SEPSECS(SEPSECS)
GO:0002227	BP	innate immune response in mucosa	1	4	0.137645212827991	0.54870410017302	LTF(LTF)
GO:0002386	BP	immune response in mucosal-associated lymphoid tissue	1	4	0.137645212827991	0.54870410017302	BPIFA1(BPIFA1)
GO:0002433	BP	immune response-regulating cell surface receptor signaling pathway involved in phagocytosis	1	4	0.137645212827991	0.54870410017302	APPL1(APPL1)
GO:0003186	BP	tricuspid valve morphogenesis	1	4	0.137645212827991	0.54870410017302	BMPR2(BMPR2)
GO:0006054	BP	N-acetylneuraminate metabolic process	1	4	0.137645212827991	0.54870410017302	LOC101106806(LOC101106806)
GO:0006348	BP	chromatin silencing at telomere	1	4	0.137645212827991	0.54870410017302	RIF1(RIF1)
GO:0006370	BP	7-methylguanosine mRNA capping	1	4	0.137645212827991	0.54870410017302	CMTR2(CMTR2)
GO:0006384	BP	transcription initiation from RNA polymerase III promoter	1	4	0.137645212827991	0.54870410017302	GTF3C4(GTF3C4)
GO:0006451	BP	translational readthrough	1	4	0.137645212827991	0.54870410017302	SEPSECS(SEPSECS)
GO:0006824	BP	cobalt ion transport	1	4	0.137645212827991	0.54870410017302	TCN1(TCN1)
GO:0006975	BP	DNA damage induced protein phosphorylation	1	4	0.137645212827991	0.54870410017302	ATM(ATM)
GO:0010216	BP	maintenance of DNA methylation	1	4	0.137645212827991	0.54870410017302	CTCF(CTCF)
GO:0016081	BP	synaptic vesicle docking	1	4	0.137645212827991	0.54870410017302	UNC13B(UNC13B)
GO:0016584	BP	nucleosome positioning	1	4	0.137645212827991	0.54870410017302	CTCF(CTCF)
GO:0019065	BP	receptor-mediated endocytosis of virus by host cell	1	4	0.137645212827991	0.54870410017302	PIKFYVE(PIKFYVE)
GO:0019805	BP	quinolinate biosynthetic process	1	4	0.137645212827991	0.54870410017302	KMO(KMO)
GO:0021540	BP	corpus callosum morphogenesis	1	4	0.137645212827991	0.54870410017302	NIN(NIN)
GO:0021684	BP	cerebellar granular layer formation	1	4	0.137645212827991	0.54870410017302	PROX1(PROX1)
GO:0021707	BP	cerebellar granule cell differentiation	1	4	0.137645212827991	0.54870410017302	PROX1(PROX1)
GO:0032493	BP	response to bacterial lipoprotein	1	4	0.137645212827991	0.54870410017302	TLR1(TLR1)
GO:0032730	BP	positive regulation of interleukin-1 alpha production	1	4	0.137645212827991	0.54870410017302	P2RX7(P2RX7)
GO:0032808	BP	lacrimal gland development	1	4	0.137645212827991	0.54870410017302	SOX10(SOX10)
GO:0032926	BP	negative regulation of activin receptor signaling pathway	1	4	0.137645212827991	0.54870410017302	LEMD3(LEMD3)
GO:0034354	BP	'de novo' NAD biosynthetic process from tryptophan	1	4	0.137645212827991	0.54870410017302	KMO(KMO)
GO:0035583	BP	sequestering of TGFbeta in extracellular matrix	1	4	0.137645212827991	0.54870410017302	FBN2(FBN2)
GO:0035696	BP	monocyte extravasation	1	4	0.137645212827991	0.54870410017302	PECAM1(PECAM1)
GO:0035771	BP	interleukin-4-mediated signaling pathway	1	4	0.137645212827991	0.54870410017302	PARP14(PARP14)
GO:0038096	BP	Fc-gamma receptor signaling pathway involved in phagocytosis	1	4	0.137645212827991	0.54870410017302	APPL1(APPL1)
GO:0038145	BP	macrophage colony-stimulating factor signaling pathway	1	4	0.137645212827991	0.54870410017302	CSF1(CSF1)
GO:0042448	BP	progesterone metabolic process	1	4	0.137645212827991	0.54870410017302	EGR1(EGR1)
GO:0042488	BP	positive regulation of odontogenesis of dentin-containing tooth	1	4	0.137645212827991	0.54870410017302	CSF1(CSF1)
GO:0042695	BP	thelarche	1	4	0.137645212827991	0.54870410017302	AREG(AREG)
GO:0045906	BP	negative regulation of vasoconstriction	1	4	0.137645212827991	0.54870410017302	BMPR2(BMPR2)
GO:0048298	BP	positive regulation of isotype switching to IgA isotypes	1	4	0.137645212827991	0.54870410017302	MSH2(MSH2)
GO:0048496	BP	maintenance of animal organ identity	1	4	0.137645212827991	0.54870410017302	NPHP3(NPHP3)
GO:0048845	BP	venous blood vessel morphogenesis	1	4	0.137645212827991	0.54870410017302	PROX1(PROX1)
GO:0050812	BP	regulation of acyl-CoA biosynthetic process	1	4	0.137645212827991	0.54870410017302	PDK4(PDK4)
GO:0060744	BP	mammary gland branching involved in thelarche	1	4	0.137645212827991	0.54870410017302	AREG(AREG)
GO:0060750	BP	epithelial cell proliferation involved in mammary gland duct elongation	1	4	0.137645212827991	0.54870410017302	AREG(AREG)
GO:0060751	BP	branch elongation involved in mammary gland duct branching	1	4	0.137645212827991	0.54870410017302	AREG(AREG)
GO:0061088	BP	regulation of sequestering of zinc ion	1	4	0.137645212827991	0.54870410017302	SLC30A4(SLC30A4)
GO:0061470	BP	T follicular helper cell differentiation	1	4	0.137645212827991	0.54870410017302	RC3H2(RC3H2)
GO:0061511	BP	centriole elongation	1	4	0.137645212827991	0.54870410017302	CEP120(CEP120)
GO:0061517	BP	macrophage proliferation	1	4	0.137645212827991	0.54870410017302	CSF1(CSF1)
GO:0070339	BP	response to bacterial lipopeptide	1	4	0.137645212827991	0.54870410017302	TLR1(TLR1)
GO:0070966	BP	nuclear-transcribed mRNA catabolic process, no-go decay	1	4	0.137645212827991	0.54870410017302	CNOT6(CNOT6)
GO:0071220	BP	cellular response to bacterial lipoprotein	1	4	0.137645212827991	0.54870410017302	TLR1(TLR1)
GO:0071221	BP	cellular response to bacterial lipopeptide	1	4	0.137645212827991	0.54870410017302	TLR1(TLR1)
GO:0071500	BP	cellular response to nitrosative stress	1	4	0.137645212827991	0.54870410017302	ATM(ATM)
GO:0071921	BP	cohesin loading	1	4	0.137645212827991	0.54870410017302	WAPL(WAPL)
GO:0075509	BP	endocytosis involved in viral entry into host cell	1	4	0.137645212827991	0.54870410017302	PIKFYVE(PIKFYVE)
GO:0090238	BP	positive regulation of arachidonic acid secretion	1	4	0.137645212827991	0.54870410017302	PLA2R1(PLA2R1)
GO:0090383	BP	phagosome acidification	1	4	0.137645212827991	0.54870410017302	RAB39A(RAB39A)
GO:0099041	BP	vesicle tethering to Golgi	1	4	0.137645212827991	0.54870410017302	TRIP11(TRIP11)
GO:1900019	BP	regulation of protein kinase C activity	1	4	0.137645212827991	0.54870410017302	EGFR(EGFR)
GO:1900020	BP	positive regulation of protein kinase C activity	1	4	0.137645212827991	0.54870410017302	EGFR(EGFR)
GO:1901142	BP	insulin metabolic process	1	4	0.137645212827991	0.54870410017302	ERO1B(ERO1B)
GO:1902083	BP	negative regulation of peptidyl-cysteine S-nitrosylation	1	4	0.137645212827991	0.54870410017302	NCOA7(NCOA7)
GO:1902415	BP	regulation of mRNA binding	1	4	0.137645212827991	0.54870410017302	FMR1(FMR1)
GO:1902416	BP	positive regulation of mRNA binding	1	4	0.137645212827991	0.54870410017302	FMR1(FMR1)
GO:1902498	BP	regulation of protein autoubiquitination	1	4	0.137645212827991	0.54870410017302	SASH1(SASH1)
GO:1902527	BP	positive regulation of protein monoubiquitination	1	4	0.137645212827991	0.54870410017302	FANCM(FANCM)
GO:1902961	BP	positive regulation of aspartic-type endopeptidase activity involved in amyloid precursor protein catabolic process	1	4	0.137645212827991	0.54870410017302	ROCK2(ROCK2)
GO:1903251	BP	multi-ciliated epithelial cell differentiation	1	4	0.137645212827991	0.54870410017302	TTC8(TTC8)
GO:1903347	BP	negative regulation of bicellular tight junction assembly	1	4	0.137645212827991	0.54870410017302	ROCK2(ROCK2)
GO:1903348	BP	positive regulation of bicellular tight junction assembly	1	4	0.137645212827991	0.54870410017302	NPHP1(NPHP1)
GO:1904158	BP	axonemal central apparatus assembly	1	4	0.137645212827991	0.54870410017302	DNAJB13(DNAJB13)
GO:1904505	BP	regulation of telomere maintenance in response to DNA damage	1	4	0.137645212827991	0.54870410017302	ERCC4(ERCC4)
GO:1904506	BP	negative regulation of telomere maintenance in response to DNA damage	1	4	0.137645212827991	0.54870410017302	ERCC4(ERCC4)
GO:1904781	BP	positive regulation of protein localization to centrosome	1	4	0.137645212827991	0.54870410017302	APC(APC)
GO:1904872	BP	regulation of telomerase RNA localization to Cajal body	1	4	0.137645212827991	0.54870410017302	DCP2(DCP2)
GO:1905774	BP	regulation of DNA helicase activity	1	4	0.137645212827991	0.54870410017302	POT1(POT1)
GO:2000172	BP	regulation of branching morphogenesis of a nerve	1	4	0.137645212827991	0.54870410017302	MAP3K13(MAP3K13)
GO:2000650	BP	negative regulation of sodium ion transmembrane transporter activity	1	4	0.137645212827991	0.54870410017302	NEDD4(NEDD4)
GO:2000653	BP	regulation of genetic imprinting	1	4	0.137645212827991	0.54870410017302	PIK3CA(PIK3CA)
GO:0000578	BP	embryonic axis specification	2	18	0.13765937960648	0.54870410017302	FRS2(FRS2);TASOR(TASOR)
GO:0001702	BP	gastrulation with mouth forming second	2	18	0.13765937960648	0.54870410017302	FRS2(FRS2);PLPP3(PLPP3)
GO:0002931	BP	response to ischemia	2	18	0.13765937960648	0.54870410017302	CSF1(CSF1);EGR1(EGR1)
GO:0030511	BP	positive regulation of transforming growth factor beta receptor signaling pathway	2	18	0.13765937960648	0.54870410017302	EP300(EP300);RNF111(RNF111)
GO:0031114	BP	regulation of microtubule depolymerization	2	18	0.13765937960648	0.54870410017302	APC(APC);TAOK1(TAOK1)
GO:0032365	BP	intracellular lipid transport	2	18	0.13765937960648	0.54870410017302	SERAC1(SERAC1);STARD4(STARD4)
GO:0033962	BP	cytoplasmic mRNA processing body assembly	2	18	0.13765937960648	0.54870410017302	CNOT6(CNOT6);CNOT7(CNOT7)
GO:0044788	BP	modulation by host of viral process	2	18	0.13765937960648	0.54870410017302	FMR1(FMR1);LTF(LTF)
GO:0045616	BP	regulation of keratinocyte differentiation	2	18	0.13765937960648	0.54870410017302	GRHL2(GRHL2);ROCK2(ROCK2)
GO:0045830	BP	positive regulation of isotype switching	2	18	0.13765937960648	0.54870410017302	MSH2(MSH2);RIF1(RIF1)
GO:0048745	BP	smooth muscle tissue development	2	18	0.13765937960648	0.54870410017302	MYLK(MYLK);PROX1(PROX1)
GO:0060444	BP	branching involved in mammary gland duct morphogenesis	2	18	0.13765937960648	0.54870410017302	AREG(AREG);CSF1(CSF1)
GO:0061339	BP	establishment or maintenance of monopolar cell polarity	2	18	0.13765937960648	0.54870410017302	PRKCI(PRKCI);TTC8(TTC8)
GO:1900181	BP	negative regulation of protein localization to nucleus	2	18	0.13765937960648	0.54870410017302	ANGPT1(ANGPT1);LATS1(LATS1)
GO:1903203	BP	regulation of oxidative stress-induced neuron death	2	18	0.13765937960648	0.54870410017302	MCL1(MCL1);NCOA7(NCOA7)
GO:1903846	BP	positive regulation of cellular response to transforming growth factor beta stimulus	2	18	0.13765937960648	0.54870410017302	EP300(EP300);RNF111(RNF111)
GO:0071375	BP	cellular response to peptide hormone stimulus	7	118	0.137874850662046	0.548782503663565	APC(APC);APPL1(APPL1);C2CD5(C2CD5);NR4A1(NR4A1);NR4A2(NR4A2);PDK4(PDK4);PRKCI(PRKCI)
GO:0097435	BP	supramolecular fiber organization	20	423	0.137936875480389	0.548782503663565	ALMS1(ALMS1);APC(APC);C9orf72(C9orf72);CEP120(CEP120);CEP192(CEP192);CGNL1(CGNL1);HOOK1(HOOK1);KLHL24(KLHL24);LATS1(LATS1);NIN(NIN);PIK3CA(PIK3CA);PRKCI(PRKCI);PROX1(PROX1);RICTOR(RICTOR);ROCK2(ROCK2);SLK(SLK);TAOK1(TAOK1);TMOD3(TMOD3);TOGARAM1(TOGARAM1);TTC8(TTC8)
GO:0001889	BP	liver development	4	55	0.138773772665825	0.55056845315789	PIK3CA(PIK3CA);PROX1(PROX1);SP3(SP3);TGFA(TGFA)
GO:0019218	BP	regulation of steroid metabolic process	4	55	0.138773772665825	0.55056845315789	EGR1(EGR1);FMO5(FMO5);PROX1(PROX1);STARD4(STARD4)
GO:2000045	BP	regulation of G1/S transition of mitotic cell cycle	4	55	0.138773772665825	0.55056845315789	APC(APC);APPL1(APPL1);EGFR(EGFR);LOC101113346(LOC101113346)
GO:0030139	CC	endocytic vesicle	6	107	0.139725489010621	0.564234989974188	APPL1(APPL1);KIF5B(KIF5B);PIKFYVE(PIKFYVE);RAB39A(RAB39A);RAB8B(RAB8B);UNC13B(UNC13B)
GO:0051253	BP	negative regulation of RNA metabolic process	26	572	0.140366191229027	0.556367668586561	ARID4A(ARID4A);ARID5B(ARID5B);CHD8(CHD8);CPEB3(CPEB3);DR1(DR1);EGR1(EGR1);EP300(EP300);FMR1(FMR1);JUN(JUN);NEDD4(NEDD4);NR4A2(NR4A2);NRIP1(NRIP1);RFX5(RFX5);RIF1(RIF1);TASOR(TASOR);TET1(TET1);TRDMT1(TRDMT1);WWC1(WWC1);ZBTB1(ZBTB1);ZBTB33(ZBTB33);ZBTB38(ZBTB38);ZFP36(ZFP36);ZNF12(ZNF12);ZNF24(ZNF24);ZNF318(ZNF318);ZNF366(ZNF366)
GO:0009166	BP	nucleotide catabolic process	6	97	0.141113865347615	0.556657467674334	EP300(EP300);NUDT12(NUDT12);NUDT13(NUDT13);NUDT9(NUDT9);P2RX7(P2RX7);PRKAG3(PRKAG3)
GO:0006468	BP	protein phosphorylation	39	900	0.141180450790333	0.556657467674334	ANGPT1(ANGPT1);APC(APC);AREG(AREG);ATM(ATM);BMPR2(BMPR2);C9orf72(C9orf72);CNOT7(CNOT7);CSF1(CSF1);EGFR(EGFR);FMR1(FMR1);FRS2(FRS2);IL6ST(IL6ST);LATS1(LATS1);LOC101123247(LOC101123247);MAGI3(MAGI3);MAK(MAK);MAP3K13(MAP3K13);NEDD9(NEDD9);P2RX7(P2RX7);PARP14(PARP14);PECAM1(PECAM1);PIK3CA(PIK3CA);PIKFYVE(PIKFYVE);PLPP3(PLPP3);PPEF2(PPEF2);PRKAG3(PRKAG3);PRKCI(PRKCI);PROX1(PROX1);RICTOR(RICTOR);ROCK2(…
GO:0010769	BP	regulation of cell morphogenesis involved in differentiation	8	141	0.141428332021895	0.556657467674334	BMPR2(BMPR2);GOLGA4(GOLGA4);MAP2(MAP2);MAP3K13(MAP3K13);NEDD4(NEDD4);NEDD9(NEDD9);NIN(NIN);WDR36(WDR36)
GO:0043434	BP	response to peptide hormone	8	141	0.141428332021895	0.556657467674334	APC(APC);APPL1(APPL1);C2CD5(C2CD5);EGR1(EGR1);NR4A1(NR4A1);NR4A2(NR4A2);PDK4(PDK4);PRKCI(PRKCI)
GO:0009880	BP	embryonic pattern specification	3	36	0.141485407569563	0.556657467674334	FRS2(FRS2);PGAP1(PGAP1);TASOR(TASOR)
GO:0050810	BP	regulation of steroid biosynthetic process	3	36	0.141485407569563	0.556657467674334	EGR1(EGR1);PROX1(PROX1);STARD4(STARD4)
GO:0061951	BP	establishment of protein localization to plasma membrane	3	36	0.141485407569563	0.556657467674334	AKAP5(AKAP5);ANK3(ANK3);GOLGA4(GOLGA4)
GO:0070169	BP	positive regulation of biomineral tissue development	3	36	0.141485407569563	0.556657467674334	BMPR2(BMPR2);FBN2(FBN2);P2RX7(P2RX7)
GO:0043254	BP	regulation of protein complex assembly	14	280	0.14173785811311	0.557135791308873	ATM(ATM);BBS10(BBS10);CDH17(CDH17);CNOT6(CNOT6);EP300(EP300);JUN(JUN);LATS1(LATS1);MED13(MED13);NIN(NIN);RICTOR(RICTOR);SETX(SETX);SLF2(SLF2);TMOD3(TMOD3);TOGARAM1(TOGARAM1)
GO:0006352	BP	DNA-templated transcription, initiation	5	76	0.142190000539154	0.557457128796859	GTF2A1(GTF2A1);GTF3C4(GTF3C4);JUN(JUN);MED13(MED13);SETX(SETX)
GO:0030307	BP	positive regulation of cell growth	5	76	0.142190000539154	0.557457128796859	BMPR2(BMPR2);EGFR(EGFR);GOLGA4(GOLGA4);ITSN2(ITSN2);MAP3K13(MAP3K13)
GO:0010975	BP	regulation of neuron projection development	12	233	0.142212459918579	0.557457128796859	BMPR2(BMPR2);EP300(EP300);FMR1(FMR1);GOLGA4(GOLGA4);ITSN2(ITSN2);MAP2(MAP2);MAP3K13(MAP3K13);NEDD4(NEDD4);NIN(NIN);PRKCI(PRKCI);SETX(SETX);WDR36(WDR36)
GO:0008013	MF	beta-catenin binding	4	57	0.142616606200995	0.378884783807309	AMER1(AMER1);APC(APC);CHD8(CHD8);EP300(EP300)
GO:0035861	CC	site of double-strand break	3	40	0.142851804282338	0.568544820376367	RIF1(RIF1);SLF2(SLF2);SMARCAD1(SMARCAD1)
GO:1901701	BP	cellular response to oxygen-containing compound	23	499	0.143050734621028	0.560088264259933	APC(APC);APPL1(APPL1);ATM(ATM);C2CD5(C2CD5);CPEB3(CPEB3);EGFR(EGFR);FOS(FOS);ITGA4(ITGA4);JUN(JUN);LTF(LTF);NR3C1(NR3C1);NR4A1(NR4A1);NR4A2(NR4A2);NRIP1(NRIP1);PDK4(PDK4);PIK3CA(PIK3CA);PRKCI(PRKCI);RAB11FIP2(RAB11FIP2);ROCK2(ROCK2);SASH1(SASH1);SETX(SETX);UBR1(UBR1);ZFP36(ZFP36)
GO:1901987	BP	regulation of cell cycle phase transition	9	164	0.143146824410338	0.560088264259933	APC(APC);APPL1(APPL1);ATM(ATM);BUB1B(BUB1B);EGFR(EGFR);GEN1(GEN1);LOC101113346(LOC101113346);TAOK1(TAOK1);TMOD3(TMOD3)
GO:0000785	CC	chromatin	15	337	0.143717435080066	0.568544820376367	AHCTF1(AHCTF1);EGR1(EGR1);ESCO1(ESCO1);ICE2(ICE2);JUN(JUN);NEDD4(NEDD4);NRIP1(NRIP1);PADI2(PADI2);PBRM1(PBRM1);RIF1(RIF1);SHPRH(SHPRH);SLF2(SLF2);SMARCAD1(SMARCAD1);TASOR(TASOR);WAPL(WAPL)
GO:0016251	MF	RNA polymerase II general transcription initiation factor activity	2	19	0.144290367412086	0.380792790819312	DR1(DR1);GTF2A1(GTF2A1)
GO:0035254	MF	glutamate receptor binding	2	19	0.144290367412086	0.380792790819312	AKAP5(AKAP5);NEDD4(NEDD4)
GO:0031058	BP	positive regulation of histone modification	4	56	0.14544820744504	0.56247946897636	FMR1(FMR1);KMT2A(KMT2A);RIF1(RIF1);TET1(TET1)
GO:0071840	BP	cellular component organization or biogenesis	142	3627	0.145964573826326	0.56247946897636	AHCTF1(AHCTF1);AKAP11(AKAP11);ALMS1(ALMS1);ANGPT1(ANGPT1);ANK3(ANK3);APC(APC);APPL1(APPL1);ARID4A(ARID4A);ATM(ATM);BBS10(BBS10);BMPR2(BMPR2);BRWD3(BRWD3);BTG2(BTG2);BUB1B(BUB1B);C2CD5(C2CD5);C9orf72(C9orf72);CBR4(CBR4);CCDC8(CCDC8);CCP110(CCP110);CDC27(CDC27);CDH17(CDH17);CDS1(CDS1);CEP120(CEP120);CEP162(CEP162);CEP192(CEP192);CEP290(CEP290);CEP70(CEP70);CGNL1(CGNL1);CHD1(CHD1);CHD8(CHD8);CHD9(CH…
GO:0000070	BP	mitotic sister chromatid segregation	6	98	0.146038154747017	0.56247946897636	APC(APC);ATM(ATM);BUB1B(BUB1B);CDC27(CDC27);GEN1(GEN1);SLF2(SLF2)
GO:0043901	BP	negative regulation of multi-organism process	6	98	0.146038154747017	0.56247946897636	BPIFA1(BPIFA1);JUN(JUN);LTF(LTF);MID2(MID2);PROX1(PROX1);TASOR(TASOR)
GO:0010038	BP	response to metal ion	7	120	0.146665564166934	0.56247946897636	CARF(CARF);CLIC4(CLIC4);EGFR(EGFR);FOS(FOS);FOSB(FOSB);JUN(JUN);P2RX7(P2RX7)
GO:0014065	BP	phosphatidylinositol 3-kinase signaling	5	77	0.147847071143634	0.56247946897636	ANGPT1(ANGPT1);EGFR(EGFR);NEDD4(NEDD4);NYAP2(NYAP2);PIK3CA(PIK3CA)
GO:0051261	BP	protein depolymerization	5	77	0.147847071143634	0.56247946897636	APC(APC);DNAJC6(DNAJC6);PIK3CA(PIK3CA);TAOK1(TAOK1);TMOD3(TMOD3)
GO:0007178	BP	transmembrane receptor protein serine/threonine kinase signaling pathway	12	235	0.148440998164943	0.56247946897636	APPL1(APPL1);BMPR2(BMPR2);CRIM1(CRIM1);EGR1(EGR1);EP300(EP300);FBN2(FBN2);FOS(FOS);JUN(JUN);LATS1(LATS1);LEMD3(LEMD3);RNF111(RNF111);SMAD1(SMAD1)
GO:0016410	MF	N-acyltransferase activity	4	58	0.14918742597466	0.39241709076503	EP300(EP300);ESCO1(ESCO1);GTF3C4(GTF3C4);LOC101120889(LOC101120889)
GO:1901653	BP	cellular response to peptide	8	143	0.149538507699438	0.56247946897636	APC(APC);APPL1(APPL1);C2CD5(C2CD5);ITGA4(ITGA4);NR4A1(NR4A1);NR4A2(NR4A2);PDK4(PDK4);PRKCI(PRKCI)
GO:0030520	BP	intracellular estrogen receptor signaling pathway	3	37	0.150074724044026	0.56247946897636	LATS1(LATS1);PADI2(PADI2);ZNF366(ZNF366)
GO:0001779	BP	natural killer cell differentiation	2	19	0.15033134203802	0.56247946897636	SP3(SP3);ZBTB1(ZBTB1)
GO:0007020	BP	microtubule nucleation	2	19	0.15033134203802	0.56247946897636	CEP192(CEP192);NIN(NIN)
GO:0010742	BP	macrophage derived foam cell differentiation	2	19	0.15033134203802	0.56247946897636	CSF1(CSF1);EP300(EP300)
GO:0035909	BP	aorta morphogenesis	2	19	0.15033134203802	0.56247946897636	MYLK(MYLK);PROX1(PROX1)
GO:0036475	BP	neuron death in response to oxidative stress	2	19	0.15033134203802	0.56247946897636	MCL1(MCL1);NCOA7(NCOA7)
GO:0046931	BP	pore complex assembly	2	19	0.15033134203802	0.56247946897636	AHCTF1(AHCTF1);P2RX7(P2RX7)
GO:0050901	BP	leukocyte tethering or rolling	2	19	0.15033134203802	0.56247946897636	GCNT1(GCNT1);ITGA4(ITGA4)
GO:0060765	BP	regulation of androgen receptor signaling pathway	2	19	0.15033134203802	0.56247946897636	EP300(EP300);RNF14(RNF14)
GO:0071480	BP	cellular response to gamma radiation	2	19	0.15033134203802	0.56247946897636	ATM(ATM);EGR1(EGR1)
GO:0090077	BP	foam cell differentiation	2	19	0.15033134203802	0.56247946897636	CSF1(CSF1);EP300(EP300)
GO:1902175	BP	regulation of oxidative stress-induced intrinsic apoptotic signaling pathway	2	19	0.15033134203802	0.56247946897636	MCL1(MCL1);NME5(NME5)
GO:1904353	BP	regulation of telomere capping	2	19	0.15033134203802	0.56247946897636	ATM(ATM);ERCC4(ERCC4)
GO:0031594	CC	neuromuscular junction	3	41	0.15061067689778	0.568544820376367	ASCC1(ASCC1);P2RX7(P2RX7);UNC13B(UNC13B)
GO:0010634	BP	positive regulation of epithelial cell migration	6	99	0.151039798294985	0.56247946897636	ADGRA2(ADGRA2);ANGPT1(ANGPT1);BMPR2(BMPR2);PROX1(PROX1);ROCK2(ROCK2);SASH1(SASH1)
GO:0034404	BP	nucleobase-containing small molecule biosynthetic process	7	121	0.151158656895818	0.56247946897636	EP300(EP300);NME5(NME5);NUDT12(NUDT12);NUDT13(NUDT13);NUDT9(NUDT9);P2RX7(P2RX7);PRKAG3(PRKAG3)
GO:0098657	BP	import into cell	18	380	0.151475751523847	0.56247946897636	ANGPT1(ANGPT1);APPL1(APPL1);BTBD8(BTBD8);DNAJC6(DNAJC6);FCHO2(FCHO2);FMR1(FMR1);FNBP1L(FNBP1L);ITSN2(ITSN2);NEDD4(NEDD4);P2RX7(P2RX7);PECAM1(PECAM1);PIKFYVE(PIKFYVE);PLA2R1(PLA2R1);RAB11FIP2(RAB11FIP2);RAB39A(RAB39A);STON2(STON2);SYNJ1(SYNJ1);USP33(USP33)
GO:0008585	BP	female gonad development	4	57	0.152245445902342	0.56247946897636	ARID5B(ARID5B);ATM(ATM);FOXO3(FOXO3);NRIP1(NRIP1)
GO:0061008	BP	hepaticobiliary system development	4	57	0.152245445902342	0.56247946897636	PIK3CA(PIK3CA);PROX1(PROX1);SP3(SP3);TGFA(TGFA)
GO:2000177	BP	regulation of neural precursor cell proliferation	4	57	0.152245445902342	0.56247946897636	BTG2(BTG2);FOXO3(FOXO3);PROX1(PROX1);SOX10(SOX10)
GO:0031109	BP	microtubule polymerization or depolymerization	5	78	0.153598495245831	0.56247946897636	APC(APC);CEP192(CEP192);NIN(NIN);TAOK1(TAOK1);TOGARAM1(TOGARAM1)
GO:0007548	BP	sex differentiation	8	144	0.15367686356354	0.56247946897636	ARID4A(ARID4A);ARID5B(ARID5B);ATM(ATM);FOXO3(FOXO3);MSH2(MSH2);NRIP1(NRIP1);PATZ1(PATZ1);RHOBTB3(RHOBTB3)
GO:0032886	BP	regulation of microtubule-based process	8	144	0.15367686356354	0.56247946897636	APC(APC);CEP120(CEP120);CEP70(CEP70);GEN1(GEN1);NIN(NIN);ROCK2(ROCK2);TAOK1(TAOK1);TOGARAM1(TOGARAM1)
GO:0032984	BP	protein-containing complex disassembly	8	144	0.15367686356354	0.56247946897636	APC(APC);DNAJC6(DNAJC6);EIF5A2(EIF5A2);KIF5B(KIF5B);PIK3CA(PIK3CA);SETX(SETX);TAOK1(TAOK1);TMOD3(TMOD3)
GO:0048511	BP	rhythmic process	8	144	0.15367686356354	0.56247946897636	EGR1(EGR1);EP300(EP300);FBXL3(FBXL3);FOXO3(FOXO3);KMT2A(KMT2A);NRIP1(NRIP1);PROX1(PROX1);SETX(SETX)
GO:0000805	CC	X chromosome	1	5	0.153689809666958	0.568544820376367	LRIF1(LRIF1)
GO:0034774	CC	secretory granule lumen	1	5	0.153689809666958	0.568544820376367	VPS13A(VPS13A)
GO:0043218	CC	compact myelin	1	5	0.153689809666958	0.568544820376367	PRKCI(PRKCI)
GO:0043220	CC	Schmidt-Lanterman incisure	1	5	0.153689809666958	0.568544820376367	PRKCI(PRKCI)
GO:0044352	CC	pinosome	1	5	0.153689809666958	0.568544820376367	APPL1(APPL1)
GO:0044354	CC	macropinosome	1	5	0.153689809666958	0.568544820376367	APPL1(APPL1)
GO:0098845	CC	postsynaptic endosome	1	5	0.153689809666958	0.568544820376367	AKAP5(AKAP5)
GO:1990393	CC	3M complex	1	5	0.153689809666958	0.568544820376367	CCDC8(CCDC8)
GO:1990909	CC	Wnt signalosome	1	5	0.153689809666958	0.568544820376367	ADGRA2(ADGRA2)
GO:1902115	BP	regulation of organelle assembly	7	122	0.155715520954974	0.56247946897636	CCP110(CCP110);CEP120(CEP120);CNOT6(CNOT6);MAK(MAK);ODF2L(ODF2L);PIKFYVE(PIKFYVE);PROX1(PROX1)
GO:0045121	CC	membrane raft	8	160	0.156181672437002	0.569885743001942	AKAP5(AKAP5);ANGPT1(ANGPT1);BMPR2(BMPR2);EGFR(EGFR);PAG1(PAG1);PECAM1(PECAM1);PIKFYVE(PIKFYVE);TLR1(TLR1)
GO:0050681	MF	androgen receptor binding	2	20	0.156750287063868	0.394987954135837	EP300(EP300);RNF14(RNF14)
GO:0120013	MF	intermembrane lipid transfer activity	2	20	0.156750287063868	0.394987954135837	ATG2B(ATG2B);STARD4(STARD4)
GO:0005777	CC	peroxisome	5	87	0.157284155913579	0.569885743001942	ABCD2(ABCD2);AGPS(AGPS);MARF1(MARF1);NUDT12(NUDT12);RAB8B(RAB8B)
GO:0042579	CC	microbody	5	87	0.157284155913579	0.569885743001942	ABCD2(ABCD2);AGPS(AGPS);MARF1(MARF1);NUDT12(NUDT12);RAB8B(RAB8B)
GO:0044283	BP	small molecule biosynthetic process	19	407	0.157782187937473	0.56247946897636	CBR4(CBR4);COQ8A(COQ8A);EGR1(EGR1);EP300(EP300);KMO(KMO);NME5(NME5);NUDT12(NUDT12);NUDT13(NUDT13);NUDT9(NUDT9);OAT(OAT);P2RX7(P2RX7);PDK4(PDK4);PPP4R3B(PPP4R3B);PRKAB1(PRKAB1);PRKAB2(PRKAB2);PRKAG3(PRKAG3);PROX1(PROX1);STARD4(STARD4);THNSL2(THNSL2)
GO:0042327	BP	positive regulation of phosphorylation	24	531	0.15837153433077	0.56247946897636	ANGPT1(ANGPT1);AREG(AREG);BMPR2(BMPR2);CSF1(CSF1);EGFR(EGFR);FMR1(FMR1);FRS2(FRS2);IL6ST(IL6ST);LATS1(LATS1);LOC101123247(LOC101123247);MAP3K13(MAP3K13);NEDD9(NEDD9);P2RX7(P2RX7);PARP14(PARP14);PECAM1(PECAM1);PIK3CA(PIK3CA);PLPP3(PLPP3);PROX1(PROX1);RICTOR(RICTOR);ROCK2(ROCK2);SASH1(SASH1);TAOK1(TAOK1);TGFA(TGFA);WWC1(WWC1)
GO:0010827	BP	regulation of glucose transmembrane transport	3	38	0.158826276223062	0.56247946897636	APPL1(APPL1);C2CD5(C2CD5);PRKCI(PRKCI)
GO:0044773	BP	mitotic DNA damage checkpoint	3	38	0.158826276223062	0.56247946897636	ATM(ATM);MSH2(MSH2);TAOK1(TAOK1)
GO:0051196	BP	regulation of coenzyme metabolic process	3	38	0.158826276223062	0.56247946897636	EP300(EP300);P2RX7(P2RX7);PDK4(PDK4)
GO:0033138	BP	positive regulation of peptidyl-serine phosphorylation	4	58	0.159160856099166	0.56247946897636	ANGPT1(ANGPT1);EGFR(EGFR);LATS1(LATS1);PIK3CA(PIK3CA)
GO:0043242	BP	negative regulation of protein complex disassembly	4	58	0.159160856099166	0.56247946897636	APC(APC);PIK3CA(PIK3CA);TAOK1(TAOK1);TMOD3(TMOD3)
GO:0046545	BP	development of primary female sexual characteristics	4	58	0.159160856099166	0.56247946897636	ARID5B(ARID5B);ATM(ATM);FOXO3(FOXO3);NRIP1(NRIP1)
GO:0051492	BP	regulation of stress fiber assembly	4	58	0.159160856099166	0.56247946897636	ALMS1(ALMS1);CGNL1(CGNL1);ROCK2(ROCK2);TTC8(TTC8)
GO:0008238	MF	exopeptidase activity	5	81	0.159302267225241	0.394987954135837	CPM(CPM);ERMP1(ERMP1);LOC101102729(LOC101102729);SCRN3(SCRN3);VASH1(VASH1)
GO:0002040	BP	sprouting angiogenesis	5	79	0.159441721358276	0.56247946897636	ADGRA2(ADGRA2);ANGPT1(ANGPT1);EGR3(EGR3);LOC101123247(LOC101123247);SMAD1(SMAD1)
GO:0002224	BP	toll-like receptor signaling pathway	5	79	0.159441721358276	0.56247946897636	APPL1(APPL1);LTF(LTF);RAB11FIP2(RAB11FIP2);TLR1(TLR1);TLR5(TLR5)
GO:0004386	MF	helicase activity	7	126	0.159644565515703	0.394987954135837	ATRX(ATRX);CHD1(CHD1);CHD8(CHD8);CHD9(CHD9);DDX3X(DDX3X);FANCM(FANCM);SETX(SETX)
GO:0098857	CC	membrane microdomain	8	161	0.159987017091699	0.575735592119106	AKAP5(AKAP5);ANGPT1(ANGPT1);BMPR2(BMPR2);EGFR(EGFR);PAG1(PAG1);PECAM1(PECAM1);PIKFYVE(PIKFYVE);TLR1(TLR1)
GO:0000904	BP	cell morphogenesis involved in differentiation	19	408	0.160263320262964	0.56247946897636	BMPR2(BMPR2);C9orf72(C9orf72);CLIC4(CLIC4);EP300(EP300);GOLGA4(GOLGA4);GRHL2(GRHL2);ITGA4(ITGA4);LATS1(LATS1);MAP2(MAP2);MAP3K13(MAP3K13);NEDD4(NEDD4);NEDD9(NEDD9);NIN(NIN);NR4A2(NR4A2);PECAM1(PECAM1);PROX1(PROX1);TTC8(TTC8);USP33(USP33);WDR36(WDR36)
GO:0061351	BP	neural precursor cell proliferation	6	101	0.161268858315677	0.56247946897636	BTG2(BTG2);CEP120(CEP120);FOXO3(FOXO3);FRS2(FRS2);PROX1(PROX1);SOX10(SOX10)
GO:1901292	BP	nucleoside phosphate catabolic process	6	101	0.161268858315677	0.56247946897636	EP300(EP300);NUDT12(NUDT12);NUDT13(NUDT13);NUDT9(NUDT9);P2RX7(P2RX7);PRKAG3(PRKAG3)
GO:0070887	BP	cellular response to chemical stimulus	62	1509	0.161418768041532	0.56247946897636	ADGRA2(ADGRA2);ANGPT1(ANGPT1);APC(APC);APPL1(APPL1);ARID5B(ARID5B);ATM(ATM);BMPR2(BMPR2);C2CD5(C2CD5);CARF(CARF);CLIC4(CLIC4);CNOT7(CNOT7);CPEB3(CPEB3);CREB3L2(CREB3L2);CRIM1(CRIM1);CSF1(CSF1);EGFR(EGFR);EGR1(EGR1);EGR3(EGR3);EP300(EP300);ERMP1(ERMP1);FBN2(FBN2);FOS(FOS);FOSB(FOSB);FOXO3(FOXO3);FRS2(FRS2);IL6ST(IL6ST);ITGA4(ITGA4);JUN(JUN);KIF5B(KIF5B);LATS1(LATS1);LEMD3(LEMD3);LTF(LTF);MAP2(MAP2…
GO:0006417	BP	regulation of translation	10	192	0.161543070507428	0.56247946897636	BTG2(BTG2);CNOT6(CNOT6);CNOT7(CNOT7);CPEB3(CPEB3);EIF5A2(EIF5A2);FMR1(FMR1);LTN1(LTN1);PAIP2B(PAIP2B);SEPSECS(SEPSECS);ZFP36(ZFP36)
GO:0042803	MF	protein homodimerization activity	19	419	0.161603475965832	0.394987954135837	ABCD2(ABCD2);APPL1(APPL1);CSF1(CSF1);FMR1(FMR1);GEN1(GEN1);HOOK1(HOOK1);MAP3K13(MAP3K13);MID2(MID2);MSH2(MSH2);PADI2(PADI2);PECAM1(PECAM1);RAB11FIP2(RAB11FIP2);SLK(SLK);ST3GAL2(ST3GAL2);TDG(TDG);ZBTB1(ZBTB1);ZBTB38(ZBTB38);ZBTB4(ZBTB4);ZNF318(ZNF318)
GO:0003697	MF	single-stranded DNA binding	4	60	0.162667116615525	0.394987954135837	ERCC4(ERCC4);MSH2(MSH2);MYEF2(MYEF2);POT1(POT1)
GO:0003209	BP	cardiac atrium morphogenesis	2	20	0.163222836295847	0.56247946897636	BMPR2(BMPR2);PROX1(PROX1)
GO:0022602	BP	ovulation cycle process	2	20	0.163222836295847	0.56247946897636	FOXO3(FOXO3);NRIP1(NRIP1)
GO:0032212	BP	positive regulation of telomere maintenance via telomerase	2	20	0.163222836295847	0.56247946897636	ATM(ATM);POT1(POT1)
GO:0038084	BP	vascular endothelial growth factor signaling pathway	2	20	0.163222836295847	0.56247946897636	ADGRA2(ADGRA2);PIK3CA(PIK3CA)
GO:0043525	BP	positive regulation of neuron apoptotic process	2	20	0.163222836295847	0.56247946897636	ATM(ATM);MCL1(MCL1)
GO:0045724	BP	positive regulation of cilium assembly	2	20	0.163222836295847	0.56247946897636	CCP110(CCP110);CEP120(CEP120)
GO:0046320	BP	regulation of fatty acid oxidation	2	20	0.163222836295847	0.56247946897636	ABCD2(ABCD2);PDK4(PDK4)
GO:0051642	BP	centrosome localization	2	20	0.163222836295847	0.56247946897636	KIF5B(KIF5B);NIN(NIN)
GO:0061842	BP	microtubule organizing center localization	2	20	0.163222836295847	0.56247946897636	KIF5B(KIF5B);NIN(NIN)
GO:0097731	CC	9+0 non-motile cilium	4	65	0.164409033648319	0.587651208107844	CERKL(CERKL);GNAT2(GNAT2);MAK(MAK);TTC8(TTC8)
GO:0000900	MF	translation repressor activity, mRNA regulatory element binding	1	5	0.165032608189754	0.394987954135837	PAIP2B(PAIP2B)
GO:0003854	MF	3-beta-hydroxy-delta5-steroid dehydrogenase activity	1	5	0.165032608189754	0.394987954135837	SDR42E1(SDR42E1)
GO:0004439	MF	phosphatidylinositol-4,5-bisphosphate 5-phosphatase activity	1	5	0.165032608189754	0.394987954135837	SYNJ1(SYNJ1)
GO:0004668	MF	protein-arginine deiminase activity	1	5	0.165032608189754	0.394987954135837	PADI2(PADI2)
GO:0005168	MF	neurotrophin TRKA receptor binding	1	5	0.165032608189754	0.394987954135837	FRS2(FRS2)
GO:0008093	MF	cytoskeletal adaptor activity	1	5	0.165032608189754	0.394987954135837	BICD1(BICD1)
GO:0008179	MF	adenylate cyclase binding	1	5	0.165032608189754	0.394987954135837	AKAP5(AKAP5)
GO:0015193	MF	L-proline transmembrane transporter activity	1	5	0.165032608189754	0.394987954135837	SLC36A4(SLC36A4)
GO:0016406	MF	carnitine O-acyltransferase activity	1	5	0.165032608189754	0.394987954135837	CPT1A(CPT1A)
GO:0017108	MF	5'-flap endonuclease activity	1	5	0.165032608189754	0.394987954135837	GEN1(GEN1)
GO:0019992	MF	diacylglycerol binding	1	5	0.165032608189754	0.394987954135837	UNC13B(UNC13B)
GO:0031404	MF	chloride ion binding	1	5	0.165032608189754	0.394987954135837	TDG(TDG)
GO:0032135	MF	DNA insertion or deletion binding	1	5	0.165032608189754	0.394987954135837	MSH2(MSH2)
GO:0042301	MF	phosphate ion binding	1	5	0.165032608189754	0.394987954135837	SLC34A2(SLC34A2)
GO:0042392	MF	sphingosine-1-phosphate phosphatase activity	1	5	0.165032608189754	0.394987954135837	PLPP3(PLPP3)
GO:0042975	MF	peroxisome proliferator activated receptor binding	1	5	0.165032608189754	0.394987954135837	ASXL2(ASXL2)
GO:0043023	MF	ribosomal large subunit binding	1	5	0.165032608189754	0.394987954135837	LTN1(LTN1)
GO:0050815	MF	phosphoserine residue binding	1	5	0.165032608189754	0.394987954135837	NEDD4(NEDD4)
GO:0051011	MF	microtubule minus-end binding	1	5	0.165032608189754	0.394987954135837	NIN(NIN)
GO:0062037	MF	D-loop DNA binding	1	5	0.165032608189754	0.394987954135837	POT1(POT1)
GO:0070004	MF	cysteine-type exopeptidase activity	1	5	0.165032608189754	0.394987954135837	SCRN3(SCRN3)
GO:0070513	MF	death domain binding	1	5	0.165032608189754	0.394987954135837	MCL1(MCL1)
GO:0070569	MF	uridylyltransferase activity	1	5	0.165032608189754	0.394987954135837	TUT7(TUT7)
GO:0097157	MF	pre-mRNA intronic binding	1	5	0.165032608189754	0.394987954135837	EP300(EP300)
GO:0051129	BP	negative regulation of cellular component organization	20	435	0.16608165207809	0.56247946897636	APC(APC);APPL1(APPL1);ATM(ATM);BUB1B(BUB1B);CCP110(CCP110);CGNL1(CGNL1);DCP2(DCP2);EP300(EP300);ERCC4(ERCC4);GEN1(GEN1);MAK(MAK);MAP2(MAP2);ODF2L(ODF2L);PIK3CA(PIK3CA);POT1(POT1);ROCK2(ROCK2);TAOK1(TAOK1);TET1(TET1);TMOD3(TMOD3);WAPL(WAPL)
GO:0031110	BP	regulation of microtubule polymerization or depolymerization	4	59	0.166189735361332	0.56247946897636	APC(APC);NIN(NIN);TAOK1(TAOK1);TOGARAM1(TOGARAM1)
GO:1900542	BP	regulation of purine nucleotide metabolic process	4	59	0.166189735361332	0.56247946897636	EP300(EP300);LACC1(LACC1);P2RX7(P2RX7);PDK4(PDK4)
GO:1901879	BP	regulation of protein depolymerization	4	59	0.166189735361332	0.56247946897636	APC(APC);PIK3CA(PIK3CA);TAOK1(TAOK1);TMOD3(TMOD3)
GO:0110053	BP	regulation of actin filament organization	9	170	0.166326232358019	0.56247946897636	ALMS1(ALMS1);C9orf72(C9orf72);CGNL1(CGNL1);LATS1(LATS1);PIK3CA(PIK3CA);RICTOR(RICTOR);ROCK2(ROCK2);TMOD3(TMOD3);TTC8(TTC8)
GO:0001763	BP	morphogenesis of a branching structure	8	147	0.166415737726308	0.56247946897636	AREG(AREG);CLIC4(CLIC4);CSF1(CSF1);FRS2(FRS2);GRHL2(GRHL2);MAP3K13(MAP3K13);PROX1(PROX1);SOX10(SOX10)
GO:0051100	BP	negative regulation of binding	6	102	0.166493008476457	0.56247946897636	C9orf72(C9orf72);ERCC4(ERCC4);ITGA4(ITGA4);JUN(JUN);USP33(USP33);WAPL(WAPL)
GO:0032559	MF	adenyl ribonucleotide binding	50	1231	0.167665777849489	0.399048280038475	ABCD2(ABCD2);AK5(AK5);ALPK1(ALPK1);ATM(ATM);ATRX(ATRX);BBS10(BBS10);BMP2K(BMP2K);BMPR2(BMPR2);BUB1B(BUB1B);CHD1(CHD1);CHD8(CHD8);CHD9(CHD9);COQ8A(COQ8A);DDX3X(DDX3X);DGKE(DGKE);DYNC2H1(DYNC2H1);EGFR(EGFR);FANCM(FANCM);KIF21A(KIF21A);KIF27(KIF27);KIF3B(KIF3B);KIF5B(KIF5B);KIFC3(KIFC3);LATS1(LATS1);LOC101113346(LOC101113346);MAK(MAK);MAP3K1(MAP3K1);MAP3K13(MAP3K13);MLKL(MLKL);MSH2(MSH2);MYLK(MYLK);…
GO:0001960	BP	negative regulation of cytokine-mediated signaling pathway	3	39	0.167729708819866	0.56247946897636	CNOT7(CNOT7);PADI2(PADI2);PARP14(PARP14)
GO:0002028	BP	regulation of sodium ion transport	3	39	0.167729708819866	0.56247946897636	BPIFA1(BPIFA1);KLHL24(KLHL24);NEDD4(NEDD4)
GO:0006278	BP	RNA-dependent DNA biosynthetic process	3	39	0.167729708819866	0.56247946897636	ATM(ATM);DCP2(DCP2);POT1(POT1)
GO:0007004	BP	telomere maintenance via telomerase	3	39	0.167729708819866	0.56247946897636	ATM(ATM);DCP2(DCP2);POT1(POT1)
GO:0035725	BP	sodium ion transmembrane transport	3	39	0.167729708819866	0.56247946897636	BPIFA1(BPIFA1);KLHL24(KLHL24);NEDD4(NEDD4)
GO:0016763	MF	transferase activity, transferring pentosyl groups	3	40	0.167730456477904	0.399048280038475	LACC1(LACC1);PARP14(PARP14);PARP8(PARP8)
GO:0016055	BP	Wnt signaling pathway	13	265	0.168269062502858	0.56247946897636	ADGRA2(ADGRA2);AMER1(AMER1);APC(APC);CHD8(CHD8);EGFR(EGFR);EGR1(EGR1);FOXO3(FOXO3);LATS1(LATS1);LOC101113032(LOC101113032);MLLT3(MLLT3);PLPP3(PLPP3);PYGO1(PYGO1);SOX10(SOX10)
GO:0001826	BP	inner cell mass cell differentiation	1	5	0.168994888611878	0.56247946897636	LATS1(LATS1)
GO:0003157	BP	endocardium development	1	5	0.168994888611878	0.56247946897636	PROX1(PROX1)
GO:0003175	BP	tricuspid valve development	1	5	0.168994888611878	0.56247946897636	BMPR2(BMPR2)
GO:0006183	BP	GTP biosynthetic process	1	5	0.168994888611878	0.56247946897636	NME5(NME5)
GO:0006228	BP	UTP biosynthetic process	1	5	0.168994888611878	0.56247946897636	NME5(NME5)
GO:0006561	BP	proline biosynthetic process	1	5	0.168994888611878	0.56247946897636	OAT(OAT)
GO:0006777	BP	Mo-molybdopterin cofactor biosynthetic process	1	5	0.168994888611878	0.56247946897636	MOCOS(MOCOS)
GO:0008611	BP	ether lipid biosynthetic process	1	5	0.168994888611878	0.56247946897636	AGPS(AGPS)
GO:0009071	BP	serine family amino acid catabolic process	1	5	0.168994888611878	0.56247946897636	THNSL2(THNSL2)
GO:0009415	BP	response to water	1	5	0.168994888611878	0.56247946897636	PIK3CA(PIK3CA)
GO:0010706	BP	ganglioside biosynthetic process via lactosylceramide	1	5	0.168994888611878	0.56247946897636	ST3GAL2(ST3GAL2)
GO:0010749	BP	regulation of nitric oxide mediated signal transduction	1	5	0.168994888611878	0.56247946897636	EGFR(EGFR)
GO:0014051	BP	gamma-aminobutyric acid secretion	1	5	0.168994888611878	0.56247946897636	P2RX7(P2RX7)
GO:0014744	BP	positive regulation of muscle adaptation	1	5	0.168994888611878	0.56247946897636	FOXO3(FOXO3)
GO:0015812	BP	gamma-aminobutyric acid transport	1	5	0.168994888611878	0.56247946897636	P2RX7(P2RX7)
GO:0016137	BP	glycoside metabolic process	1	5	0.168994888611878	0.56247946897636	CBR4(CBR4)
GO:0018101	BP	protein citrullination	1	5	0.168994888611878	0.56247946897636	PADI2(PADI2)
GO:0018401	BP	peptidyl-proline hydroxylation to 4-hydroxy-L-proline	1	5	0.168994888611878	0.56247946897636	ERO1B(ERO1B)
GO:0019511	BP	peptidyl-proline hydroxylation	1	5	0.168994888611878	0.56247946897636	ERO1B(ERO1B)
GO:0019720	BP	Mo-molybdopterin cofactor metabolic process	1	5	0.168994888611878	0.56247946897636	MOCOS(MOCOS)
GO:0021860	BP	pyramidal neuron development	1	5	0.168994888611878	0.56247946897636	SCYL2(SCYL2)
GO:0021957	BP	corticospinal tract morphogenesis	1	5	0.168994888611878	0.56247946897636	NIN(NIN)
GO:0022417	BP	protein maturation by protein folding	1	5	0.168994888611878	0.56247946897636	ERO1B(ERO1B)
GO:0030240	BP	skeletal muscle thin filament assembly	1	5	0.168994888611878	0.56247946897636	PROX1(PROX1)
GO:0031914	BP	negative regulation of synaptic plasticity	1	5	0.168994888611878	0.56247946897636	UNC13B(UNC13B)
GO:0031936	BP	negative regulation of chromatin silencing	1	5	0.168994888611878	0.56247946897636	TET1(TET1)
GO:0032610	BP	interleukin-1 alpha production	1	5	0.168994888611878	0.56247946897636	P2RX7(P2RX7)
GO:0032650	BP	regulation of interleukin-1 alpha production	1	5	0.168994888611878	0.56247946897636	P2RX7(P2RX7)
GO:0033007	BP	negative regulation of mast cell activation involved in immune response	1	5	0.168994888611878	0.56247946897636	CD84(CD84)
GO:0034085	BP	establishment of sister chromatid cohesion	1	5	0.168994888611878	0.56247946897636	WAPL(WAPL)
GO:0034091	BP	regulation of maintenance of sister chromatid cohesion	1	5	0.168994888611878	0.56247946897636	SLF2(SLF2)
GO:0034135	BP	regulation of toll-like receptor 2 signaling pathway	1	5	0.168994888611878	0.56247946897636	TLR1(TLR1)
GO:0034182	BP	regulation of maintenance of mitotic sister chromatid cohesion	1	5	0.168994888611878	0.56247946897636	SLF2(SLF2)
GO:0034350	BP	regulation of glial cell apoptotic process	1	5	0.168994888611878	0.56247946897636	PRKCI(PRKCI)
GO:0034351	BP	negative regulation of glial cell apoptotic process	1	5	0.168994888611878	0.56247946897636	PRKCI(PRKCI)
GO:0034627	BP	'de novo' NAD biosynthetic process	1	5	0.168994888611878	0.56247946897636	KMO(KMO)
GO:0034773	BP	histone H4-K20 trimethylation	1	5	0.168994888611878	0.56247946897636	ARID4A(ARID4A)
GO:0035509	BP	negative regulation of myosin-light-chain-phosphatase activity	1	5	0.168994888611878	0.56247946897636	ROCK2(ROCK2)
GO:0035520	BP	monoubiquitinated protein deubiquitination	1	5	0.168994888611878	0.56247946897636	MYSM1(MYSM1)
GO:0035581	BP	sequestering of extracellular ligand from receptor	1	5	0.168994888611878	0.56247946897636	FBN2(FBN2)
GO:0035633	BP	maintenance of permeability of blood-brain barrier	1	5	0.168994888611878	0.56247946897636	ANGPT1(ANGPT1)
GO:0042760	BP	very long-chain fatty acid catabolic process	1	5	0.168994888611878	0.56247946897636	ABCD2(ABCD2)
GO:0043353	BP	enucleate erythrocyte differentiation	1	5	0.168994888611878	0.56247946897636	SP3(SP3)
GO:0043545	BP	molybdopterin cofactor metabolic process	1	5	0.168994888611878	0.56247946897636	MOCOS(MOCOS)
GO:0043570	BP	maintenance of DNA repeat elements	1	5	0.168994888611878	0.56247946897636	MSH2(MSH2)
GO:0043922	BP	negative regulation by host of viral transcription	1	5	0.168994888611878	0.56247946897636	JUN(JUN)
GO:0044341	BP	sodium-dependent phosphate transport	1	5	0.168994888611878	0.56247946897636	SLC34A2(SLC34A2)
GO:0044648	BP	histone H3-K4 dimethylation	1	5	0.168994888611878	0.56247946897636	KMT2A(KMT2A)
GO:0044793	BP	negative regulation by host of viral process	1	5	0.168994888611878	0.56247946897636	LTF(LTF)
GO:0045019	BP	negative regulation of nitric oxide biosynthetic process	1	5	0.168994888611878	0.56247946897636	ROCK2(ROCK2)
GO:0045046	BP	protein import into peroxisome membrane	1	5	0.168994888611878	0.56247946897636	RAB8B(RAB8B)
GO:0045605	BP	negative regulation of epidermal cell differentiation	1	5	0.168994888611878	0.56247946897636	GRHL2(GRHL2)
GO:0045657	BP	positive regulation of monocyte differentiation	1	5	0.168994888611878	0.56247946897636	CSF1(CSF1)
GO:0045869	BP	negative regulation of single stranded viral RNA replication via double stranded DNA intermediate	1	5	0.168994888611878	0.56247946897636	TASOR(TASOR)
GO:0046459	BP	short-chain fatty acid metabolic process	1	5	0.168994888611878	0.56247946897636	THNSL2(THNSL2)
GO:0046478	BP	lactosylceramide metabolic process	1	5	0.168994888611878	0.56247946897636	ST3GAL2(ST3GAL2)
GO:0046504	BP	glycerol ether biosynthetic process	1	5	0.168994888611878	0.56247946897636	AGPS(AGPS)
GO:0046543	BP	development of secondary female sexual characteristics	1	5	0.168994888611878	0.56247946897636	AREG(AREG)
GO:0046874	BP	quinolinate metabolic process	1	5	0.168994888611878	0.56247946897636	KMO(KMO)
GO:0048023	BP	positive regulation of melanin biosynthetic process	1	5	0.168994888611878	0.56247946897636	APPL1(APPL1)
GO:0048290	BP	isotype switching to IgA isotypes	1	5	0.168994888611878	0.56247946897636	MSH2(MSH2)
GO:0048296	BP	regulation of isotype switching to IgA isotypes	1	5	0.168994888611878	0.56247946897636	MSH2(MSH2)
GO:0048304	BP	positive regulation of isotype switching to IgG isotypes	1	5	0.168994888611878	0.56247946897636	MSH2(MSH2)
GO:0050904	BP	diapedesis	1	5	0.168994888611878	0.56247946897636	PECAM1(PECAM1)
GO:0051182	BP	coenzyme transport	1	5	0.168994888611878	0.56247946897636	P2RX7(P2RX7)
GO:0051189	BP	prosthetic group metabolic process	1	5	0.168994888611878	0.56247946897636	MOCOS(MOCOS)
GO:0051901	BP	positive regulation of mitochondrial depolarization	1	5	0.168994888611878	0.56247946897636	P2RX7(P2RX7)
GO:0055009	BP	atrial cardiac muscle tissue morphogenesis	1	5	0.168994888611878	0.56247946897636	PROX1(PROX1)
GO:0055129	BP	L-proline biosynthetic process	1	5	0.168994888611878	0.56247946897636	OAT(OAT)
GO:0060059	BP	embryonic retina morphogenesis in camera-type eye	1	5	0.168994888611878	0.56247946897636	PROX1(PROX1)
GO:0060136	BP	embryonic process involved in female pregnancy	1	5	0.168994888611878	0.56247946897636	SP3(SP3)
GO:0060331	BP	negative regulation of response to interferon-gamma	1	5	0.168994888611878	0.56247946897636	PARP14(PARP14)
GO:0060336	BP	negative regulation of interferon-gamma-mediated signaling pathway	1	5	0.168994888611878	0.56247946897636	PARP14(PARP14)
GO:0060368	BP	regulation of Fc receptor mediated stimulatory signaling pathway	1	5	0.168994888611878	0.56247946897636	APPL1(APPL1)
GO:0060462	BP	lung lobe development	1	5	0.168994888611878	0.56247946897636	GRHL2(GRHL2)
GO:0060463	BP	lung lobe morphogenesis	1	5	0.168994888611878	0.56247946897636	GRHL2(GRHL2)
GO:0060526	BP	prostate glandular acinus morphogenesis	1	5	0.168994888611878	0.56247946897636	FRS2(FRS2)
GO:0060527	BP	prostate epithelial cord arborization involved in prostate glandular acinus morphogenesis	1	5	0.168994888611878	0.56247946897636	FRS2(FRS2)
GO:0060613	BP	fat pad development	1	5	0.168994888611878	0.56247946897636	ARID5B(ARID5B)
GO:0060736	BP	prostate gland growth	1	5	0.168994888611878	0.56247946897636	PLAG1(PLAG1)
GO:0070309	BP	lens fiber cell morphogenesis	1	5	0.168994888611878	0.56247946897636	PROX1(PROX1)
GO:0070933	BP	histone H4 deacetylation	1	5	0.168994888611878	0.56247946897636	SMARCAD1(SMARCAD1)
GO:0071394	BP	cellular response to testosterone stimulus	1	5	0.168994888611878	0.56247946897636	ROCK2(ROCK2)
GO:0071440	BP	regulation of histone H3-K14 acetylation	1	5	0.168994888611878	0.56247946897636	KMT2A(KMT2A)
GO:0071694	BP	maintenance of protein location in extracellular region	1	5	0.168994888611878	0.56247946897636	FBN2(FBN2)
GO:0072148	BP	epithelial cell fate commitment	1	5	0.168994888611878	0.56247946897636	PROX1(PROX1)
GO:0072161	BP	mesenchymal cell differentiation involved in kidney development	1	5	0.168994888611878	0.56247946897636	AMER1(AMER1)
GO:0072318	BP	clathrin coat disassembly	1	5	0.168994888611878	0.56247946897636	DNAJC6(DNAJC6)
GO:0072319	BP	vesicle uncoating	1	5	0.168994888611878	0.56247946897636	DNAJC6(DNAJC6)
GO:0090237	BP	regulation of arachidonic acid secretion	1	5	0.168994888611878	0.56247946897636	PLA2R1(PLA2R1)
GO:0090520	BP	sphingolipid mediated signaling pathway	1	5	0.168994888611878	0.56247946897636	PLPP3(PLPP3)
GO:0090670	BP	RNA localization to Cajal body	1	5	0.168994888611878	0.56247946897636	DCP2(DCP2)
GO:0090671	BP	telomerase RNA localization to Cajal body	1	5	0.168994888611878	0.56247946897636	DCP2(DCP2)
GO:0090672	BP	telomerase RNA localization	1	5	0.168994888611878	0.56247946897636	DCP2(DCP2)
GO:0090685	BP	RNA localization to nucleus	1	5	0.168994888611878	0.56247946897636	DCP2(DCP2)
GO:0097384	BP	cellular lipid biosynthetic process	1	5	0.168994888611878	0.56247946897636	AGPS(AGPS)
GO:0097503	BP	sialylation	1	5	0.168994888611878	0.56247946897636	ST3GAL2(ST3GAL2)
GO:0099022	BP	vesicle tethering	1	5	0.168994888611878	0.56247946897636	TRIP11(TRIP11)
GO:0099515	BP	actin filament-based transport	1	5	0.168994888611878	0.56247946897636	FNBP1L(FNBP1L)
GO:1900426	BP	positive regulation of defense response to bacterium	1	5	0.168994888611878	0.56247946897636	UNC13B(UNC13B)
GO:1902306	BP	negative regulation of sodium ion transmembrane transport	1	5	0.168994888611878	0.56247946897636	NEDD4(NEDD4)
GO:1902525	BP	regulation of protein monoubiquitination	1	5	0.168994888611878	0.56247946897636	FANCM(FANCM)
GO:1902732	BP	positive regulation of chondrocyte proliferation	1	5	0.168994888611878	0.56247946897636	LTF(LTF)
GO:1902965	BP	regulation of protein localization to early endosome	1	5	0.168994888611878	0.56247946897636	ROCK2(ROCK2)
GO:1902966	BP	positive regulation of protein localization to early endosome	1	5	0.168994888611878	0.56247946897636	ROCK2(ROCK2)
GO:1903431	BP	positive regulation of cell maturation	1	5	0.168994888611878	0.56247946897636	MAP3K13(MAP3K13)
GO:1903969	BP	regulation of response to macrophage colony-stimulating factor	1	5	0.168994888611878	0.56247946897636	CSF1(CSF1)
GO:1903972	BP	regulation of cellular response to macrophage colony-stimulating factor stimulus	1	5	0.168994888611878	0.56247946897636	CSF1(CSF1)
GO:1904181	BP	positive regulation of membrane depolarization	1	5	0.168994888611878	0.56247946897636	P2RX7(P2RX7)
GO:1904406	BP	negative regulation of nitric oxide metabolic process	1	5	0.168994888611878	0.56247946897636	ROCK2(ROCK2)
GO:1904491	BP	protein localization to ciliary transition zone	1	5	0.168994888611878	0.56247946897636	CPLANE1(CPLANE1)
GO:1905216	BP	positive regulation of RNA binding	1	5	0.168994888611878	0.56247946897636	FMR1(FMR1)
GO:1905247	BP	positive regulation of aspartic-type peptidase activity	1	5	0.168994888611878	0.56247946897636	ROCK2(ROCK2)
GO:1905323	BP	telomerase holoenzyme complex assembly	1	5	0.168994888611878	0.56247946897636	ATM(ATM)
GO:1905462	BP	regulation of DNA duplex unwinding	1	5	0.168994888611878	0.56247946897636	POT1(POT1)
GO:1905634	BP	regulation of protein localization to chromatin	1	5	0.168994888611878	0.56247946897636	WAPL(WAPL)
GO:1990504	BP	dense core granule exocytosis	1	5	0.168994888611878	0.56247946897636	UNC13B(UNC13B)
GO:1990743	BP	protein sialylation	1	5	0.168994888611878	0.56247946897636	ST3GAL2(ST3GAL2)
GO:2001012	BP	mesenchymal cell differentiation involved in renal system development	1	5	0.168994888611878	0.56247946897636	AMER1(AMER1)
GO:0048534	BP	hematopoietic or lymphoid organ development	25	561	0.169248386753226	0.562883111256628	ANGPT1(ANGPT1);ARID4A(ARID4A);ATM(ATM);CDH17(CDH17);CSF1(CSF1);DCLRE1C(DCLRE1C);EGR1(EGR1);EGR3(EGR3);EP300(EP300);FOS(FOS);IREB2(IREB2);KMT2A(KMT2A);MLLT3(MLLT3);MSH2(MSH2);MYSM1(MYSM1);PATZ1(PATZ1);PRRC2C(PRRC2C);PYGO1(PYGO1);RC3H2(RC3H2);SFXN1(SFXN1);SP3(SP3);STON2(STON2);TMOD3(TMOD3);ZBTB1(ZBTB1);ZFP36(ZFP36)
GO:0008175	MF	tRNA methyltransferase activity	2	21	0.16940285714416	0.401827610547309	TRDMT1(TRDMT1);TRMT13(TRMT13)
GO:0048593	BP	camera-type eye morphogenesis	5	81	0.171393063817615	0.569570860789686	FRS2(FRS2);GNAT2(GNAT2);PROX1(PROX1);SP3(SP3);TTC8(TTC8)
GO:0098589	CC	membrane region	8	164	0.171660234887107	0.609451437954895	AKAP5(AKAP5);ANGPT1(ANGPT1);BMPR2(BMPR2);EGFR(EGFR);PAG1(PAG1);PECAM1(PECAM1);PIKFYVE(PIKFYVE);TLR1(TLR1)
GO:0032092	BP	positive regulation of protein binding	4	60	0.173327321952874	0.575118023117928	EP300(EP300);KRIT1(KRIT1);NPHP3(NPHP3);USP33(USP33)
GO:0051716	BP	cellular response to stimulus	148	3818	0.173332493225347	0.575118023117928	ADGRA2(ADGRA2);AKAP5(AKAP5);AKAP9(AKAP9);ALPK1(ALPK1);AMER1(AMER1);ANGPT1(ANGPT1);ANK3(ANK3);APC(APC);APPL1(APPL1);ARHGAP29(ARHGAP29);ARHGAP5(ARHGAP5);ARHGEF12(ARHGEF12);ARID5B(ARID5B);ASXL2(ASXL2);ATM(ATM);ATRX(ATRX);BMPR2(BMPR2);BOD1L1(BOD1L1);BTG2(BTG2);C2CD5(C2CD5);C9orf72(C9orf72);CARF(CARF);CASP8AP2(CASP8AP2);CDH17(CDH17);CGNL1(CGNL1);CHD8(CHD8);CLIC4(CLIC4);CNOT7(CNOT7);CPEB3(CPEB3);CREB3L…
GO:0030554	MF	adenyl nucleotide binding	50	1235	0.173651855403097	0.4106840615913	ABCD2(ABCD2);AK5(AK5);ALPK1(ALPK1);ATM(ATM);ATRX(ATRX);BBS10(BBS10);BMP2K(BMP2K);BMPR2(BMPR2);BUB1B(BUB1B);CHD1(CHD1);CHD8(CHD8);CHD9(CHD9);COQ8A(COQ8A);DDX3X(DDX3X);DGKE(DGKE);DYNC2H1(DYNC2H1);EGFR(EGFR);FANCM(FANCM);KIF21A(KIF21A);KIF27(KIF27);KIF3B(KIF3B);KIF5B(KIF5B);KIFC3(KIFC3);LATS1(LATS1);LOC101113346(LOC101113346);MAK(MAK);MAP3K1(MAP3K1);MAP3K13(MAP3K13);MLKL(MLKL);MSH2(MSH2);MYLK(MYLK);…
GO:0198738	BP	cell-cell signaling by wnt	13	267	0.174730961262462	0.579306621568769	ADGRA2(ADGRA2);AMER1(AMER1);APC(APC);CHD8(CHD8);EGFR(EGFR);EGR1(EGR1);FOXO3(FOXO3);LATS1(LATS1);LOC101113032(LOC101113032);MLLT3(MLLT3);PLPP3(PLPP3);PYGO1(PYGO1);SOX10(SOX10)
GO:0044463	CC	cell projection part	27	680	0.175898348360116	0.611466425234448	ANK3(ANK3);APC(APC);C2CD5(C2CD5);CEP162(CEP162);CEP170(CEP170);CERKL(CERKL);CPLANE1(CPLANE1);DNAJB13(DNAJB13);FMR1(FMR1);GNAT2(GNAT2);IFT88(IFT88);IL6ST(IL6ST);KIF5B(KIF5B);LOC101110888(LOC101110888);MAK(MAK);MAP2(MAP2);NEDD4(NEDD4);NIN(NIN);NPHP3(NPHP3);ODF2L(ODF2L);POC1B(POC1B);SETX(SETX);TOGARAM1(TOGARAM1);TTC8(TTC8);UNC13B(UNC13B);VPS13A(VPS13A);WWC1(WWC1)
GO:0120038	CC	plasma membrane bounded cell projection part	27	680	0.175898348360116	0.611466425234448	ANK3(ANK3);APC(APC);C2CD5(C2CD5);CEP162(CEP162);CEP170(CEP170);CERKL(CERKL);CPLANE1(CPLANE1);DNAJB13(DNAJB13);FMR1(FMR1);GNAT2(GNAT2);IFT88(IFT88);IL6ST(IL6ST);KIF5B(KIF5B);LOC101110888(LOC101110888);MAK(MAK);MAP2(MAP2);NEDD4(NEDD4);NIN(NIN);NPHP3(NPHP3);ODF2L(ODF2L);POC1B(POC1B);SETX(SETX);TOGARAM1(TOGARAM1);TTC8(TTC8);UNC13B(UNC13B);VPS13A(VPS13A);WWC1(WWC1)
GO:0003230	BP	cardiac atrium development	2	21	0.176301291013736	0.580655921815721	BMPR2(BMPR2);PROX1(PROX1)
GO:0006298	BP	mismatch repair	2	21	0.176301291013736	0.580655921815721	MSH2(MSH2);TDG(TDG)
GO:0008206	BP	bile acid metabolic process	2	21	0.176301291013736	0.580655921815721	PROX1(PROX1);STARD4(STARD4)
GO:0009311	BP	oligosaccharide metabolic process	2	21	0.176301291013736	0.580655921815721	ST3GAL2(ST3GAL2);ST6GALNAC1(ST6GALNAC1)
GO:0031116	BP	positive regulation of microtubule polymerization	2	21	0.176301291013736	0.580655921815721	NIN(NIN);TOGARAM1(TOGARAM1)
GO:0061844	BP	antimicrobial humoral immune response mediated by antimicrobial peptide	2	21	0.176301291013736	0.580655921815721	BPIFA1(BPIFA1);LTF(LTF)
GO:0043022	MF	ribosome binding	3	41	0.176541071577739	0.416281757536859	EIF5A2(EIF5A2);FMR1(FMR1);RICTOR(RICTOR)
GO:0007062	BP	sister chromatid cohesion	3	40	0.176774741525293	0.580655921815721	ESCO1(ESCO1);SLF2(SLF2);WAPL(WAPL)
GO:0044774	BP	mitotic DNA integrity checkpoint	3	40	0.176774741525293	0.580655921815721	ATM(ATM);MSH2(MSH2);TAOK1(TAOK1)
GO:0045123	BP	cellular extravasation	3	40	0.176774741525293	0.580655921815721	GCNT1(GCNT1);ITGA4(ITGA4);PECAM1(PECAM1)
GO:0046530	BP	photoreceptor cell differentiation	3	40	0.176774741525293	0.580655921815721	GNAT2(GNAT2);PRKCI(PRKCI);TTC8(TTC8)
GO:1903201	BP	regulation of oxidative stress-induced cell death	3	40	0.176774741525293	0.580655921815721	MCL1(MCL1);NCOA7(NCOA7);NME5(NME5)
GO:1903902	BP	positive regulation of viral life cycle	3	40	0.176774741525293	0.580655921815721	CNOT7(CNOT7);FMR1(FMR1);PKN2(PKN2)
GO:0009612	BP	response to mechanical stimulus	5	82	0.177495782896224	0.582125999837615	FOS(FOS);MAP3K1(MAP3K1);P2RX7(P2RX7);PIK3CA(PIK3CA);USP53(USP53)
GO:0017015	BP	regulation of transforming growth factor beta receptor signaling pathway	5	82	0.177495782896224	0.582125999837615	EP300(EP300);FBN2(FBN2);LATS1(LATS1);LEMD3(LEMD3);RNF111(RNF111)
GO:0031668	BP	cellular response to extracellular stimulus	7	127	0.17941715167762	0.587522165147407	BMPR2(BMPR2);FOS(FOS);ITGA4(ITGA4);NR4A2(NR4A2);P2RX7(P2RX7);PDK4(PDK4);USP33(USP33)
GO:0045930	BP	negative regulation of mitotic cell cycle	7	127	0.17941715167762	0.587522165147407	APC(APC);ATM(ATM);BUB1B(BUB1B);GEN1(GEN1);LOC101113346(LOC101113346);MSH2(MSH2);TAOK1(TAOK1)
GO:0062012	BP	regulation of small molecule metabolic process	10	197	0.180505501085827	0.589702515534285	ABCD2(ABCD2);EGR1(EGR1);EP300(EP300);FMO5(FMO5);LACC1(LACC1);P2RX7(P2RX7);PDK4(PDK4);PPP4R3B(PPP4R3B);PROX1(PROX1);STARD4(STARD4)
GO:0048871	BP	multicellular organismal homeostasis	14	293	0.180540052819773	0.589702515534285	AKAP11(AKAP11);BBS10(BBS10);BPIFA1(BPIFA1);CSF1(CSF1);EGR1(EGR1);KMT2A(KMT2A);MAK(MAK);P2RX7(P2RX7);PDK4(PDK4);PIK3CA(PIK3CA);POC1B(POC1B);PRKAB1(PRKAB1);PRKAB2(PRKAB2);WDR36(WDR36)
GO:0007041	BP	lysosomal transport	4	61	0.180568806284392	0.589702515534285	C9orf72(C9orf72);HOOK1(HOOK1);NEDD4(NEDD4);SNX27(SNX27)
GO:0001939	CC	female pronucleus	1	6	0.18147491259321	0.611466425234448	RIF1(RIF1)
GO:0042588	CC	zymogen granule	1	6	0.18147491259321	0.611466425234448	SCAMP1(SCAMP1)
GO:0042589	CC	zymogen granule membrane	1	6	0.18147491259321	0.611466425234448	SCAMP1(SCAMP1)
GO:0070187	CC	shelterin complex	1	6	0.18147491259321	0.611466425234448	POT1(POT1)
GO:0070419	CC	nonhomologous end joining complex	1	6	0.18147491259321	0.611466425234448	DCLRE1C(DCLRE1C)
GO:0097550	CC	transcriptional preinitiation complex	1	6	0.18147491259321	0.611466425234448	GTF2A1(GTF2A1)
GO:0000175	MF	3'-5'-exoribonuclease activity	2	22	0.182218895136379	0.422175754138645	CNOT6(CNOT6);CNOT7(CNOT7)
GO:0004181	MF	metallocarboxypeptidase activity	2	22	0.182218895136379	0.422175754138645	CPM(CPM);VASH1(VASH1)
GO:0004402	MF	histone acetyltransferase activity	2	22	0.182218895136379	0.422175754138645	EP300(EP300);GTF3C4(GTF3C4)
GO:0035198	MF	miRNA binding	2	22	0.182218895136379	0.422175754138645	FMR1(FMR1);TUT7(TUT7)
GO:0140223	MF	general transcription initiation factor activity	2	22	0.182218895136379	0.422175754138645	DR1(DR1);GTF2A1(GTF2A1)
GO:1904680	MF	peptide transmembrane transporter activity	2	22	0.182218895136379	0.422175754138645	CDH17(CDH17);LOC101111847(LOC101111847)
GO:0099003	BP	vesicle-mediated transport in synapse	6	105	0.182583408520846	0.589702515534285	BTBD8(BTBD8);DNAJC6(DNAJC6);FCHO2(FCHO2);P2RX7(P2RX7);SYNJ1(SYNJ1);UNC13B(UNC13B)
GO:0001935	BP	endothelial cell proliferation	5	83	0.183679519628028	0.589702515534285	BMPR2(BMPR2);EGR3(EGR3);ITGA4(ITGA4);PROX1(PROX1);VASH1(VASH1)
GO:0033135	BP	regulation of peptidyl-serine phosphorylation	5	83	0.183679519628028	0.589702515534285	ANGPT1(ANGPT1);EGFR(EGFR);LATS1(LATS1);PIK3CA(PIK3CA);RICTOR(RICTOR)
GO:0072331	BP	signal transduction by p53 class mediator	5	83	0.183679519628028	0.589702515534285	ATM(ATM);EP300(EP300);FOXO3(FOXO3);MSH2(MSH2);PLA2R1(PLA2R1)
GO:0051054	BP	positive regulation of DNA metabolic process	8	151	0.184125090257639	0.589702515534285	ATM(ATM);EGFR(EGFR);GRHL2(GRHL2);MSH2(MSH2);POT1(POT1);RIF1(RIF1);SLF2(SLF2);TASOR(TASOR)
GO:0033613	MF	activating transcription factor binding	3	42	0.185476650750042	0.426167986197341	EP300(EP300);FOS(FOS);JUN(JUN)
GO:0000726	BP	non-recombinational repair	3	41	0.185951193790099	0.589702515534285	ERCC4(ERCC4);POT1(POT1);RIF1(RIF1)
GO:0030968	BP	endoplasmic reticulum unfolded protein response	3	41	0.185951193790099	0.589702515534285	CREB3L2(CREB3L2);EP300(EP300);ERMP1(ERMP1)
GO:0045600	BP	positive regulation of fat cell differentiation	3	41	0.185951193790099	0.589702515534285	ASXL2(ASXL2);CDS1(CDS1);ZFP36(ZFP36)
GO:0046983	MF	protein dimerization activity	28	661	0.186074094613168	0.426167986197341	ABCD2(ABCD2);APPL1(APPL1);CSF1(CSF1);DR1(DR1);EBF4(EBF4);FMR1(FMR1);GEN1(GEN1);GTF2A1(GTF2A1);HOOK1(HOOK1);MAP3K13(MAP3K13);MCL1(MCL1);MGA(MGA);MID2(MID2);MSH2(MSH2);NR4A2(NR4A2);PADI2(PADI2);PECAM1(PECAM1);RAB11FIP2(RAB11FIP2);SLK(SLK);SOS2(SOS2);ST3GAL2(ST3GAL2);TCF12(TCF12);TDG(TDG);USF3(USF3);ZBTB1(ZBTB1);ZBTB38(ZBTB38);ZBTB4(ZBTB4);ZNF318(ZNF318)
GO:0036464	CC	cytoplasmic ribonucleoprotein granule	6	117	0.186578394296841	0.624683358120435	CNOT7(CNOT7);DCP2(DCP2);FMR1(FMR1);GARRE1(GARRE1);MEX3A(MEX3A);ROCK2(ROCK2)
GO:0032259	BP	methylation	9	175	0.186908921432551	0.589702515534285	ARID4A(ARID4A);BTG2(BTG2);CMTR2(CMTR2);CTCF(CTCF);GRHL2(GRHL2);KMT2A(KMT2A);PIK3CA(PIK3CA);RIF1(RIF1);TET1(TET1)
GO:0006140	BP	regulation of nucleotide metabolic process	4	62	0.187909341653156	0.589702515534285	EP300(EP300);LACC1(LACC1);P2RX7(P2RX7);PDK4(PDK4)
GO:0007030	BP	Golgi organization	4	62	0.187909341653156	0.589702515534285	HOOK1(HOOK1);TMED5(TMED5);TRAPPC8(TRAPPC8);TRIP11(TRIP11)
GO:0043487	BP	regulation of RNA stability	4	62	0.187909341653156	0.589702515534285	CPEB3(CPEB3);DCP2(DCP2);TRDMT1(TRDMT1);ZFP36(ZFP36)
GO:0044344	BP	cellular response to fibroblast growth factor stimulus	4	62	0.187909341653156	0.589702515534285	EGR3(EGR3);FRS2(FRS2);SETX(SETX);ZFP36(ZFP36)
GO:0071774	BP	response to fibroblast growth factor	4	62	0.187909341653156	0.589702515534285	EGR3(EGR3);FRS2(FRS2);SETX(SETX);ZFP36(ZFP36)
GO:0003205	BP	cardiac chamber development	6	106	0.188080253814101	0.589702515534285	BMPR2(BMPR2);CPLANE1(CPLANE1);FRS2(FRS2);GRHL2(GRHL2);PROX1(PROX1);TRIP11(TRIP11)
GO:0006732	BP	coenzyme metabolic process	10	199	0.18836733577142	0.589702515534285	COQ8A(COQ8A);EP300(EP300);FMO5(FMO5);KMO(KMO);MOCOS(MOCOS);NUDT12(NUDT12);NUDT13(NUDT13);P2RX7(P2RX7);PDK4(PDK4);PRKAG3(PRKAG3)
GO:0045444	BP	fat cell differentiation	8	152	0.188675768714661	0.589702515534285	ARID5B(ARID5B);ASXL2(ASXL2);CDS1(CDS1);EP300(EP300);NR4A1(NR4A1);NR4A2(NR4A2);TTC8(TTC8);ZFP36(ZFP36)
GO:0000278	BP	mitotic cell cycle	21	469	0.189025064833132	0.589702515534285	ANK3(ANK3);APC(APC);APPL1(APPL1);ATM(ATM);BUB1B(BUB1B);CCDC8(CCDC8);CDC27(CDC27);CEP192(CEP192);EGFR(EGFR);GEN1(GEN1);KIF3B(KIF3B);LATS1(LATS1);LOC101113346(LOC101113346);MSH2(MSH2);PKN2(PKN2);SLF2(SLF2);SPICE1(SPICE1);TAOK1(TAOK1);TASOR(TASOR);TMOD3(TMOD3);WAPL(WAPL)
GO:0034329	BP	cell junction assembly	7	129	0.189303543216402	0.589702515534285	FRMPD2(FRMPD2);GRHL2(GRHL2);NPHP1(NPHP1);PECAM1(PECAM1);PKN2(PKN2);ROCK2(ROCK2);SLK(SLK)
GO:0016601	BP	Rac protein signal transduction	2	22	0.189536201323828	0.589702515534285	GARRE1(GARRE1);LOC101110888(LOC101110888)
GO:0021952	BP	central nervous system projection neuron axonogenesis	2	22	0.189536201323828	0.589702515534285	NIN(NIN);NR4A2(NR4A2)
GO:0042462	BP	eye photoreceptor cell development	2	22	0.189536201323828	0.589702515534285	GNAT2(GNAT2);PRKCI(PRKCI)
GO:0045124	BP	regulation of bone resorption	2	22	0.189536201323828	0.589702515534285	P2RX7(P2RX7);PDK4(PDK4)
GO:0048821	BP	erythrocyte development	2	22	0.189536201323828	0.589702515534285	ARID4A(ARID4A);TMOD3(TMOD3)
GO:0051181	BP	cofactor transport	2	22	0.189536201323828	0.589702515534285	P2RX7(P2RX7);TCN1(TCN1)
GO:0060325	BP	face morphogenesis	2	22	0.189536201323828	0.589702515534285	ARID5B(ARID5B);EP300(EP300)
GO:0061462	BP	protein localization to lysosome	2	22	0.189536201323828	0.589702515534285	NEDD4(NEDD4);ROCK2(ROCK2)
GO:0071300	BP	cellular response to retinoic acid	2	22	0.189536201323828	0.589702515534285	ATM(ATM);SETX(SETX)
GO:1904358	BP	positive regulation of telomere maintenance via telomere lengthening	2	22	0.189536201323828	0.589702515534285	ATM(ATM);POT1(POT1)
GO:0001959	BP	regulation of cytokine-mediated signaling pathway	5	84	0.189941458755154	0.589702515534285	ANGPT1(ANGPT1);CNOT7(CNOT7);CSF1(CSF1);PADI2(PADI2);PARP14(PARP14)
GO:1903844	BP	regulation of cellular response to transforming growth factor beta stimulus	5	84	0.189941458755154	0.589702515534285	EP300(EP300);FBN2(FBN2);LATS1(LATS1);LEMD3(LEMD3);RNF111(RNF111)
GO:0007165	BP	signal transduction	114	2916	0.191125087186988	0.589702515534285	ADGRA2(ADGRA2);AKAP5(AKAP5);AKAP9(AKAP9);ALPK1(ALPK1);AMER1(AMER1);ANGPT1(ANGPT1);ANK3(ANK3);APC(APC);APPL1(APPL1);ARHGAP29(ARHGAP29);ARHGAP5(ARHGAP5);ARHGEF12(ARHGEF12);ARID5B(ARID5B);ASXL2(ASXL2);ATM(ATM);BMPR2(BMPR2);C2CD5(C2CD5);C9orf72(C9orf72);CASP8AP2(CASP8AP2);CDH17(CDH17);CGNL1(CGNL1);CHD8(CHD8);CNOT7(CNOT7);CREB3L2(CREB3L2);CRIM1(CRIM1);CSF1(CSF1);DGKE(DGKE);DIDO1(DIDO1);EGFR(EGFR);EGR1…
GO:1901652	BP	response to peptide	9	176	0.191155521787626	0.589702515534285	APC(APC);APPL1(APPL1);C2CD5(C2CD5);EGR1(EGR1);ITGA4(ITGA4);NR4A1(NR4A1);NR4A2(NR4A2);PDK4(PDK4);PRKCI(PRKCI)
GO:0032587	CC	ruffle membrane	3	46	0.1912232196231	0.629812065958821	APC(APC);C2CD5(C2CD5);WWC1(WWC1)
GO:0045664	BP	regulation of neuron differentiation	15	321	0.19178245568083	0.589702515534285	BMPR2(BMPR2);EP300(EP300);FMR1(FMR1);GOLGA4(GOLGA4);ITSN2(ITSN2);LOC101110593(LOC101110593);LOC101111099(LOC101111099);MAP2(MAP2);MAP3K13(MAP3K13);NEDD4(NEDD4);NIN(NIN);PRKCI(PRKCI);PROX1(PROX1);SETX(SETX);WDR36(WDR36)
GO:0001013	MF	RNA polymerase I regulatory region DNA binding	1	6	0.194622909138579	0.426167986197341	BAZ2A(BAZ2A)
GO:0001163	MF	RNA polymerase I regulatory region sequence-specific DNA binding	1	6	0.194622909138579	0.426167986197341	BAZ2A(BAZ2A)
GO:0001164	MF	RNA polymerase I CORE element sequence-specific DNA binding	1	6	0.194622909138579	0.426167986197341	BAZ2A(BAZ2A)
GO:0004499	MF	N,N-dimethylaniline monooxygenase activity	1	6	0.194622909138579	0.426167986197341	FMO5(FMO5)
GO:0005167	MF	neurotrophin TRK receptor binding	1	6	0.194622909138579	0.426167986197341	FRS2(FRS2)
GO:0008318	MF	protein prenyltransferase activity	1	6	0.194622909138579	0.426167986197341	PTAR1(PTAR1)
GO:0015180	MF	L-alanine transmembrane transporter activity	1	6	0.194622909138579	0.426167986197341	SLC36A4(SLC36A4)
GO:0016308	MF	1-phosphatidylinositol-4-phosphate 5-kinase activity	1	6	0.194622909138579	0.426167986197341	PIKFYVE(PIKFYVE)
GO:0016427	MF	tRNA (cytosine) methyltransferase activity	1	6	0.194622909138579	0.426167986197341	TRDMT1(TRDMT1)
GO:0016972	MF	thiol oxidase activity	1	6	0.194622909138579	0.426167986197341	ERO1B(ERO1B)
GO:0032405	MF	MutLalpha complex binding	1	6	0.194622909138579	0.426167986197341	MSH2(MSH2)
GO:0035312	MF	5'-3' exodeoxyribonuclease activity	1	6	0.194622909138579	0.426167986197341	DCLRE1A(DCLRE1A)
GO:0043560	MF	insulin receptor substrate binding	1	6	0.194622909138579	0.426167986197341	PIK3CA(PIK3CA)
GO:0046934	MF	phosphatidylinositol-4,5-bisphosphate 3-kinase activity	1	6	0.194622909138579	0.426167986197341	PIK3CA(PIK3CA)
GO:0050693	MF	LBD domain binding	1	6	0.194622909138579	0.426167986197341	PROX1(PROX1)
GO:0052813	MF	phosphatidylinositol bisphosphate kinase activity	1	6	0.194622909138579	0.426167986197341	PIK3CA(PIK3CA)
GO:0098821	MF	BMP receptor activity	1	6	0.194622909138579	0.426167986197341	BMPR2(BMPR2)
GO:0005154	MF	epidermal growth factor receptor binding	2	23	0.195171035084102	0.426167986197341	AREG(AREG);TGFA(TGFA)
GO:0016597	MF	amino acid binding	2	23	0.195171035084102	0.426167986197341	THNSL2(THNSL2);UBR1(UBR1)
GO:0001885	BP	endothelial cell development	3	42	0.195249007124433	0.589702515534285	CLIC4(CLIC4);PECAM1(PECAM1);ROCK2(ROCK2)
GO:0032922	BP	circadian regulation of gene expression	3	42	0.195249007124433	0.589702515534285	EGR1(EGR1);KMT2A(KMT2A);NRIP1(NRIP1)
GO:0043266	BP	regulation of potassium ion transport	3	42	0.195249007124433	0.589702515534285	KIF5B(KIF5B);KLHL24(KLHL24);NEDD4(NEDD4)
GO:0046427	BP	positive regulation of JAK-STAT cascade	3	42	0.195249007124433	0.589702515534285	IL6ST(IL6ST);PARP14(PARP14);PECAM1(PECAM1)
GO:0048844	BP	artery morphogenesis	3	42	0.195249007124433	0.589702515534285	BMPR2(BMPR2);MYLK(MYLK);PROX1(PROX1)
GO:0060761	BP	negative regulation of response to cytokine stimulus	3	42	0.195249007124433	0.589702515534285	CNOT7(CNOT7);PADI2(PADI2);PARP14(PARP14)
GO:0007569	BP	cell aging	4	63	0.195344054514151	0.589702515534285	ATM(ATM);MARCHF5(MARCHF5);PLA2R1(PLA2R1);VASH1(VASH1)
GO:0017148	BP	negative regulation of translation	4	63	0.195344054514151	0.589702515534285	BTG2(BTG2);CPEB3(CPEB3);PAIP2B(PAIP2B);ZFP36(ZFP36)
GO:1902806	BP	regulation of cell cycle G1/S phase transition	4	63	0.195344054514151	0.589702515534285	APC(APC);APPL1(APPL1);EGFR(EGFR);LOC101113346(LOC101113346)
GO:0001726	CC	ruffle	5	94	0.19590713761256	0.629812065958821	APC(APC);APPL1(APPL1);C2CD5(C2CD5);FRMD4B(FRMD4B);WWC1(WWC1)
GO:0060041	BP	retina development in camera-type eye	5	85	0.196278747205575	0.589702515534285	BMPR2(BMPR2);CLIC4(CLIC4);GNAT2(GNAT2);PROX1(PROX1);TTC8(TTC8)
GO:0000902	BP	cell morphogenesis	25	574	0.199145423238763	0.589702515534285	BMPR2(BMPR2);BRWD3(BRWD3);C9orf72(C9orf72);CLIC4(CLIC4);EP300(EP300);FRYL(FRYL);GOLGA4(GOLGA4);GRHL2(GRHL2);ITGA4(ITGA4);ITSN2(ITSN2);LATS1(LATS1);MAP2(MAP2);MAP3K13(MAP3K13);NEDD4(NEDD4);NEDD9(NEDD9);NIN(NIN);NR4A2(NR4A2);NYAP2(NYAP2);P2RX7(P2RX7);PALM2AKAP2(PALM2AKAP2);PECAM1(PECAM1);PROX1(PROX1);TTC8(TTC8);USP33(USP33);WDR36(WDR36)
GO:0002158	BP	osteoclast proliferation	1	6	0.199207679410708	0.589702515534285	CSF1(CSF1)
GO:0002314	BP	germinal center B cell differentiation	1	6	0.199207679410708	0.589702515534285	CDH17(CDH17)
GO:0002315	BP	marginal zone B cell differentiation	1	6	0.199207679410708	0.589702515534285	CDH17(CDH17)
GO:0002329	BP	pre-B cell differentiation	1	6	0.199207679410708	0.589702515534285	ATM(ATM)
GO:0002887	BP	negative regulation of myeloid leukocyte mediated immunity	1	6	0.199207679410708	0.589702515534285	CD84(CD84)
GO:0003183	BP	mitral valve morphogenesis	1	6	0.199207679410708	0.589702515534285	BMPR2(BMPR2)
GO:0003228	BP	atrial cardiac muscle tissue development	1	6	0.199207679410708	0.589702515534285	PROX1(PROX1)
GO:0006449	BP	regulation of translational termination	1	6	0.199207679410708	0.589702515534285	EIF5A2(EIF5A2)
GO:0007175	BP	negative regulation of epidermal growth factor-activated receptor activity	1	6	0.199207679410708	0.589702515534285	SOCS4(SOCS4)
GO:0007194	BP	negative regulation of adenylate cyclase activity	1	6	0.199207679410708	0.589702515534285	AKAP5(AKAP5)
GO:0009137	BP	purine nucleoside diphosphate catabolic process	1	6	0.199207679410708	0.589702515534285	NUDT9(NUDT9)
GO:0009181	BP	purine ribonucleoside diphosphate catabolic process	1	6	0.199207679410708	0.589702515534285	NUDT9(NUDT9)
GO:0009191	BP	ribonucleoside diphosphate catabolic process	1	6	0.199207679410708	0.589702515534285	NUDT9(NUDT9)
GO:0009452	BP	7-methylguanosine RNA capping	1	6	0.199207679410708	0.589702515534285	CMTR2(CMTR2)
GO:0009650	BP	UV protection	1	6	0.199207679410708	0.589702515534285	ERCC4(ERCC4)
GO:0010606	BP	positive regulation of cytoplasmic mRNA processing body assembly	1	6	0.199207679410708	0.589702515534285	CNOT6(CNOT6)
GO:0010766	BP	negative regulation of sodium ion transport	1	6	0.199207679410708	0.589702515534285	NEDD4(NEDD4)
GO:0010873	BP	positive regulation of cholesterol esterification	1	6	0.199207679410708	0.589702515534285	STARD4(STARD4)
GO:0014041	BP	regulation of neuron maturation	1	6	0.199207679410708	0.589702515534285	MAP3K13(MAP3K13)
GO:0014047	BP	glutamate secretion	1	6	0.199207679410708	0.589702515534285	P2RX7(P2RX7)
GO:0014866	BP	skeletal myofibril assembly	1	6	0.199207679410708	0.589702515534285	PROX1(PROX1)
GO:0015824	BP	proline transport	1	6	0.199207679410708	0.589702515534285	SLC36A4(SLC36A4)
GO:0018026	BP	peptidyl-lysine monomethylation	1	6	0.199207679410708	0.589702515534285	KMT2A(KMT2A)
GO:0018208	BP	peptidyl-proline modification	1	6	0.199207679410708	0.589702515534285	ERO1B(ERO1B)
GO:0019471	BP	4-hydroxyproline metabolic process	1	6	0.199207679410708	0.589702515534285	ERO1B(ERO1B)
GO:0019886	BP	antigen processing and presentation of exogenous peptide antigen via MHC class II	1	6	0.199207679410708	0.589702515534285	PIKFYVE(PIKFYVE)
GO:0021683	BP	cerebellar granular layer morphogenesis	1	6	0.199207679410708	0.589702515534285	PROX1(PROX1)
GO:0021859	BP	pyramidal neuron differentiation	1	6	0.199207679410708	0.589702515534285	SCYL2(SCYL2)
GO:0030579	BP	ubiquitin-dependent SMAD protein catabolic process	1	6	0.199207679410708	0.589702515534285	RNF111(RNF111)
GO:0030948	BP	negative regulation of vascular endothelial growth factor receptor signaling pathway	1	6	0.199207679410708	0.589702515534285	NEDD4(NEDD4)
GO:0031272	BP	regulation of pseudopodium assembly	1	6	0.199207679410708	0.589702515534285	APC(APC)
GO:0031274	BP	positive regulation of pseudopodium assembly	1	6	0.199207679410708	0.589702515534285	APC(APC)
GO:0031281	BP	positive regulation of cyclase activity	1	6	0.199207679410708	0.589702515534285	AKAP5(AKAP5)
GO:0031848	BP	protection from non-homologous end joining at telomere	1	6	0.199207679410708	0.589702515534285	ERCC4(ERCC4)
GO:0032000	BP	positive regulation of fatty acid beta-oxidation	1	6	0.199207679410708	0.589702515534285	ABCD2(ABCD2)
GO:0032306	BP	regulation of prostaglandin secretion	1	6	0.199207679410708	0.589702515534285	P2RX7(P2RX7)
GO:0032308	BP	positive regulation of prostaglandin secretion	1	6	0.199207679410708	0.589702515534285	P2RX7(P2RX7)
GO:0032780	BP	negative regulation of ATPase activity	1	6	0.199207679410708	0.589702515534285	LTF(LTF)
GO:0033004	BP	negative regulation of mast cell activation	1	6	0.199207679410708	0.589702515534285	CD84(CD84)
GO:0033211	BP	adiponectin-activated signaling pathway	1	6	0.199207679410708	0.589702515534285	APPL1(APPL1)
GO:0033574	BP	response to testosterone	1	6	0.199207679410708	0.589702515534285	ROCK2(ROCK2)
GO:0034145	BP	positive regulation of toll-like receptor 4 signaling pathway	1	6	0.199207679410708	0.589702515534285	LTF(LTF)
GO:0035376	BP	sterol import	1	6	0.199207679410708	0.589702515534285	STARD4(STARD4)
GO:0036260	BP	RNA capping	1	6	0.199207679410708	0.589702515534285	CMTR2(CMTR2)
GO:0036480	BP	neuron intrinsic apoptotic signaling pathway in response to oxidative stress	1	6	0.199207679410708	0.589702515534285	MCL1(MCL1)
GO:0042308	BP	negative regulation of protein import into nucleus	1	6	0.199207679410708	0.589702515534285	ANGPT1(ANGPT1)
GO:0043201	BP	response to leucine	1	6	0.199207679410708	0.589702515534285	UBR1(UBR1)
GO:0043301	BP	negative regulation of leukocyte degranulation	1	6	0.199207679410708	0.589702515534285	CD84(CD84)
GO:0045876	BP	positive regulation of sister chromatid cohesion	1	6	0.199207679410708	0.589702515534285	SLF2(SLF2)
GO:0048549	BP	positive regulation of pinocytosis	1	6	0.199207679410708	0.589702515534285	APPL1(APPL1)
GO:0050847	BP	progesterone receptor signaling pathway	1	6	0.199207679410708	0.589702515534285	NEDD4(NEDD4)
GO:0051409	BP	response to nitrosative stress	1	6	0.199207679410708	0.589702515534285	ATM(ATM)
GO:0051574	BP	positive regulation of histone H3-K9 methylation	1	6	0.199207679410708	0.589702515534285	RIF1(RIF1)
GO:0051602	BP	response to electrical stimulus	1	6	0.199207679410708	0.589702515534285	P2RX7(P2RX7)
GO:0051694	BP	pointed-end actin filament capping	1	6	0.199207679410708	0.589702515534285	TMOD3(TMOD3)
GO:0051957	BP	positive regulation of amino acid transport	1	6	0.199207679410708	0.589702515534285	P2RX7(P2RX7)
GO:0060297	BP	regulation of sarcomere organization	1	6	0.199207679410708	0.589702515534285	PROX1(PROX1)
GO:0061626	BP	pharyngeal arch artery morphogenesis	1	6	0.199207679410708	0.589702515534285	BMPR2(BMPR2)
GO:0061820	BP	telomeric D-loop disassembly	1	6	0.199207679410708	0.589702515534285	POT1(POT1)
GO:0070099	BP	regulation of chemokine-mediated signaling pathway	1	6	0.199207679410708	0.589702515534285	PADI2(PADI2)
GO:0070365	BP	hepatocyte differentiation	1	6	0.199207679410708	0.589702515534285	PROX1(PROX1)
GO:0070508	BP	cholesterol import	1	6	0.199207679410708	0.589702515534285	STARD4(STARD4)
GO:0070932	BP	histone H3 deacetylation	1	6	0.199207679410708	0.589702515534285	SMARCAD1(SMARCAD1)
GO:0071233	BP	cellular response to leucine	1	6	0.199207679410708	0.589702515534285	UBR1(UBR1)
GO:0071476	BP	cellular hypotonic response	1	6	0.199207679410708	0.589702515534285	MYLK(MYLK)
GO:0071692	BP	protein localization to extracellular region	1	6	0.199207679410708	0.589702515534285	FBN2(FBN2)
GO:0072672	BP	neutrophil extravasation	1	6	0.199207679410708	0.589702515534285	PECAM1(PECAM1)
GO:0080009	BP	mRNA methylation	1	6	0.199207679410708	0.589702515534285	CMTR2(CMTR2)
GO:0090309	BP	positive regulation of methylation-dependent chromatin silencing	1	6	0.199207679410708	0.589702515534285	TASOR(TASOR)
GO:0090400	BP	stress-induced premature senescence	1	6	0.199207679410708	0.589702515534285	PLA2R1(PLA2R1)
GO:0090647	BP	modulation of age-related behavioral decline	1	6	0.199207679410708	0.589702515534285	BAZ2B(BAZ2B)
GO:1900115	BP	extracellular regulation of signal transduction	1	6	0.199207679410708	0.589702515534285	FBN2(FBN2)
GO:1900116	BP	extracellular negative regulation of signal transduction	1	6	0.199207679410708	0.589702515534285	FBN2(FBN2)
GO:1900378	BP	positive regulation of secondary metabolite biosynthetic process	1	6	0.199207679410708	0.589702515534285	APPL1(APPL1)
GO:1901503	BP	ether biosynthetic process	1	6	0.199207679410708	0.589702515534285	AGPS(AGPS)
GO:1902177	BP	positive regulation of oxidative stress-induced intrinsic apoptotic signaling pathway	1	6	0.199207679410708	0.589702515534285	MCL1(MCL1)
GO:1902644	BP	tertiary alcohol metabolic process	1	6	0.199207679410708	0.589702515534285	CBR4(CBR4)
GO:1902855	BP	regulation of non-motile cilium assembly	1	6	0.199207679410708	0.589702515534285	MAK(MAK)
GO:1902946	BP	protein localization to early endosome	1	6	0.199207679410708	0.589702515534285	ROCK2(ROCK2)
GO:1903376	BP	regulation of oxidative stress-induced neuron intrinsic apoptotic signaling pathway	1	6	0.199207679410708	0.589702515534285	MCL1(MCL1)
GO:1903800	BP	positive regulation of production of miRNAs involved in gene silencing by miRNA	1	6	0.199207679410708	0.589702515534285	EGFR(EGFR)
GO:1904590	BP	negative regulation of protein import	1	6	0.199207679410708	0.589702515534285	ANGPT1(ANGPT1)
GO:1905214	BP	regulation of RNA binding	1	6	0.199207679410708	0.589702515534285	FMR1(FMR1)
GO:1905456	BP	regulation of lymphoid progenitor cell differentiation	1	6	0.199207679410708	0.589702515534285	ZBTB1(ZBTB1)
GO:1905719	BP	protein localization to perinuclear region of cytoplasm	1	6	0.199207679410708	0.589702515534285	HOOK1(HOOK1)
GO:2000035	BP	regulation of stem cell division	1	6	0.199207679410708	0.589702515534285	MLLT3(MLLT3)
GO:2000169	BP	regulation of peptidyl-cysteine S-nitrosylation	1	6	0.199207679410708	0.589702515534285	NCOA7(NCOA7)
GO:2000402	BP	negative regulation of lymphocyte migration	1	6	0.199207679410708	0.589702515534285	PADI2(PADI2)
GO:0043491	BP	protein kinase B signaling	6	108	0.199262950409297	0.589702515534285	ANGPT1(ANGPT1);EGFR(EGFR);LOC101123247(LOC101123247);PIK3CA(PIK3CA);RICTOR(RICTOR);SETX(SETX)
GO:0010948	BP	negative regulation of cell cycle process	7	131	0.199406522008437	0.589702515534285	APC(APC);ATM(ATM);BUB1B(BUB1B);GEN1(GEN1);LOC101113346(LOC101113346);TAOK1(TAOK1);WAPL(WAPL)
GO:0030258	BP	lipid modification	7	131	0.199406522008437	0.589702515534285	ABCD2(ABCD2);CPT1A(CPT1A);DGKE(DGKE);PDK4(PDK4);ST3GAL2(ST3GAL2);STARD4(STARD4);SYNJ1(SYNJ1)
GO:0009968	BP	negative regulation of signal transduction	32	753	0.199476538024282	0.589702515534285	ADGRA2(ADGRA2);AMER1(AMER1);APC(APC);APPL1(APPL1);ATM(ATM);CGNL1(CGNL1);CHD8(CHD8);CNOT7(CNOT7);CRIM1(CRIM1);EGR1(EGR1);FBN2(FBN2);FOXO3(FOXO3);HERC4(HERC4);LATS1(LATS1);LEMD3(LEMD3);LTF(LTF);MCL1(MCL1);MLLT3(MLLT3);NEDD4(NEDD4);NME5(NME5);NR4A2(NR4A2);P2RX7(P2RX7);PADI2(PADI2);PARP14(PARP14);PPEF2(PPEF2);RASA1(RASA1);SCAI(SCAI);SOCS4(SOCS4);SOX10(SOX10);UBR1(UBR1);WWC1(WWC1);ZNF366(ZNF366)
GO:0006979	BP	response to oxidative stress	11	226	0.200275465856807	0.591653475470111	EGFR(EGFR);ERMP1(ERMP1);FOS(FOS);FOXO3(FOXO3);JUN(JUN);MCL1(MCL1);NCOA7(NCOA7);NME5(NME5);NR4A2(NR4A2);PLA2R1(PLA2R1);SETX(SETX)
GO:0031399	BP	regulation of protein modification process	41	987	0.202181804601938	0.594453639338676	AMER1(AMER1);ANGPT1(ANGPT1);APC(APC);AREG(AREG);BMPR2(BMPR2);C9orf72(C9orf72);CNOT7(CNOT7);CSF1(CSF1);CTCF(CTCF);EGFR(EGFR);EGR1(EGR1);EP300(EP300);FANCM(FANCM);FMR1(FMR1);FRS2(FRS2);IL6ST(IL6ST);KMT2A(KMT2A);LATS1(LATS1);LOC101123247(LOC101123247);MAGI3(MAGI3);MAP3K13(MAP3K13);NCOA7(NCOA7);NEDD9(NEDD9);P2RX7(P2RX7);PARP14(PARP14);PECAM1(PECAM1);PIK3CA(PIK3CA);PLPP3(PLPP3);PPEF2(PPEF2);PRKAG3(PRK…
GO:0032231	BP	regulation of actin filament bundle assembly	4	64	0.20286805428301	0.594453639338676	ALMS1(ALMS1);CGNL1(CGNL1);ROCK2(ROCK2);TTC8(TTC8)
GO:0051225	BP	spindle assembly	4	64	0.20286805428301	0.594453639338676	CEP192(CEP192);KIF3B(KIF3B);SPICE1(SPICE1);TASOR(TASOR)
GO:0006221	BP	pyrimidine nucleotide biosynthetic process	2	23	0.202899022306576	0.594453639338676	CDS1(CDS1);NME5(NME5)
GO:0010259	BP	multicellular organism aging	2	23	0.202899022306576	0.594453639338676	ATM(ATM);MSH2(MSH2)
GO:0031111	BP	negative regulation of microtubule polymerization or depolymerization	2	23	0.202899022306576	0.594453639338676	APC(APC);TAOK1(TAOK1)
GO:0042073	BP	intraciliary transport	2	23	0.202899022306576	0.594453639338676	IFT74(IFT74);LOC101110888(LOC101110888)
GO:0043516	BP	regulation of DNA damage response, signal transduction by p53 class mediator	2	23	0.202899022306576	0.594453639338676	ATM(ATM);PLA2R1(PLA2R1)
GO:0045070	BP	positive regulation of viral genome replication	2	23	0.202899022306576	0.594453639338676	CNOT7(CNOT7);PKN2(PKN2)
GO:0051973	BP	positive regulation of telomerase activity	2	23	0.202899022306576	0.594453639338676	GRHL2(GRHL2);POT1(POT1)
GO:0061036	BP	positive regulation of cartilage development	2	23	0.202899022306576	0.594453639338676	BMPR2(BMPR2);SMAD1(SMAD1)
GO:0071539	BP	protein localization to centrosome	2	23	0.202899022306576	0.594453639338676	APC(APC);CEP192(CEP192)
GO:0009896	BP	positive regulation of catabolic process	12	251	0.203163434736607	0.594818942003945	ABCD2(ABCD2);AMER1(AMER1);APC(APC);BTG2(BTG2);CNOT7(CNOT7);CPEB3(CPEB3);FOXO3(FOXO3);MID2(MID2);NEDD4(NEDD4);P2RX7(P2RX7);SOCS4(SOCS4);ZFP36(ZFP36)
GO:0005524	MF	ATP binding	48	1200	0.203198759017263	0.442336295831949	ABCD2(ABCD2);AK5(AK5);ALPK1(ALPK1);ATM(ATM);ATRX(ATRX);BBS10(BBS10);BMP2K(BMP2K);BMPR2(BMPR2);BUB1B(BUB1B);CHD1(CHD1);CHD8(CHD8);CHD9(CHD9);DDX3X(DDX3X);DGKE(DGKE);DYNC2H1(DYNC2H1);EGFR(EGFR);FANCM(FANCM);KIF21A(KIF21A);KIF27(KIF27);KIF3B(KIF3B);KIF5B(KIF5B);KIFC3(KIFC3);LATS1(LATS1);LOC101113346(LOC101113346);MAK(MAK);MAP3K1(MAP3K1);MAP3K13(MAP3K13);MLKL(MLKL);MSH2(MSH2);MYLK(MYLK);N4BP2(N4BP2);…
GO:0003730	MF	mRNA 3'-UTR binding	3	44	0.203685596700534	0.442336295831949	CPEB3(CPEB3);FMR1(FMR1);ZFP36(ZFP36)
GO:0051235	BP	maintenance of location	9	179	0.204142026598737	0.595509387871584	ANK3(ANK3);CDS1(CDS1);FBN2(FBN2);LATS1(LATS1);NRIP1(NRIP1);P2RX7(P2RX7);SLC30A4(SLC30A4);SLC30A7(SLC30A7);STARD4(STARD4)
GO:0045927	BP	positive regulation of growth	7	132	0.204535884020457	0.595509387871584	BMPR2(BMPR2);CSF1(CSF1);EGFR(EGFR);GOLGA4(GOLGA4);ITSN2(ITSN2);MAP3K13(MAP3K13);PROX1(PROX1)
GO:0001736	BP	establishment of planar polarity	3	43	0.204658265082483	0.595509387871584	CPLANE1(CPLANE1);MLLT3(MLLT3);TTC8(TTC8)
GO:0007164	BP	establishment of tissue polarity	3	43	0.204658265082483	0.595509387871584	CPLANE1(CPLANE1);MLLT3(MLLT3);TTC8(TTC8)
GO:0030330	BP	DNA damage response, signal transduction by p53 class mediator	3	43	0.204658265082483	0.595509387871584	ATM(ATM);FOXO3(FOXO3);PLA2R1(PLA2R1)
GO:0046323	BP	glucose import	3	43	0.204658265082483	0.595509387871584	APPL1(APPL1);C2CD5(C2CD5);PRKCI(PRKCI)
GO:0098876	BP	vesicle-mediated transport to the plasma membrane	3	43	0.204658265082483	0.595509387871584	AKAP5(AKAP5);ANK3(ANK3);GOLGA4(GOLGA4)
GO:1901983	BP	regulation of protein acetylation	3	43	0.204658265082483	0.595509387871584	CTCF(CTCF);KMT2A(KMT2A);TAOK1(TAOK1)
GO:2000573	BP	positive regulation of DNA biosynthetic process	3	43	0.204658265082483	0.595509387871584	ATM(ATM);GRHL2(GRHL2);POT1(POT1)
GO:0065009	BP	regulation of molecular function	56	1381	0.204956833303719	0.595970791922083	AKAP5(AKAP5);ANGPT1(ANGPT1);APC(APC);ARHGAP29(ARHGAP29);ARHGEF12(ARHGEF12);ARID5B(ARID5B);C9orf72(C9orf72);CCDC8(CCDC8);CCPG1(CCPG1);CEP192(CEP192);CSF1(CSF1);CTCF(CTCF);EGFR(EGFR);EP300(EP300);ERCC4(ERCC4);FMR1(FMR1);FRS2(FRS2);GRHL2(GRHL2);ITGA4(ITGA4);JUN(JUN);KLHL24(KLHL24);KRIT1(KRIT1);LATS1(LATS1);LTF(LTF);MAP3K13(MAP3K13);MED13(MED13);MID2(MID2);MSH2(MSH2);NEDD4(NEDD4);NEDD9(NEDD9);NPHP3(N…
GO:0050767	BP	regulation of neurogenesis	19	425	0.205585209158992	0.597253517505597	BMPR2(BMPR2);CSF1(CSF1);EP300(EP300);FMR1(FMR1);GOLGA4(GOLGA4);IL6ST(IL6ST);ITSN2(ITSN2);LOC101110593(LOC101110593);LOC101111099(LOC101111099);MAP2(MAP2);MAP3K13(MAP3K13);NEDD4(NEDD4);NIN(NIN);PLAG1(PLAG1);PRKCI(PRKCI);PROX1(PROX1);SETX(SETX);SOX10(SOX10);WDR36(WDR36)
GO:0016310	BP	phosphorylation	44	1067	0.205678566282172	0.597253517505597	ANGPT1(ANGPT1);APC(APC);AREG(AREG);ATM(ATM);BMPR2(BMPR2);C9orf72(C9orf72);CNOT7(CNOT7);CSF1(CSF1);DGKE(DGKE);EGFR(EGFR);EP300(EP300);FMR1(FMR1);FRS2(FRS2);IL6ST(IL6ST);KEF53_p03(ND5);LATS1(LATS1);LOC101123247(LOC101123247);MAGI3(MAGI3);MAK(MAK);MAP3K13(MAP3K13);MSH2(MSH2);NEDD9(NEDD9);P2RX7(P2RX7);PARP14(PARP14);PECAM1(PECAM1);PIK3CA(PIK3CA);PIKFYVE(PIKFYVE);PLPP3(PLPP3);PPEF2(PPEF2);PRKAG3(PRKAG…
GO:0090575	CC	RNA polymerase II transcription factor complex	5	96	0.207504294435482	0.629812065958821	DR1(DR1);FOS(FOS);GTF2A1(GTF2A1);JUN(JUN);RFX5(RFX5)
GO:0035869	CC	ciliary transition zone	3	48	0.208177818757583	0.629812065958821	CPLANE1(CPLANE1);MAK(MAK);TTC8(TTC8)
GO:0015175	MF	neutral amino acid transmembrane transporter activity	2	24	0.208233636033013	0.449762081079434	SFXN1(SFXN1);SLC36A4(SLC36A4)
GO:0016776	MF	phosphotransferase activity, phosphate group as acceptor	2	24	0.208233636033013	0.449762081079434	AK5(AK5);NME5(NME5)
GO:0000778	CC	condensed nuclear chromosome kinetochore	1	7	0.208349927302068	0.629812065958821	BUB1B(BUB1B)
[truncated: 3,585 more rows]
