# Supplementary material for: PADI2 exacerbates Mycoplasma ovipneumoniae-induced lung injury in sheep by suppressing M2 macrophage polarization
Source: Vet Res. 2025 Oct 27;56:203. doi: 10.1186/s13567-025-01632-7 (PMC12560429; doi:10.1186/s13567-025-01632-7)
Supplement: Supplementary file 6 — Additional file 6: Kyoto Encyclopedia of Genes and Genomes (KEGG) enrichment analysis of upregulated differentially expressed genes [file 13567_2025_1632_MOESM6_ESM.xlsx]

## Sheet: Sheet1
Kyoto Encyclopedia of Genes and Genomes (KEGG) enrichment analysis of upregulated differentially expressed genes
PathwayID	Pathway	level1	level2	Up	Total	Pvalue	adjustPvalue	Up_gene
oas05168	Herpes simplex virus 1 infection	Human Diseases	Infectious disease: viral	49	409	4.5058382034272e-18	1.22108215312877e-15	LOC105605808(LOC105605808|K09228);ZNF333(ZNF333|K09228);LOC101116597(LOC101116597|K09228);LOC101103089(LOC101103089|K09228);LOC101102169(LOC101102169|K09228);ZNF473(ZNF473|K09228);ZNF184(ZNF184|K09228);LOC101109964(LOC101109964|K09228);ZNF570(ZNF570|K09228);LOC101122457(LOC101122457|K09228);ZNF311(ZNF311|K09228);LOC105605886(LOC105605886|K09228);ZNF283(ZNF283|K09228);LOC105601988(LOC105601988|K09…
oas05210	Colorectal cancer	Human Diseases	Cancer: specific types	12	90	9.83119052892149e-06	0.00133212631666886	AREG(AREG|K09782);FOS(FOS|K04379);SOS2(SOS2|K03099);TGFA(TGFA|K08774);APC(APC|K02085);APPL1(APPL1|K08733);POLK(POLK|K03511);MSH2(MSH2|K08735);JUN(JUN|K04448);EGFR(EGFR|K04361);PIK3CA(PIK3CA|K00922);LOC101123247(LOC101123247|K02649)
oas05223	Non-small cell lung cancer	Human Diseases	Cancer: specific types	8	73	0.00116856030536104	0.0757124607717092	KIF5B(KIF5B|K10396);FOXO3(FOXO3|K09408);SOS2(SOS2|K03099);TGFA(TGFA|K08774);POLK(POLK|K03511);EGFR(EGFR|K04361);PIK3CA(PIK3CA|K00922);LOC101123247(LOC101123247|K02649)
oas04068	FoxO signaling pathway	Environmental Information Processing	Signal transduction	11	130	0.00133880811994895	0.0757124607717092	PRKAG3(PRKAG3|K07200);RBL2(RBL2|K16332);FOXO3(FOXO3|K09408);SOS2(SOS2|K03099);ATM(ATM|K04728);EP300(EP300|K04498);PRKAB1(PRKAB1|K07199);PRKAB2(PRKAB2|K07199);EGFR(EGFR|K04361);PIK3CA(PIK3CA|K00922);LOC101123247(LOC101123247|K02649)
oas05213	Endometrial cancer	Human Diseases	Cancer: specific types	7	59	0.00148199256885606	0.0757124607717092	FOXO3(FOXO3|K09408);SOS2(SOS2|K03099);APC(APC|K02085);POLK(POLK|K03511);EGFR(EGFR|K04361);PIK3CA(PIK3CA|K00922);LOC101123247(LOC101123247|K02649)
oas04530	Tight junction	Cellular Processes	Cellular community - eukaryotes	13	175	0.00167629064439209	0.0757124607717092	PATJ(PATJ|K06092);TJP3(TJP3|K06097);MAP3K1(MAP3K1|K04416);PRKAG3(PRKAG3|K07200);PRKAB1(PRKAB1|K07199);PALS1(PALS1|K06091);PRKAB2(PRKAB2|K07199);PRKCI(PRKCI|K06069);RAB8B(RAB8B|K07902);JUN(JUN|K04448);NEDD4(NEDD4|K10591);ROCK2(ROCK2|K17388);CGNL1(CGNL1|K21110)
oas05231	Choline metabolism in cancer	Human Diseases	Cancer: overview	9	100	0.0023759654209448	0.0885909701717439	FOS(FOS|K04379);GPCPD1(GPCPD1|K18695);SOS2(SOS2|K03099);DGKE(DGKE|K00901);PLPP3(PLPP3|K01080);JUN(JUN|K04448);EGFR(EGFR|K04361);PIK3CA(PIK3CA|K00922);LOC101123247(LOC101123247|K02649)
oas04152	AMPK signaling pathway	Environmental Information Processing	Signal transduction	10	121	0.0026152315917858	0.0885909701717439	PRKAG3(PRKAG3|K07200);FOXO3(FOXO3|K09408);CPT1A(CPT1A|K08765);PRKAB1(PRKAB1|K07199);PRKAB2(PRKAB2|K07199);LOC101115115(LOC101115115|K06259);CREB3L2(CREB3L2|K09048);CAB39L(CAB39L|K08272);PIK3CA(PIK3CA|K00922);LOC101123247(LOC101123247|K02649)
oas05166	Human T-cell leukemia virus 1 infection	Human Diseases	Infectious disease: viral	15	232	0.00299174915926048	0.0900848913510655	EGR1(EGR1|K09203);FOS(FOS|K04379);MAP3K1(MAP3K1|K04416);ZFP36(ZFP36|K15308);EGR2(EGR2|K12496);ATM(ATM|K04728);EP300(EP300|K04498);CDC27(CDC27|K03350);LOC114109642(LOC114109642|K06751);LOC101116381(LOC101116381|K04725);BUB1B(BUB1B|K06637);JUN(JUN|K04448);CREB3L2(CREB3L2|K09048);PIK3CA(PIK3CA|K00922);LOC101123247(LOC101123247|K02649)
oas00512	Mucin type O-glycan biosynthesis	Metabolism	Glycan biosynthesis and metabolism	5	36	0.00354033450788768	0.0959430651637561	GCNT1(GCNT1|K00727);GALNT4(GALNT4|K00710);ST3GAL2(ST3GAL2|K03368);GALNT12(GALNT12|K00710);ST6GALNAC1(ST6GALNAC1|K03479)
oas04211	Longevity regulating pathway	Organismal Systems	Aging	8	90	0.00442552074810926	0.109028738430692	PRKAG3(PRKAG3|K07200);FOXO3(FOXO3|K09408);PRKAB1(PRKAB1|K07199);APPL1(APPL1|K08733);PRKAB2(PRKAB2|K07199);CREB3L2(CREB3L2|K09048);PIK3CA(PIK3CA|K00922);LOC101123247(LOC101123247|K02649)
oas05215	Prostate cancer	Human Diseases	Cancer: specific types	8	99	0.0078318443748093	0.172548814116213	SOS2(SOS2|K03099);TMPRSS2(TMPRSS2|K09633);TGFA(TGFA|K08774);EP300(EP300|K04498);CREB3L2(CREB3L2|K09048);EGFR(EGFR|K04361);PIK3CA(PIK3CA|K00922);LOC101123247(LOC101123247|K02649)
oas04213	Longevity regulating pathway - multiple species	Organismal Systems	Aging	6	62	0.00880791285406984	0.172548814116213	PRKAG3(PRKAG3|K07200);FOXO3(FOXO3|K09408);PRKAB1(PRKAB1|K07199);PRKAB2(PRKAB2|K07199);PIK3CA(PIK3CA|K00922);LOC101123247(LOC101123247|K02649)
oas04550	Signaling pathways regulating pluripotency of stem cells	Cellular Processes	Cellular community - eukaryotes	10	144	0.00891396087685233	0.172548814116213	IL6ST(IL6ST|K05060);APC(APC|K02085);SMARCAD1(SMARCAD1|K14439);RIF1(RIF1|K11138);LOC101110593(LOC101110593|K09222);SMAD1(SMAD1|K04676);LOC101111099(LOC101111099|K09222);BMPR2(BMPR2|K04671);PIK3CA(PIK3CA|K00922);LOC101123247(LOC101123247|K02649)
oas01524	Platinum drug resistance	Human Diseases	Drug resistance: antineoplastic	7	83	0.0100511252219922	0.17594472772381	ATM(ATM|K04728);LOC101116381(LOC101116381|K04725);MSH2(MSH2|K08735);REV3L(REV3L|K02350);LOC114116333(LOC114116333|K00799);PIK3CA(PIK3CA|K00922);LOC101123247(LOC101123247|K02649)
oas04012	ErbB signaling pathway	Environmental Information Processing	Signal transduction	7	84	0.0107024747588922	0.17594472772381	AREG(AREG|K09782);SOS2(SOS2|K03099);TGFA(TGFA|K08774);JUN(JUN|K04448);EGFR(EGFR|K04361);PIK3CA(PIK3CA|K00922);LOC101123247(LOC101123247|K02649)
oas05161	Hepatitis B	Human Diseases	Infectious disease: viral	11	172	0.0112491583687709	0.17594472772381	FOS(FOS|K04379);MAP3K1(MAP3K1|K04416);DDX3X(DDX3X|K11594);EGR3(EGR3|K12497);SOS2(SOS2|K03099);EGR2(EGR2|K12496);EP300(EP300|K04498);JUN(JUN|K04448);CREB3L2(CREB3L2|K09048);PIK3CA(PIK3CA|K00922);LOC101123247(LOC101123247|K02649)
oas04710	Circadian rhythm	Organismal Systems	Environmental adaptation	4	31	0.0116863656790722	0.17594472772381	PRKAG3(PRKAG3|K07200);PRKAB1(PRKAB1|K07199);FBXL3(FBXL3|K10269);PRKAB2(PRKAB2|K07199)
oas04931	Insulin resistance	Human Diseases	Endocrine and metabolic disease	8	110	0.0143117551004351	0.201192068416703	PRKAG3(PRKAG3|K07200);CPT1A(CPT1A|K08765);PRKAB1(PRKAB1|K07199);PRKAB2(PRKAB2|K07199);LOC101115115(LOC101115115|K06259);CREB3L2(CREB3L2|K09048);PIK3CA(PIK3CA|K00922);LOC101123247(LOC101123247|K02649)
oas05207	Chemical carcinogenesis - receptor activation	Human Diseases	Cancer: overview	12	203	0.014848123130384	0.201192068416703	FOS(FOS|K04379);SOS2(SOS2|K03099);PAQR7(PAQR7|K25039);KLF5(KLF5|K09206);LOC101116381(LOC101116381|K04725);JUN(JUN|K04448);CREB3L2(CREB3L2|K09048);KPNA5(KPNA5|K15042);LOC114116333(LOC114116333|K00799);EGFR(EGFR|K04361);PIK3CA(PIK3CA|K00922);LOC101123247(LOC101123247|K02649)
oas04662	B cell receptor signaling pathway	Organismal Systems	Immune system	6	73	0.0187777468287472	0.231307699572294	FOS(FOS|K04379);RASGRP3(RASGRP3|K12362);SOS2(SOS2|K03099);JUN(JUN|K04448);PIK3CA(PIK3CA|K00922);LOC101123247(LOC101123247|K02649)
oas05211	Renal cell carcinoma	Human Diseases	Cancer: specific types	6	73	0.0187777468287472	0.231307699572294	SOS2(SOS2|K03099);TGFA(TGFA|K08774);EP300(EP300|K04498);JUN(JUN|K04448);PIK3CA(PIK3CA|K00922);LOC101123247(LOC101123247|K02649)
oas05214	Glioma	Human Diseases	Cancer: specific types	6	75	0.0211842917176356	0.243039803005556	SOS2(SOS2|K03099);TGFA(TGFA|K08774);POLK(POLK|K03511);EGFR(EGFR|K04361);PIK3CA(PIK3CA|K00922);LOC101123247(LOC101123247|K02649)
oas04070	Phosphatidylinositol signaling system	Environmental Information Processing	Signal transduction	7	97	0.0221798264592777	0.243039803005556	PI4K2B(PI4K2B|K13711);CDS1(CDS1|K00981);PIKFYVE(PIKFYVE|K00921);SYNJ1(SYNJ1|K20279);DGKE(DGKE|K00901);PIK3CA(PIK3CA|K00922);LOC101123247(LOC101123247|K02649)
oas04010	MAPK signaling pathway	Environmental Information Processing	Signal transduction	15	292	0.0224206460337228	0.243039803005556	NR4A1(NR4A1|K04465);AREG(AREG|K09782);FOS(FOS|K04379);RASA1(RASA1|K04352);MAP3K1(MAP3K1|K04416);RASGRP3(RASGRP3|K12362);SOS2(SOS2|K03099);RASGRP1(RASGRP1|K04350);CSF1(CSF1|K05453);TGFA(TGFA|K08774);TAOK1(TAOK1|K04429);ANGPT1(ANGPT1|K05465);MAP3K13(MAP3K13|K04422);JUN(JUN|K04448);EGFR(EGFR|K04361)
oas04611	Platelet activation	Organismal Systems	Immune system	8	123	0.026198046740189	0.273064256407354	TBXAS1(TBXAS1|K01832);RASGRP1(RASGRP1|K04350);MYLK(MYLK|K00907);ARHGEF12(ARHGEF12|K07532);PRKCI(PRKCI|K06069);ROCK2(ROCK2|K17388);PIK3CA(PIK3CA|K00922);LOC101123247(LOC101123247|K02649)
oas05203	Viral carcinogenesis	Human Diseases	Cancer: overview	12	223	0.0285867072243583	0.286925839177819	DDX3X(DDX3X|K11594);EGR3(EGR3|K12497);RBL2(RBL2|K16332);EGR2(EGR2|K12496);IL6ST(IL6ST|K05060);EP300(EP300|K04498);LOC114109642(LOC114109642|K06751);GTF2A1(GTF2A1|K03122);JUN(JUN|K04448);CREB3L2(CREB3L2|K09048);PIK3CA(PIK3CA|K00922);LOC101123247(LOC101123247|K02649)
oas04922	Glucagon signaling pathway	Organismal Systems	Endocrine system	7	105	0.0324322871838831	0.307243571808414	PRKAG3(PRKAG3|K07200);CPT1A(CPT1A|K08765);EP300(EP300|K04498);PRKAB1(PRKAB1|K07199);PRKAB2(PRKAB2|K07199);PPP4R3B(PPP4R3B|K17491);CREB3L2(CREB3L2|K09048)
oas01521	EGFR tyrosine kinase inhibitor resistance	Human Diseases	Drug resistance: antineoplastic	6	83	0.0328784634038524	0.307243571808414	FOXO3(FOXO3|K09408);SOS2(SOS2|K03099);TGFA(TGFA|K08774);EGFR(EGFR|K04361);PIK3CA(PIK3CA|K00922);LOC101123247(LOC101123247|K02649)
oas04390	Hippo signaling pathway	Environmental Information Processing	Signal transduction	9	156	0.0372598424477914	0.333636859709695	AREG(AREG|K09782);PATJ(PATJ|K06092);LATS1(LATS1|K08791);APC(APC|K02085);PALS1(PALS1|K06091);PRKCI(PRKCI|K06069);SMAD1(SMAD1|K04676);BMPR2(BMPR2|K04671);WWC1(WWC1|K16685)
oas04917	Prolactin signaling pathway	Organismal Systems	Endocrine system	6	86	0.0381651020332124	0.333636859709695	FOS(FOS|K04379);FOXO3(FOXO3|K09408);SOS2(SOS2|K03099);SOCS4(SOCS4|K04697);PIK3CA(PIK3CA|K00922);LOC101123247(LOC101123247|K02649)
oas04151	PI3K-Akt signaling pathway	Environmental Information Processing	Signal transduction	17	373	0.0427292483795938	0.350433778572727	NR4A1(NR4A1|K04465);AREG(AREG|K09782);MCL1(MCL1|K02539);RBL2(RBL2|K16332);FOXO3(FOXO3|K09408);SOS2(SOS2|K03099);CSF1(CSF1|K05453);TGFA(TGFA|K08774);ITGA4(ITGA4|K06483);ANGPT1(ANGPT1|K05465);PKN2(PKN2|K23691);CREB3L2(CREB3L2|K09048);OSM(OSM|K05418);EGFR(EGFR|K04361);PHLPP2(PHLPP2|K16340);PIK3CA(PIK3CA|K00922);LOC101123247(LOC101123247|K02649)
oas04915	Estrogen signaling pathway	Organismal Systems	Endocrine system	8	136	0.043676551370787	0.350433778572727	FOS(FOS|K04379);SOS2(SOS2|K03099);TGFA(TGFA|K08774);JUN(JUN|K04448);CREB3L2(CREB3L2|K09048);EGFR(EGFR|K04361);PIK3CA(PIK3CA|K00922);LOC101123247(LOC101123247|K02649)
oas05235	PD-L1 expression and PD-1 checkpoint pathway in cancer	Human Diseases	Cancer: overview	6	89	0.0439658615183496	0.350433778572727	FOS(FOS|K04379);RASGRP1(RASGRP1|K04350);JUN(JUN|K04448);EGFR(EGFR|K04361);PIK3CA(PIK3CA|K00922);LOC101123247(LOC101123247|K02649)
oas04910	Insulin signaling pathway	Organismal Systems	Endocrine system	8	139	0.0485939746047613	0.376256203368295	PRKAG3(PRKAG3|K07200);SOS2(SOS2|K03099);SOCS4(SOCS4|K04697);PRKAB1(PRKAB1|K07199);PRKAB2(PRKAB2|K07199);PRKCI(PRKCI|K06069);PIK3CA(PIK3CA|K00922);LOC101123247(LOC101123247|K02649)
oas05206	MicroRNAs in cancer	Human Diseases	Cancer: overview	9	168	0.0550862	0.400152598563184	MCL1(MCL1|K02539);SOS2(SOS2|K03099);ATM(ATM|K04728);EP300(EP300|K04498);APC(APC|K02085);BMPR2(BMPR2|K04671);EGFR(EGFR|K04361);PIK3CA(PIK3CA|K00922);LOC101123247(LOC101123247|K02649)
oas04920	Adipocytokine signaling pathway	Organismal Systems	Endocrine system	5	72	0.0571384998954739	0.400152598563184	PRKAG3(PRKAG3|K07200);CPT1A(CPT1A|K08765);PRKAB1(PRKAB1|K07199);PRKAB2(PRKAB2|K07199);LOC101115115(LOC101115115|K06259)
oas04722	Neurotrophin signaling pathway	Organismal Systems	Nervous system	7	120	0.0592762789086667	0.400152598563184	MAP3K1(MAP3K1|K04416);FOXO3(FOXO3|K09408);SOS2(SOS2|K03099);FRS2(FRS2|K12461);JUN(JUN|K04448);PIK3CA(PIK3CA|K00922);LOC101123247(LOC101123247|K02649)
oas03460	Fanconi anemia pathway	Genetic Information Processing	Replication and repair	4	51	0.0594928393314825	0.400152598563184	FANCM(FANCM|K10896);ERCC4(ERCC4|K10848);POLK(POLK|K03511);REV3L(REV3L|K02350)
oas04668	TNF signaling pathway	Environmental Information Processing	Signal transduction	7	121	0.0614405524816901	0.400152598563184	FOS(FOS|K04379);CSF1(CSF1|K05453);MLKL(MLKL|K08849);JUN(JUN|K04448);CREB3L2(CREB3L2|K09048);PIK3CA(PIK3CA|K00922);LOC101123247(LOC101123247|K02649)
oas04935	Growth hormone synthesis, secretion and action	Organismal Systems	Endocrine system	7	121	0.0614405524816901	0.400152598563184	FOS(FOS|K04379);MAP3K1(MAP3K1|K04416);SOS2(SOS2|K03099);EP300(EP300|K04498);CREB3L2(CREB3L2|K09048);PIK3CA(PIK3CA|K00922);LOC101123247(LOC101123247|K02649)
oas01522	Endocrine resistance	Human Diseases	Drug resistance: antineoplastic	6	97	0.0620162698880211	0.400152598563184	FOS(FOS|K04379);SOS2(SOS2|K03099);JUN(JUN|K04448);EGFR(EGFR|K04361);PIK3CA(PIK3CA|K00922);LOC101123247(LOC101123247|K02649)
oas05135	Yersinia infection	Human Diseases	Infectious disease: bacterial	8	148	0.0654529917900843	0.405963802002854	FOS(FOS|K04379);ITGA4(ITGA4|K06483);ARHGEF12(ARHGEF12|K07532);PKN2(PKN2|K23691);JUN(JUN|K04448);ROCK2(ROCK2|K17388);PIK3CA(PIK3CA|K00922);LOC101123247(LOC101123247|K02649)
oas04380	Osteoclast differentiation	Organismal Systems	Development and regeneration	7	123	0.0659129420226036	0.405963802002854	FOS(FOS|K04379);FOSB(FOSB|K09029);CSF1(CSF1|K05453);JUN(JUN|K04448);LOC101105937(LOC101105937|K06551);PIK3CA(PIK3CA|K00922);LOC101123247(LOC101123247|K02649)
oas04921	Oxytocin signaling pathway	Organismal Systems	Endocrine system	8	150	0.0696368605167335	0.406164718368366	FOS(FOS|K04379);PRKAG3(PRKAG3|K07200);MYLK(MYLK|K00907);PRKAB1(PRKAB1|K07199);PRKAB2(PRKAB2|K07199);JUN(JUN|K04448);ROCK2(ROCK2|K17388);EGFR(EGFR|K04361)
oas04510	Focal adhesion	Cellular Processes	Cellular community - eukaryotes	10	203	0.0705028239148228	0.406164718368366	ARHGAP5(ARHGAP5|K13709);SOS2(SOS2|K03099);MYLK(MYLK|K00907);ITGA4(ITGA4|K06483);LOC101116381(LOC101116381|K04725);JUN(JUN|K04448);ROCK2(ROCK2|K17388);EGFR(EGFR|K04361);PIK3CA(PIK3CA|K00922);LOC101123247(LOC101123247|K02649)
oas05224	Breast cancer	Human Diseases	Cancer: specific types	8	152	0.0739814933560195	0.406164718368366	FOS(FOS|K04379);SOS2(SOS2|K03099);APC(APC|K02085);POLK(POLK|K03511);JUN(JUN|K04448);EGFR(EGFR|K04361);PIK3CA(PIK3CA|K00922);LOC101123247(LOC101123247|K02649)
oas05212	Pancreatic cancer	Human Diseases	Cancer: specific types	5	78	0.0752294948413075	0.406164718368366	TGFA(TGFA|K08774);POLK(POLK|K03511);EGFR(EGFR|K04361);PIK3CA(PIK3CA|K00922);LOC101123247(LOC101123247|K02649)
oas05225	Hepatocellular carcinoma	Human Diseases	Cancer: specific types	9	179	0.0756417189592443	0.406164718368366	SOS2(SOS2|K03099);TGFA(TGFA|K08774);APC(APC|K02085);PBRM1(PBRM1|K11757);POLK(POLK|K03511);LOC114116333(LOC114116333|K00799);EGFR(EGFR|K04361);PIK3CA(PIK3CA|K00922);LOC101123247(LOC101123247|K02649)
oas00603	Glycosphingolipid biosynthesis - globo and isoglobo series	Metabolism	Glycan biosynthesis and metabolism	2	16	0.0768134704712587	0.406164718368366	GLA(GLA|K01189);ST3GAL2(ST3GAL2|K03368)
oas04360	Axon guidance	Organismal Systems	Development and regeneration	9	180	0.0777165198943661	0.406164718368366	RASA1(RASA1|K04352);PTCH1(PTCH1|K06225);ROBO2(ROBO2|K06754);SRGAP1(SRGAP1|K07526);ARHGEF12(ARHGEF12|K07532);ROCK2(ROCK2|K17388);BMPR2(BMPR2|K04671);PIK3CA(PIK3CA|K00922);LOC101123247(LOC101123247|K02649)
oas03018	RNA degradation	Genetic Information Processing	Folding, sorting and degradation	5	79	0.0785148640319668	0.406164718368366	BTG2(BTG2|K14443);CNOT7(CNOT7|K12581);CNOT6(CNOT6|K12603);DCP2(DCP2|K12613);XRN1(XRN1|K12618)
oas04926	Relaxin signaling pathway	Organismal Systems	Endocrine system	7	129	0.0804841138211026	0.406164718368366	FOS(FOS|K04379);SOS2(SOS2|K03099);JUN(JUN|K04448);CREB3L2(CREB3L2|K09048);EGFR(EGFR|K04361);PIK3CA(PIK3CA|K00922);LOC101123247(LOC101123247|K02649)
oas04625	C-type lectin receptor signaling pathway	Organismal Systems	Immune system	6	104	0.0809331911139917	0.406164718368366	EGR3(EGR3|K12497);EGR2(EGR2|K12496);ARHGEF12(ARHGEF12|K07532);JUN(JUN|K04448);PIK3CA(PIK3CA|K00922);LOC101123247(LOC101123247|K02649)
oas04660	T cell receptor signaling pathway	Organismal Systems	Immune system	6	105	0.0838726398370285	0.413263370833359	FOS(FOS|K04379);SOS2(SOS2|K03099);RASGRP1(RASGRP1|K04350);JUN(JUN|K04448);PIK3CA(PIK3CA|K00922);LOC101123247(LOC101123247|K02649)
oas04928	Parathyroid hormone synthesis, secretion and action	Organismal Systems	Endocrine system	6	106	0.0868707609318001	0.42039243236639	EGR1(EGR1|K09203);FOS(FOS|K04379);NR4A2(NR4A2|K08558);SLC34A2(SLC34A2|K14683);CREB3L2(CREB3L2|K09048);EGFR(EGFR|K04361)
oas05208	Chemical carcinogenesis - reactive oxygen species	Human Diseases	Cancer: overview	11	245	0.0991713630871934	0.471498936782972	FOS(FOS|K04379);FOXO3(FOXO3|K09408);SOS2(SOS2|K03099);SLC26A2(SLC26A2|K14701);JUN(JUN|K04448);PGFS(PGFS|K04119);KEF53_p03(ND5|K03883);LOC114116333(LOC114116333|K00799);EGFR(EGFR|K04361);PIK3CA(PIK3CA|K00922);LOC101123247(LOC101123247|K02649)
oas04810	Regulation of actin cytoskeleton	Cellular Processes	Cell motility	10	218	0.10129661432543	0.473299697968817	PIKFYVE(PIKFYVE|K00921);SOS2(SOS2|K03099);APC(APC|K02085);MYLK(MYLK|K00907);ITGA4(ITGA4|K06483);ARHGEF12(ARHGEF12|K07532);ROCK2(ROCK2|K17388);EGFR(EGFR|K04361);PIK3CA(PIK3CA|K00922);LOC101123247(LOC101123247|K02649)
oas04620	Toll-like receptor signaling pathway	Organismal Systems	Immune system	6	112	0.106073542834232	0.487219154374182	FOS(FOS|K04379);TLR5(TLR5|K10168);JUN(JUN|K04448);TLR1(TLR1|K05398);PIK3CA(PIK3CA|K00922);LOC101123247(LOC101123247|K02649)
oas00232	Caffeine metabolism	Metabolism	Biosynthesis of other secondary metabolites	1	4	0.110941061786457	0.501083795735496	LOC101120889(LOC101120889|K00622)
oas04670	Leukocyte transendothelial migration	Organismal Systems	Immune system	6	115	0.116436933439544	0.517285392821582	PECAM1(PECAM1|K06471);ARHGAP5(ARHGAP5|K13709);ITGA4(ITGA4|K06483);ROCK2(ROCK2|K17388);PIK3CA(PIK3CA|K00922);LOC101123247(LOC101123247|K02649)
oas04024	cAMP signaling pathway	Environmental Information Processing	Signal transduction	10	226	0.120496892407576	0.526688029716986	LOC105614203(LOC105614203|K05673);FOS(FOS|K04379);LOC105605916(LOC105605916|K05673);PTCH1(PTCH1|K06225);EP300(EP300|K04498);JUN(JUN|K04448);ROCK2(ROCK2|K17388);CREB3L2(CREB3L2|K09048);PIK3CA(PIK3CA|K00922);LOC101123247(LOC101123247|K02649)
oas05418	Fluid shear stress and atherosclerosis	Human Diseases	Cardiovascular disease	7	144	0.124373844074836	0.535004948321915	PECAM1(PECAM1|K06471);FOS(FOS|K04379);JUN(JUN|K04448);BMPR2(BMPR2|K04671);LOC114116333(LOC114116333|K00799);PIK3CA(PIK3CA|K00922);LOC101123247(LOC101123247|K02649)
oas04912	GnRH signaling pathway	Organismal Systems	Endocrine system	5	92	0.127901750719166	0.541583975701467	EGR1(EGR1|K09203);MAP3K1(MAP3K1|K04416);SOS2(SOS2|K03099);JUN(JUN|K04448);EGFR(EGFR|K04361)
oas04210	Apoptosis	Cellular Processes	Cell growth and death	7	146	0.1310013414658	0.546174823649718	MCL1(MCL1|K02539);FOS(FOS|K04379);ATM(ATM|K04728);LOC101116381(LOC101116381|K04725);JUN(JUN|K04448);PIK3CA(PIK3CA|K00922);LOC101123247(LOC101123247|K02649)
oas05031	Amphetamine addiction	Human Diseases	Substance dependence	4	68	0.133948599129186	0.550001066121356	FOS(FOS|K04379);FOSB(FOSB|K09029);JUN(JUN|K04448);CREB3L2(CREB3L2|K09048)
oas04014	Ras signaling pathway	Environmental Information Processing	Signal transduction	10	232	0.136134698985618	0.55063437947914	RASA1(RASA1|K04352);RASGRP3(RASGRP3|K12362);SOS2(SOS2|K03099);RASGRP1(RASGRP1|K04350);CSF1(CSF1|K05453);TGFA(TGFA|K08774);ANGPT1(ANGPT1|K05465);EGFR(EGFR|K04361);PIK3CA(PIK3CA|K00922);LOC101123247(LOC101123247|K02649)
oas05165	Human papillomavirus infection	Human Diseases	Infectious disease: viral	14	351	0.140108555299814	0.558373801268376	PATJ(PATJ|K06092);RBL2(RBL2|K16332);SOS2(SOS2|K03099);ATM(ATM|K04728);EP300(EP300|K04498);APC(APC|K02085);ITGA4(ITGA4|K06483);PALS1(PALS1|K06091);LOC114109642(LOC114109642|K06751);PRKCI(PRKCI|K06069);CREB3L2(CREB3L2|K09048);EGFR(EGFR|K04361);PIK3CA(PIK3CA|K00922);LOC101123247(LOC101123247|K02649)
oas00360	Phenylalanine metabolism	Metabolism	Amino acid metabolism	2	23	0.142243109809067	0.558664967510974	LOC101111922(LOC101111922|K00129);AOC3(AOC3|K00276)
oas04630	JAK-STAT signaling pathway	Environmental Information Processing	Signal transduction	9	209	0.15270300389636	0.576513139843317	MCL1(MCL1|K02539);SOS2(SOS2|K03099);IL6ST(IL6ST|K05060);EP300(EP300|K04498);SOCS4(SOCS4|K04697);OSM(OSM|K05418);EGFR(EGFR|K04361);PIK3CA(PIK3CA|K00922);LOC101123247(LOC101123247|K02649)
oas04930	Type II diabetes mellitus	Human Diseases	Endocrine and metabolic disease	3	47	0.154526056649241	0.576513139843317	SOCS4(SOCS4|K04697);PIK3CA(PIK3CA|K00922);LOC101123247(LOC101123247|K02649)
oas05200	Pathways in cancer	Human Diseases	Cancer: overview	20	541	0.154830505700322	0.576513139843317	FOS(FOS|K04379);PTCH1(PTCH1|K06225);RASGRP3(RASGRP3|K12362);SOS2(SOS2|K03099);RASGRP1(RASGRP1|K04350);TGFA(TGFA|K08774);IL6ST(IL6ST|K05060);EP300(EP300|K04498);APC(APC|K02085);ARHGEF12(ARHGEF12|K07532);APPL1(APPL1|K08733);POLK(POLK|K03511);LOC101116381(LOC101116381|K04725);MSH2(MSH2|K08735);JUN(JUN|K04448);ROCK2(ROCK2|K17388);LOC114116333(LOC114116333|K00799);EGFR(EGFR|K04361);PIK3CA(PIK3CA|K0092…
oas05133	Pertussis	Human Diseases	Infectious disease: bacterial	4	72	0.155296897448569	0.576513139843317	FOS(FOS|K04379);SFTPA1(SFTPA1|K10067);LOC101121825(LOC101121825|K03994);JUN(JUN|K04448)
oas05226	Gastric cancer	Human Diseases	Cancer: specific types	7	154	0.159207995695542	0.577726345479163	SOS2(SOS2|K03099);APC(APC|K02085);POLK(POLK|K03511);CDH17(CDH17|K06811);EGFR(EGFR|K04361);PIK3CA(PIK3CA|K00922);LOC101123247(LOC101123247|K02649)
oas05218	Melanoma	Human Diseases	Cancer: specific types	4	73	0.160823723764235	0.577726345479163	POLK(POLK|K03511);EGFR(EGFR|K04361);PIK3CA(PIK3CA|K00922);LOC101123247(LOC101123247|K02649)
oas04015	Rap1 signaling pathway	Environmental Information Processing	Signal transduction	9	212	0.162019196518142	0.577726345479163	RASGRP3(RASGRP3|K12362);KRIT1(KRIT1|K17705);CSF1(CSF1|K05453);MAGI3(MAGI3|K06112);ANGPT1(ANGPT1|K05465);PRKCI(PRKCI|K06069);EGFR(EGFR|K04361);PIK3CA(PIK3CA|K00922);LOC101123247(LOC101123247|K02649)
oas00562	Inositol phosphate metabolism	Metabolism	Carbohydrate metabolism	4	74	0.166421770947609	0.585718180867561	PI4K2B(PI4K2B|K13711);PIKFYVE(PIKFYVE|K00921);SYNJ1(SYNJ1|K20279);PIK3CA(PIK3CA|K00922)
oas05030	Cocaine addiction	Human Diseases	Substance dependence	3	49	0.168625520228138	0.585865589510583	FOSB(FOSB|K09029);JUN(JUN|K04448);CREB3L2(CREB3L2|K09048)
oas05202	Transcriptional misregulation in cancer	Human Diseases	Cancer: overview	8	189	0.182402210945707	0.625708850206159	KMT2A(KMT2A|K09186);BMP2K(BMP2K|K08854);TMPRSS2(TMPRSS2|K09633);ATM(ATM|K04728);MLF1(MLF1|K15622);POLK(POLK|K03511);SMAD1(SMAD1|K04676);MLLT3(MLLT3|K15187)
oas04932	Non-alcoholic fatty liver disease	Human Diseases	Endocrine and metabolic disease	7	163	0.193928914840766	0.64906074776722	FOS(FOS|K04379);PRKAG3(PRKAG3|K07200);PRKAB1(PRKAB1|K07199);PRKAB2(PRKAB2|K07199);JUN(JUN|K04448);PIK3CA(PIK3CA|K00922);LOC101123247(LOC101123247|K02649)
oas04392	Hippo signaling pathway - multiple species	Environmental Information Processing	Signal transduction	2	28	0.193999706897213	0.64906074776722	LATS1(LATS1|K08791);WWC1(WWC1|K16685)
oas05220	Chronic myeloid leukemia	Human Diseases	Cancer: specific types	4	81	0.207399951763351	0.681015810007713	SOS2(SOS2|K03099);POLK(POLK|K03511);PIK3CA(PIK3CA|K00922);LOC101123247(LOC101123247|K02649)
oas04725	Cholinergic synapse	Organismal Systems	Nervous system	5	109	0.208576797899041	0.681015810007713	FOS(FOS|K04379);CREB3L2(CREB3L2|K09048);KCNQ4(KCNQ4|K04929);PIK3CA(PIK3CA|K00922);LOC101123247(LOC101123247|K02649)
oas00590	Arachidonic acid metabolism	Metabolism	Lipid metabolism	4	83	0.219610770929366	0.703056997269184	TBXAS1(TBXAS1|K01832);LOC101121820(LOC101121820|K07418);PGFS(PGFS|K04119);CYP2J(CYP2J|K07418)
oas02010	ABC transporters	Environmental Information Processing	Membrane transport	3	56	0.220516032353803	0.703056997269184	LOC105614203(LOC105614203|K05673);LOC105605916(LOC105605916|K05673);ABCD2(ABCD2|K05676)
oas05417	Lipid and atherosclerosis	Human Diseases	Cardiovascular disease	9	230	0.223201284163774	0.703343581492822	FOS(FOS|K04379);MIB1(MIB1|K10645);JUN(JUN|K04448);LOC101115115(LOC101115115|K06259);LOC101121820(LOC101121820|K07418);ROCK2(ROCK2|K17388);CYP2J(CYP2J|K07418);PIK3CA(PIK3CA|K00922);LOC101123247(LOC101123247|K02649)
oas04066	HIF-1 signaling pathway	Environmental Information Processing	Signal transduction	5	113	0.229604533878099	0.715204927367413	EP300(EP300|K04498);ANGPT1(ANGPT1|K05465);EGFR(EGFR|K04361);PIK3CA(PIK3CA|K00922);LOC101123247(LOC101123247|K02649)
oas04914	Progesterone-mediated oocyte maturation	Organismal Systems	Endocrine system	4	88	0.250915663011189	0.766027700601411	CDC27(CDC27|K03350);CPEB3(CPEB3|K02602);PIK3CA(PIK3CA|K00922);LOC101123247(LOC101123247|K02649)
oas05205	Proteoglycans in cancer	Human Diseases	Cancer: overview	8	207	0.251573672891238	0.766027700601411	PTCH1(PTCH1|K06225);SOS2(SOS2|K03099);ARHGEF12(ARHGEF12|K07532);FRS2(FRS2|K12461);ROCK2(ROCK2|K17388);EGFR(EGFR|K04361);PIK3CA(PIK3CA|K00922);LOC101123247(LOC101123247|K02649)
oas04936	Alcoholic liver disease	Human Diseases	Endocrine and metabolic disease	6	148	0.258269526544076	0.777678241038273	PRKAG3(PRKAG3|K07200);FOXO3(FOXO3|K09408);CPT1A(CPT1A|K08765);PRKAB1(PRKAB1|K07199);PRKAB2(PRKAB2|K07199);LOC101121825(LOC101121825|K03994)
oas05167	Kaposi sarcoma-associated herpesvirus infection	Human Diseases	Infectious disease: viral	8	210	0.263865290320701	0.783272286700464	FOS(FOS|K04379);ZFP36(ZFP36|K15308);IL6ST(IL6ST|K05060);EP300(EP300|K04498);LOC114109642(LOC114109642|K06751);JUN(JUN|K04448);PIK3CA(PIK3CA|K00922);LOC101123247(LOC101123247|K02649)
oas04072	Phospholipase D signaling pathway	Environmental Information Processing	Signal transduction	6	150	0.268112310008064	0.783272286700464	SOS2(SOS2|K03099);DGKE(DGKE|K00901);PLPP3(PLPP3|K01080);EGFR(EGFR|K04361);PIK3CA(PIK3CA|K00922);LOC101123247(LOC101123247|K02649)
oas05410	Hypertrophic cardiomyopathy	Human Diseases	Cardiovascular disease	4	91	0.270135424394458	0.783272286700464	PRKAG3(PRKAG3|K07200);ITGA4(ITGA4|K06483);PRKAB1(PRKAB1|K07199);PRKAB2(PRKAB2|K07199)
oas04913	Ovarian steroidogenesis	Organismal Systems	Endocrine system	3	63	0.275097185225148	0.783272286700464	LOC101121820(LOC101121820|K07418);PGFS(PGFS|K04119);CYP2J(CYP2J|K07418)
oas00410	beta-Alanine metabolism	Metabolism	Metabolism of other amino acids	2	36	0.280175435831687	0.783272286700464	LOC101111922(LOC101111922|K00129);AOC3(AOC3|K00276)
oas05217	Basal cell carcinoma	Human Diseases	Cancer: specific types	3	64	0.283023785530724	0.783272286700464	PTCH1(PTCH1|K06225);APC(APC|K02085);POLK(POLK|K03511)
oas04110	Cell cycle	Cellular Processes	Cell growth and death	5	124	0.290160884783833	0.783272286700464	RBL2(RBL2|K16332);ATM(ATM|K04728);EP300(EP300|K04498);CDC27(CDC27|K03350);BUB1B(BUB1B|K06637)
oas01523	Antifolate resistance	Human Diseases	Drug resistance: antineoplastic	2	37	0.290995642024495	0.783272286700464	LOC105614203(LOC105614203|K05673);LOC105605916(LOC105605916|K05673)
oas05340	Primary immunodeficiency	Human Diseases	Immune disease	2	37	0.290995642024495	0.783272286700464	DCLRE1C(DCLRE1C|K10887);RFX5(RFX5|K08061)
oas00982	Drug metabolism - cytochrome P450	Metabolism	Xenobiotics biodegradation and metabolism	3	66	0.298932514569326	0.783272286700464	FMO5(FMO5|K00485);LOC101111922(LOC101111922|K00129);LOC114116333(LOC114116333|K00799)
oas00591	Linoleic acid metabolism	Metabolism	Lipid metabolism	2	38	0.301795528884105	0.783272286700464	LOC101121820(LOC101121820|K07418);CYP2J(CYP2J|K07418)
oas04960	Aldosterone-regulated sodium reabsorption	Organismal Systems	Excretory system	2	38	0.301795528884105	0.783272286700464	PIK3CA(PIK3CA|K00922);LOC101123247(LOC101123247|K02649)
oas04925	Aldosterone synthesis and secretion	Organismal Systems	Endocrine system	4	96	0.302692780644546	0.783272286700464	NR4A1(NR4A1|K04465);NR4A2(NR4A2|K08558);KCNK9(KCNK9|K04919);CREB3L2(CREB3L2|K09048)
oas05222	Small cell lung cancer	Human Diseases	Cancer: specific types	4	96	0.302692780644546	0.783272286700464	POLK(POLK|K03511);LOC101116381(LOC101116381|K04725);PIK3CA(PIK3CA|K00922);LOC101123247(LOC101123247|K02649)
oas00561	Glycerolipid metabolism	Metabolism	Lipid metabolism	3	67	0.306906880811149	0.783272286700464	GLA(GLA|K01189);DGKE(DGKE|K00901);PLPP3(PLPP3|K01080)
oas04144	Endocytosis	Cellular Processes	Transport and catabolism	9	252	0.307710260920264	0.783272286700464	KIF5B(KIF5B|K10396);DNAJC6(DNAJC6|K09526);RAB11FIP2(RAB11FIP2|K12484);WASHC4(WASHC4|K18465);LOC114109642(LOC114109642|K06751);PRKCI(PRKCI|K06069);RUFY2(RUFY2|K12482);NEDD4(NEDD4|K10591);EGFR(EGFR|K04361)
oas05323	Rheumatoid arthritis	Human Diseases	Immune disease	4	97	0.30926248958284	0.783272286700464	FOS(FOS|K04379);CSF1(CSF1|K05453);ANGPT1(ANGPT1|K05465);JUN(JUN|K04448)
oas04664	Fc epsilon RI signaling pathway	Organismal Systems	Immune system	3	68	0.314889570734932	0.790038704763022	SOS2(SOS2|K03099);PIK3CA(PIK3CA|K00922);LOC101123247(LOC101123247|K02649)
oas03450	Non-homologous end-joining	Genetic Information Processing	Replication and repair	1	13	0.317764645089186	0.790038704763022	DCLRE1C(DCLRE1C|K10887)
oas05221	Acute myeloid leukemia	Human Diseases	Cancer: specific types	3	69	0.322876950432594	0.79150676502811	SOS2(SOS2|K03099);PIK3CA(PIK3CA|K00922);LOC101123247(LOC101123247|K02649)
oas04218	Cellular senescence	Cellular Processes	Cell growth and death	6	162	0.328835999297559	0.79150676502811	RBL2(RBL2|K16332);FOXO3(FOXO3|K09408);ATM(ATM|K04728);LOC114109642(LOC114109642|K06751);PIK3CA(PIK3CA|K00922);LOC101123247(LOC101123247|K02649)
oas00564	Glycerophospholipid metabolism	Metabolism	Lipid metabolism	4	100	0.329048747602093	0.79150676502811	CDS1(CDS1|K00981);GPCPD1(GPCPD1|K18695);DGKE(DGKE|K00901);PLPP3(PLPP3|K01080)
oas04145	Phagosome	Cellular Processes	Transport and catabolism	6	163	0.33399168405387	0.79150676502811	SFTPA1(SFTPA1|K10067);PIKFYVE(PIKFYVE|K00921);LOC114109642(LOC114109642|K06751);DYNC2H1(DYNC2H1|K10414);PLA2R1(PLA2R1|K06560);LOC101115115(LOC101115115|K06259)
oas00533	Glycosaminoglycan biosynthesis - keratan sulfate	Metabolism	Glycan biosynthesis and metabolism	1	14	0.33755604047597	0.79150676502811	ST3GAL2(ST3GAL2|K03368)
oas05230	Central carbon metabolism in cancer	Human Diseases	Cancer: overview	3	71	0.338851743218672	0.79150676502811	EGFR(EGFR|K04361);PIK3CA(PIK3CA|K00922);LOC101123247(LOC101123247|K02649)
oas04371	Apelin signaling pathway	Environmental Information Processing	Signal transduction	5	133	0.341615885087428	0.79150676502811	EGR1(EGR1|K09203);PRKAG3(PRKAG3|K07200);MYLK(MYLK|K00907);PRKAB1(PRKAB1|K07199);PRKAB2(PRKAB2|K07199)
oas00350	Tyrosine metabolism	Metabolism	Amino acid metabolism	2	42	0.34464132204176	0.79150676502811	LOC101111922(LOC101111922|K00129);AOC3(AOC3|K00276)
oas00790	Folate biosynthesis	Metabolism	Metabolism of cofactors and vitamins	2	42	0.34464132204176	0.79150676502811	MOCOS(MOCOS|K15631);PGFS(PGFS|K04119)
oas04520	Adherens junction	Cellular Processes	Cellular community - eukaryotes	3	73	0.354804188612196	0.79905935652043	EP300(EP300|K04498);LOC101110888(LOC101110888|K06085);EGFR(EGFR|K04361)
oas04933	AGE-RAGE signaling pathway in diabetic complications	Human Diseases	Endocrine and metabolic disease	4	104	0.355532637149526	0.79905935652043	EGR1(EGR1|K09203);JUN(JUN|K04448);PIK3CA(PIK3CA|K00922);LOC101123247(LOC101123247|K02649)
oas00604	Glycosphingolipid biosynthesis - ganglio series	Metabolism	Glycan biosynthesis and metabolism	1	15	0.356775579848605	0.79905935652043	ST3GAL2(ST3GAL2|K03368)
oas04750	Inflammatory mediator regulation of TRP channels	Organismal Systems	Sensory system	4	106	0.368782446857223	0.819180681133668	LOC101121820(LOC101121820|K07418);CYP2J(CYP2J|K07418);PIK3CA(PIK3CA|K00922);LOC101123247(LOC101123247|K02649)
oas04973	Carbohydrate digestion and absorption	Organismal Systems	Digestive system	2	45	0.376221021962061	0.828909731314785	PIK3CA(PIK3CA|K00922);LOC101123247(LOC101123247|K02649)
oas04962	Vasopressin-regulated water reabsorption	Organismal Systems	Excretory system	2	47	0.396926773609079	0.859699942848133	DYNC2H1(DYNC2H1|K10414);CREB3L2(CREB3L2|K09048)
oas05140	Leishmaniasis	Human Diseases	Infectious disease: parasitic	3	79	0.402280652147996	0.859699942848133	FOS(FOS|K04379);ITGA4(ITGA4|K06483);JUN(JUN|K04448)
oas05163	Human cytomegalovirus infection	Human Diseases	Infectious disease: viral	8	243	0.407102062282043	0.859699942848133	SOS2(SOS2|K03099);ARHGEF12(ARHGEF12|K07532);LOC114109642(LOC114109642|K06751);ROCK2(ROCK2|K17388);CREB3L2(CREB3L2|K09048);EGFR(EGFR|K04361);PIK3CA(PIK3CA|K00922);LOC101123247(LOC101123247|K02649)
oas00514	Other types of O-glycan biosynthesis	Metabolism	Glycan biosynthesis and metabolism	2	48	0.407161473343177	0.859699942848133	GALNT4(GALNT4|K00710);GALNT12(GALNT12|K00710)
oas00450	Selenocompound metabolism	Metabolism	Metabolism of other amino acids	1	18	0.411165289426925	0.859699942848133	SEPSECS(SEPSECS|K03341)
oas05164	Influenza A	Human Diseases	Infectious disease: viral	6	178	0.411972897254243	0.859699942848133	TMPRSS2(TMPRSS2|K09633);EP300(EP300|K04498);KPNA5(KPNA5|K15042);NXT2(NXT2|K14285);PIK3CA(PIK3CA|K00922);LOC101123247(LOC101123247|K02649)
oas05142	Chagas disease	Human Diseases	Infectious disease: parasitic	4	113	0.41494560092114	0.859699942848133	FOS(FOS|K04379);JUN(JUN|K04448);PIK3CA(PIK3CA|K00922);LOC101123247(LOC101123247|K02649)
oas04146	Peroxisome	Cellular Processes	Transport and catabolism	3	81	0.417904776480981	0.859699942848133	AGPS(AGPS|K00803);NUDT12(NUDT12|K03426);ABCD2(ABCD2|K05676)
oas04714	Thermogenesis	Organismal Systems	Environmental adaptation	8	247	0.424870337808647	0.859699942848133	PRKAG3(PRKAG3|K07200);CPT1A(CPT1A|K08765);SOS2(SOS2|K03099);PRKAB1(PRKAB1|K07199);FRS2(FRS2|K12461);PRKAB2(PRKAB2|K07199);CREB3L2(CREB3L2|K09048);KEF53_p03(ND5|K03883)
oas00565	Ether lipid metabolism	Metabolism	Lipid metabolism	2	50	0.427374460066982	0.859699942848133	AGPS(AGPS|K00803);PLPP3(PLPP3|K01080)
oas00730	Thiamine metabolism	Metabolism	Metabolism of cofactors and vitamins	1	19	0.428257327183269	0.859699942848133	AK5(AK5|K00939)
oas04120	Ubiquitin mediated proteolysis	Genetic Information Processing	Folding, sorting and degradation	5	148	0.428263809167889	0.859699942848133	MAP3K1(MAP3K1|K04416);CDC27(CDC27|K03350);HERC4(HERC4|K10615);LOC101116381(LOC101116381|K04725);NEDD4(NEDD4|K10591)
oas00600	Sphingolipid metabolism	Metabolism	Lipid metabolism	2	51	0.437345607129817	0.87147543773662	GLA(GLA|K01189);PLPP3(PLPP3|K01080)
oas04975	Fat digestion and absorption	Organismal Systems	Digestive system	2	52	0.447222223002654	0.878603752426443	PLPP3(PLPP3|K01080);LOC101115115(LOC101115115|K06259)
oas03008	Ribosome biogenesis in eukaryotes	Genetic Information Processing	Translation	3	85	0.448733085836958	0.878603752426443	XRN1(XRN1|K12618);WDR36(WDR36|K14554);NXT2(NXT2|K14285)
oas05144	Malaria	Human Diseases	Infectious disease: parasitic	2	53	0.457001407882226	0.878603752426443	PECAM1(PECAM1|K06471);LOC101115115(LOC101115115|K06259)
oas00061	Fatty acid biosynthesis	Metabolism	Lipid metabolism	1	21	0.460973169976906	0.878603752426443	CBR4(CBR4|K11539)
oas00900	Terpenoid backbone biosynthesis	Metabolism	Metabolism of terpenoids and polyketides	1	21	0.460973169976906	0.878603752426443	PCYOX1(PCYOX1|K05906)
oas04650	Natural killer cell mediated cytotoxicity	Organismal Systems	Immune system	5	154	0.46245601733706	0.878603752426443	LOC101102254(LOC101102254|K06523);SOS2(SOS2|K03099);LOC114109642(LOC114109642|K06751);PIK3CA(PIK3CA|K00922);LOC101123247(LOC101123247|K02649)
oas03013	Nucleocytoplasmic transport	Genetic Information Processing	Translation	4	121	0.466741587557944	0.878603752426443	NUP58(NUP58|K14307);AHCTF1(AHCTF1|K25129);KPNA5(KPNA5|K15042);NXT2(NXT2|K14285)
oas05132	Salmonella infection	Human Diseases	Infectious disease: bacterial	8	257	0.469051172230093	0.878603752426443	FOS(FOS|K04379);KIF5B(KIF5B|K10396);MLKL(MLKL|K08849);TLR5(TLR5|K10168);DYNC2H1(DYNC2H1|K10414);JUN(JUN|K04448);ROCK2(ROCK2|K17388);PIK3CA(PIK3CA|K00922)
oas04657	IL-17 signaling pathway	Organismal Systems	Immune system	3	89	0.478889960784172	0.878603752426443	FOS(FOS|K04379);FOSB(FOSB|K09029);JUN(JUN|K04448)
oas04919	Thyroid hormone signaling pathway	Organismal Systems	Endocrine system	4	123	0.479447657348055	0.878603752426443	EP300(EP300|K04498);MED13(MED13|K15164);PIK3CA(PIK3CA|K00922);LOC101123247(LOC101123247|K02649)
oas04934	Cushing syndrome	Human Diseases	Endocrine and metabolic disease	5	159	0.490492034917728	0.878603752426443	NR4A1(NR4A1|K04465);KMT2A(KMT2A|K09186);APC(APC|K02085);CREB3L2(CREB3L2|K09048);EGFR(EGFR|K04361)
oas00340	Histidine metabolism	Metabolism	Amino acid metabolism	1	23	0.491824204053912	0.878603752426443	LOC101111922(LOC101111922|K00129)
oas00531	Glycosaminoglycan degradation	Metabolism	Glycan biosynthesis and metabolism	1	23	0.491824204053912	0.878603752426443	IDS(IDS|K01136)
oas03430	Mismatch repair	Genetic Information Processing	Replication and repair	1	23	0.491824204053912	0.878603752426443	MSH2(MSH2|K08735)
oas05170	Human immunodeficiency virus 1 infection	Human Diseases	Infectious disease: viral	7	228	0.492417985171435	0.878603752426443	FOS(FOS|K04379);ATM(ATM|K04728);LOC114118416(LOC114118416|K10648);LOC114109642(LOC114109642|K06751);JUN(JUN|K04448);PIK3CA(PIK3CA|K00922);LOC101123247(LOC101123247|K02649)
oas04923	Regulation of lipolysis in adipocytes	Organismal Systems	Endocrine system	2	57	0.495094196445525	0.878603752426443	PIK3CA(PIK3CA|K00922);LOC101123247(LOC101123247|K02649)
oas04150	mTOR signaling pathway	Environmental Information Processing	Signal transduction	5	160	0.496038280890206	0.878603752426443	RICTOR(RICTOR|K08267);SOS2(SOS2|K03099);CAB39L(CAB39L|K08272);PIK3CA(PIK3CA|K00922);LOC101123247(LOC101123247|K02649)
oas04350	TGF-beta signaling pathway	Environmental Information Processing	Signal transduction	3	93	0.508260792544325	0.89440697908774	EP300(EP300|K04498);SMAD1(SMAD1|K04676);BMPR2(BMPR2|K04671)
oas04370	VEGF signaling pathway	Environmental Information Processing	Signal transduction	2	59	0.513497593043038	0.897792565901053	PIK3CA(PIK3CA|K00922);LOC101123247(LOC101123247|K02649)
oas00601	Glycosphingolipid biosynthesis - lacto and neolacto series	Metabolism	Glycan biosynthesis and metabolism	1	25	0.520916311334918	0.902104254392067	ST3GAL6(ST3GAL6|K03792)
oas04666	Fc gamma R-mediated phagocytosis	Organismal Systems	Immune system	3	95	0.522621283909795	0.902104254392067	PLPP3(PLPP3|K01080);PIK3CA(PIK3CA|K00922);LOC101123247(LOC101123247|K02649)
oas00563	Glycosylphosphatidylinositol (GPI)-anchor biosynthesis	Metabolism	Glycan biosynthesis and metabolism	1	26	0.534834208707734	0.911572770816327	PGAP1(PGAP1|K05294)
oas04614	Renin-angiotensin system	Organismal Systems	Endocrine system	1	26	0.534834208707734	0.911572770816327	LOC101102729(LOC101102729|K01257)
oas04310	Wnt signaling pathway	Environmental Information Processing	Signal transduction	5	168	0.539540380562588	0.913846519577883	EP300(EP300|K04498);APC(APC|K02085);CHD8(CHD8|K04494);JUN(JUN|K04448);ROCK2(ROCK2|K17388)
oas04744	Phototransduction	Organismal Systems	Sensory system	1	27	0.548349385306367	0.922998033652331	GNAT2(GNAT2|K04631)
oas04929	GnRH secretion	Organismal Systems	Endocrine system	2	64	0.557536471773231	0.932669036114478	PIK3CA(PIK3CA|K00922);LOC101123247(LOC101123247|K02649)
oas05321	Inflammatory bowel disease	Human Diseases	Immune disease	2	65	0.565998892928075	0.937847589749777	TLR5(TLR5|K10168);JUN(JUN|K04448)
oas04622	RIG-I-like receptor signaling pathway	Organismal Systems	Immune system	3	102	0.571014215161304	0.937847589749777	MAP3K1(MAP3K1|K04416);DDX3X(DDX3X|K11594);SIKE1(SIKE1|K12656)
oas04640	Hematopoietic cell lineage	Organismal Systems	Immune system	3	102	0.571014215161304	0.937847589749777	CSF1(CSF1|K05453);ITGA4(ITGA4|K06483);LOC101115115(LOC101115115|K06259)
oas04927	Cortisol synthesis and secretion	Organismal Systems	Endocrine system	2	67	0.582573573757651	0.939853437849949	NR4A1(NR4A1|K04465);CREB3L2(CREB3L2|K09048)
oas00052	Galactose metabolism	Metabolism	Carbohydrate metabolism	1	30	0.58659299761978	0.939853437849949	GLA(GLA|K01189)
oas05204	Chemical carcinogenesis - DNA adducts	Human Diseases	Cancer: overview	2	68	0.590685210212885	0.939853437849949	LOC101120889(LOC101120889|K00622);LOC114116333(LOC114116333|K00799)
oas05017	Spinocerebellar ataxia	Human Diseases	Neurodegenerative disease	4	142	0.593172283580111	0.939853437849949	ATG2B(ATG2B|K17906);ATXN3(ATXN3|K11863);PIK3CA(PIK3CA|K00922);LOC101123247(LOC101123247|K02649)
oas04140	Autophagy - animal	Cellular Processes	Transport and catabolism	4	143	0.598746699912372	0.939853437849949	C9orf72(C9orf72|K23609);ATG2B(ATG2B|K17906);PIK3CA(PIK3CA|K00922);LOC101123247(LOC101123247|K02649)
oas04621	NOD-like receptor signaling pathway	Organismal Systems	Immune system	5	180	0.601335945485131	0.939853437849949	LOC101120395(LOC101120395|K20899);LOC101116381(LOC101116381|K04725);PKN2(PKN2|K23691);JUN(JUN|K04448);P2RX7(P2RX7|K05220)
oas00500	Starch and sucrose metabolism	Metabolism	Carbohydrate metabolism	1	32	0.610279216414039	0.939853437849949	PGM2L1(PGM2L1|K11809)
oas04136	Autophagy - other	Cellular Processes	Transport and catabolism	1	32	0.610279216414039	0.939853437849949	ATG2B(ATG2B|K17906)
oas04659	Th17 cell differentiation	Organismal Systems	Immune system	3	109	0.616274306638913	0.939853437849949	FOS(FOS|K04379);IL6ST(IL6ST|K05060);JUN(JUN|K04448)
oas03410	Base excision repair	Genetic Information Processing	Replication and repair	1	33	0.621610468939655	0.939853437849949	TDG(TDG|K20813)
oas00980	Metabolism of xenobiotics by cytochrome P450	Metabolism	Xenobiotics biodegradation and metabolism	2	72	0.621958310074375	0.939853437849949	LOC101111922(LOC101111922|K00129);LOC114116333(LOC114116333|K00799)
oas05169	Epstein-Barr virus infection	Human Diseases	Infectious disease: viral	6	223	0.631004529129541	0.939853437849949	POLK(POLK|K03511);LOC114109642(LOC114109642|K06751);JUN(JUN|K04448);NEDD4(NEDD4|K10591);PIK3CA(PIK3CA|K00922);LOC101123247(LOC101123247|K02649)
oas04137	Mitophagy - animal	Cellular Processes	Transport and catabolism	2	74	0.636892660762569	0.939853437849949	FOXO3(FOXO3|K09408);JUN(JUN|K04448)
oas04726	Serotonergic synapse	Organismal Systems	Nervous system	3	114	0.646578160811624	0.939853437849949	LOC101121820(LOC101121820|K07418);CYP2J(CYP2J|K07418);LOC101117482(LOC101117482|K04161)
oas04514	Cell adhesion molecules	Environmental Information Processing	Signaling molecules and interaction	4	152	0.646816275989379	0.939853437849949	LOC101102254(LOC101102254|K06523);PECAM1(PECAM1|K06471);ITGA4(ITGA4|K06483);LOC114109642(LOC114109642|K06751)
oas05162	Measles	Human Diseases	Infectious disease: viral	4	152	0.646816275989379	0.939853437849949	FOS(FOS|K04379);JUN(JUN|K04448);PIK3CA(PIK3CA|K00922);LOC101123247(LOC101123247|K02649)
oas05152	Tuberculosis	Human Diseases	Infectious disease: bacterial	5	190	0.649097740399377	0.939853437849949	EP300(EP300|K04498);ARHGEF12(ARHGEF12|K07532);PLA2R1(PLA2R1|K06560);TLR1(TLR1|K05398);RFX5(RFX5|K08061)
oas04062	Chemokine signaling pathway	Organismal Systems	Immune system	5	191	0.653671808568779	0.939853437849949	FOXO3(FOXO3|K09408);SOS2(SOS2|K03099);ROCK2(ROCK2|K17388);PIK3CA(PIK3CA|K00922);LOC101123247(LOC101123247|K02649)
oas04215	Apoptosis - multiple species	Cellular Processes	Cell growth and death	1	36	0.653672923672342	0.939853437849949	LOC101116381(LOC101116381|K04725)
oas04114	Oocyte meiosis	Cellular Processes	Cell growth and death	3	116	0.658217524853223	0.939853437849949	SLK(SLK|K08836);CDC27(CDC27|K03350);CPEB3(CPEB3|K02602)
oas05100	Bacterial invasion of epithelial cells	Human Diseases	Infectious disease: bacterial	2	77	0.658424271586528	0.939853437849949	PIK3CA(PIK3CA|K00922);LOC101123247(LOC101123247|K02649)
oas00983	Drug metabolism - other enzymes	Metabolism	Xenobiotics biodegradation and metabolism	2	78	0.665371639718321	0.939853437849949	LOC101120889(LOC101120889|K00622);LOC114116333(LOC114116333|K00799)
oas00760	Nicotinate and nicotinamide metabolism	Metabolism	Metabolism of cofactors and vitamins	1	38	0.673529772707624	0.939853437849949	NUDT12(NUDT12|K03426)
oas03320	PPAR signaling pathway	Organismal Systems	Endocrine system	2	80	0.678925604436634	0.939853437849949	CPT1A(CPT1A|K08765);LOC101115115(LOC101115115|K06259)
oas04071	Sphingolipid signaling pathway	Environmental Information Processing	Signal transduction	3	120	0.6806650096153	0.939853437849949	ROCK2(ROCK2|K17388);PIK3CA(PIK3CA|K00922);LOC101123247(LOC101123247|K02649)
oas05016	Huntington disease	Human Diseases	Neurodegenerative disease	8	311	0.684913924018559	0.939853437849949	KIF5B(KIF5B|K10396);EP300(EP300|K04498);DNAL1(DNAL1|K10411);ATG2B(ATG2B|K17906);LOC101110593(LOC101110593|K09222);CREB3L2(CREB3L2|K09048);LOC101111099(LOC101111099|K09222);KEF53_p03(ND5|K03883)
oas04115	p53 signaling pathway	Cellular Processes	Cell growth and death	2	81	0.68553372666336	0.939853437849949	ATM(ATM|K04728);ZMAT3(ZMAT3|K10137)
oas04612	Antigen processing and presentation	Organismal Systems	Immune system	2	81	0.68553372666336	0.939853437849949	LOC114109642(LOC114109642|K06751);RFX5(RFX5|K08061)
oas05020	Prion disease	Human Diseases	Neurodegenerative disease	7	276	0.693572543969193	0.939853437849949	EGR1(EGR1|K09203);KIF5B(KIF5B|K10396);LOC101121825(LOC101121825|K03994);CREB3L2(CREB3L2|K09048);KEF53_p03(ND5|K03883);PIK3CA(PIK3CA|K00922);LOC101123247(LOC101123247|K02649)
oas03440	Homologous recombination	Genetic Information Processing	Replication and repair	1	41	0.701208908613481	0.939853437849949	ATM(ATM|K04728)
oas05216	Thyroid cancer	Human Diseases	Cancer: specific types	1	41	0.701208908613481	0.939853437849949	POLK(POLK|K03511)
oas05219	Bladder cancer	Human Diseases	Cancer: specific types	1	41	0.701208908613481	0.939853437849949	EGFR(EGFR|K04361)
oas04022	cGMP-PKG signaling pathway	Environmental Information Processing	Signal transduction	4	165	0.709273305049857	0.939853437849949	PDE5A(PDE5A|K13762);MYLK(MYLK|K00907);ROCK2(ROCK2|K17388);CREB3L2(CREB3L2|K09048)
oas00513	Various types of N-glycan biosynthesis	Metabolism	Glycan biosynthesis and metabolism	1	42	0.709905679017669	0.939853437849949	ALG9(ALG9|K03846)
oas00860	Porphyrin metabolism	Metabolism	Metabolism of cofactors and vitamins	1	42	0.709905679017669	0.939853437849949	CP(CP|K13624)
oas05160	Hepatitis C	Human Diseases	Infectious disease: viral	4	166	0.713728943387913	0.939853437849949	SOS2(SOS2|K03099);EGFR(EGFR|K04361);PIK3CA(PIK3CA|K00922);LOC101123247(LOC101123247|K02649)
oas04610	Complement and coagulation cascades	Organismal Systems	Immune system	2	86	0.716920555776443	0.939853437849949	LOC101121825(LOC101121825|K03994);LOC106990096(LOC106990096|K04004)
oas05150	Staphylococcus aureus infection	Human Diseases	Infectious disease: bacterial	2	86	0.716920555776443	0.939853437849949	LOC101121825(LOC101121825|K03994);LOC106990096(LOC106990096|K04004)
oas04728	Dopaminergic synapse	Organismal Systems	Nervous system	3	127	0.717290363874027	0.939853437849949	FOS(FOS|K04379);KIF5B(KIF5B|K10396);CREB3L2(CREB3L2|K09048)
oas00970	Aminoacyl-tRNA biosynthesis	Genetic Information Processing	Translation	1	44	0.72655012366824	0.939853437849949	SEPSECS(SEPSECS|K03341)
oas04540	Gap junction	Cellular Processes	Cellular community - eukaryotes	2	89	0.734464922721314	0.939853437849949	SOS2(SOS2|K03099);EGFR(EGFR|K04361)
oas03420	Nucleotide excision repair	Genetic Information Processing	Replication and repair	1	45	0.734512148707017	0.939853437849949	ERCC4(ERCC4|K10848)
oas00230	Purine metabolism	Metabolism	Nucleotide metabolism	3	131	0.736720540240802	0.939853437849949	PDE5A(PDE5A|K13762);NUDT9(NUDT9|K13988);AK5(AK5|K00939)
oas04512	ECM-receptor interaction	Environmental Information Processing	Signaling molecules and interaction	2	90	0.740104798837792	0.939853437849949	ITGA4(ITGA4|K06483);LOC101115115(LOC101115115|K06259)
oas00071	Fatty acid degradation	Metabolism	Lipid metabolism	1	46	0.742243266467548	0.939853437849949	CPT1A(CPT1A|K08765)
oas03022	Basal transcription factors	Genetic Information Processing	Transcription	1	46	0.742243266467548	0.939853437849949	GTF2A1(GTF2A1|K03122)
oas04658	Th1 and Th2 cell differentiation	Organismal Systems	Immune system	2	91	0.745642435347917	0.939853437849949	FOS(FOS|K04379);JUN(JUN|K04448)
oas00260	Glycine, serine and threonine metabolism	Metabolism	Amino acid metabolism	1	47	0.74975014674708	0.939853437849949	AOC3(AOC3|K00276)
oas00380	Tryptophan metabolism	Metabolism	Amino acid metabolism	1	47	0.74975014674708	0.939853437849949	KMO(KMO|K00486)
oas04216	Ferroptosis	Cellular Processes	Cell growth and death	1	47	0.74975014674708	0.939853437849949	CP(CP|K13624)
oas04672	Intestinal immune network for IgA production	Organismal Systems	Immune system	1	47	0.74975014674708	0.939853437849949	ITGA4(ITGA4|K06483)
oas05330	Allograft rejection	Human Diseases	Immune disease	1	48	0.757039267457801	0.939853437849949	LOC114109642(LOC114109642|K06751)
oas05415	Diabetic cardiomyopathy	Human Diseases	Cardiovascular disease	5	217	0.758986559208109	0.939853437849949	PDK4(PDK4|K00898);LOC101115115(LOC101115115|K06259);KEF53_p03(ND5|K03883);PIK3CA(PIK3CA|K00922);LOC101123247(LOC101123247|K02649)
oas04270	Vascular smooth muscle contraction	Organismal Systems	Circulatory system	3	136	0.75951255678649	0.939853437849949	MYLK(MYLK|K00907);ARHGEF12(ARHGEF12|K07532);ROCK2(ROCK2|K17388)
oas04979	Cholesterol metabolism	Organismal Systems	Digestive system	1	49	0.76411692012498	0.940276934165504	LOC101115115(LOC101115115|K06259)
oas04061	Viral protein interaction with cytokine and cytokine receptor	Environmental Information Processing	Signaling molecules and interaction	2	95	0.766794104983677	0.940276934165504	CSF1(CSF1|K05453);IL6ST(IL6ST|K05060)
oas05171	Coronavirus disease - COVID-19	Human Diseases	Infectious disease: viral	8	339	0.772448893765583	0.94263146476797	FOS(FOS|K04379);TMPRSS2(TMPRSS2|K09633);IL6ST(IL6ST|K05060);LOC101121825(LOC101121825|K03994);JUN(JUN|K04448);EGFR(EGFR|K04361);PIK3CA(PIK3CA|K00922);LOC101123247(LOC101123247|K02649)
oas04976	Bile secretion	Organismal Systems	Digestive system	2	98	0.781642940033894	0.94263146476797	LOC105614203(LOC105614203|K05673);LOC105605916(LOC105605916|K05673)
oas00510	N-Glycan biosynthesis	Metabolism	Glycan biosynthesis and metabolism	1	52	0.784141300417379	0.94263146476797	ALG9(ALG9|K03846)
oas00520	Amino sugar and nucleotide sugar metabolism	Metabolism	Carbohydrate metabolism	1	52	0.784141300417379	0.94263146476797	LOC101106806(LOC101106806|K08080)
oas03015	mRNA surveillance pathway	Genetic Information Processing	Translation	2	99	0.786405833776457	0.94263146476797	CSTF3(CSTF3|K14408);NXT2(NXT2|K14285)
oas00330	Arginine and proline metabolism	Metabolism	Amino acid metabolism	1	53	0.790432452196901	0.94263146476797	OAT(OAT|K00819)
oas04916	Melanogenesis	Organismal Systems	Endocrine system	2	101	0.795659091901078	0.94263146476797	EP300(EP300|K04498);CREB3L2(CREB3L2|K09048)
oas04940	Type I diabetes mellitus	Human Diseases	Endocrine and metabolic disease	1	54	0.796540979453377	0.94263146476797	LOC114109642(LOC114109642|K06751)
oas04972	Pancreatic secretion	Organismal Systems	Digestive system	2	103	0.804557426095802	0.946486826591365	CLCA2(CLCA2|K05028);RAB27B(RAB27B|K07886)
oas05332	Graft-versus-host disease	Human Diseases	Immune disease	1	56	0.808231129078438	0.946486826591365	LOC114109642(LOC114109642|K06751)
oas04340	Hedgehog signaling pathway	Environmental Information Processing	Signal transduction	1	57	0.813822860018312	0.946486826591365	PTCH1(PTCH1|K06225)
oas04064	NF-kappa B signaling pathway	Environmental Information Processing	Signal transduction	2	106	0.817261687905459	0.946486826591365	ATM(ATM|K04728);LOC101116381(LOC101116381|K04725)
oas05146	Amoebiasis	Human Diseases	Infectious disease: parasitic	2	106	0.817261687905459	0.946486826591365	PIK3CA(PIK3CA|K00922);LOC101123247(LOC101123247|K02649)
oas04330	Notch signaling pathway	Environmental Information Processing	Signal transduction	1	59	0.82452382319458	0.950833855683963	EP300(EP300|K04498)
oas05320	Autoimmune thyroid disease	Human Diseases	Immune disease	1	61	0.834612099580919	0.958389317739106	LOC114109642(LOC114109642|K06751)
oas04978	Mineral absorption	Organismal Systems	Digestive system	1	63	0.844122632642143	0.965220394287007	SLC34A2(SLC34A2|K14683)
oas00480	Glutathione metabolism	Metabolism	Metabolism of other amino acids	1	64	0.848671619322602	0.966344574942963	LOC114116333(LOC114116333|K00799)
oas05134	Legionellosis	Human Diseases	Infectious disease: bacterial	1	66	0.857376744725143	0.966830052026039	TLR5(TLR5|K10168)
oas04720	Long-term potentiation	Organismal Systems	Nervous system	1	67	0.861540429133741	0.966830052026039	EP300(EP300|K04498)
oas00310	Lysine degradation	Metabolism	Amino acid metabolism	1	68	0.865583044341515	0.966830052026039	KMT2A(KMT2A|K09186)
oas05416	Viral myocarditis	Human Diseases	Cardiovascular disease	1	68	0.865583044341515	0.966830052026039	LOC114109642(LOC114109642|K06751)
oas00010	Glycolysis / Gluconeogenesis	Metabolism	Carbohydrate metabolism	1	70	0.873318991264686	0.966830052026039	LOC101111922(LOC101111922|K00129)
oas05014	Amyotrophic lateral sclerosis	Human Diseases	Neurodegenerative disease	8	385	0.875846581618179	0.966830052026039	NUP58(NUP58|K14307);KIF5B(KIF5B|K10396);SETX(SETX|K10706);C9orf72(C9orf72|K23609);DNAL1(DNAL1|K10411);ATG2B(ATG2B|K17906);KEF53_p03(ND5|K03883);NXT2(NXT2|K14285)
oas04924	Renin secretion	Organismal Systems	Endocrine system	1	71	0.877019035091765	0.966830052026039	CLCA2(CLCA2|K05028)
oas04141	Protein processing in endoplasmic reticulum	Genetic Information Processing	Folding, sorting and degradation	3	171	0.877639087816995	0.966830052026039	ATXN3(ATXN3|K11863);ERO1B(ERO1B|K10976);UGGT1(UGGT1|K11718)
oas04918	Thyroid hormone synthesis	Organismal Systems	Endocrine system	1	76	0.893965707987667	0.971078317424318	CREB3L2(CREB3L2|K09048)
oas04971	Gastric acid secretion	Organismal Systems	Digestive system	1	76	0.893965707987667	0.971078317424318	MYLK(MYLK|K00907)
oas05412	Arrhythmogenic right ventricular cardiomyopathy	Human Diseases	Cardiovascular disease	1	76	0.893965707987667	0.971078317424318	ITGA4(ITGA4|K06483)
oas00140	Steroid hormone biosynthesis	Metabolism	Lipid metabolism	1	77	0.897064937413998	0.971078317424318	PGFS(PGFS|K04119)
oas04142	Lysosome	Cellular Processes	Transport and catabolism	2	133	0.902192870145578	0.971078317424318	IDS(IDS|K01136);GLA(GLA|K01189)
oas04721	Synaptic vesicle cycle	Organismal Systems	Nervous system	1	79	0.902995335759882	0.971078317424318	UNC13B(UNC13B|K15293)
oas04020	Calcium signaling pathway	Environmental Information Processing	Signal transduction	4	238	0.918658345784721	0.978220193491399	MYLK(MYLK|K00907);P2RX7(P2RX7|K05220);LOC101117482(LOC101117482|K04161);EGFR(EGFR|K04361)
oas05322	Systemic lupus erythematosus	Human Diseases	Immune disease	2	142	0.921135124562443	0.978220193491399	RO60(RO60|K11089);LOC101121825(LOC101121825|K03994)
oas04911	Insulin secretion	Organismal Systems	Endocrine system	1	87	0.923502537539421	0.978220193491399	CREB3L2(CREB3L2|K09048)
oas05034	Alcoholism	Human Diseases	Substance dependence	3	194	0.924075164331358	0.978220193491399	FOSB(FOSB|K09029);SOS2(SOS2|K03099);CREB3L2(CREB3L2|K09048)
oas04613	Neutrophil extracellular trap formation	Organismal Systems	Immune system	3	197	0.928773994099449	0.979368686385022	LOC101121825(LOC101121825|K03994);PIK3CA(PIK3CA|K00922);LOC101123247(LOC101123247|K02649)
oas04713	Circadian entrainment	Organismal Systems	Environmental adaptation	1	94	0.937868447979084	0.984574563644136	FOS(FOS|K04379)
oas05414	Dilated cardiomyopathy	Human Diseases	Cardiovascular disease	1	96	0.94145523056169	0.984574563644136	ITGA4(ITGA4|K06483)
oas05010	Alzheimer disease	Human Diseases	Neurodegenerative disease	7	395	0.944610282463008	0.984574563644136	KIF5B(KIF5B|K10396);CSF1(CSF1|K05453);APC(APC|K02085);ATG2B(ATG2B|K17906);KEF53_p03(ND5|K03883);PIK3CA(PIK3CA|K00922);LOC101123247(LOC101123247|K02649)
oas04217	Necroptosis	Cellular Processes	Cell growth and death	2	164	0.95394990240476	0.990499707094597	MLKL(MLKL|K08849);LOC101116381(LOC101116381|K04725)
oas05145	Toxoplasmosis	Human Diseases	Infectious disease: parasitic	1	113	0.964703735181734	0.997842413107824	LOC101116381(LOC101116381|K04725)
oas05022	Pathways of neurodegeneration - multiple diseases	Human Diseases	Neurodegenerative disease	8	484	0.973766287378464	0.99937227032954	KIF5B(KIF5B|K10396);CSF1(CSF1|K05453);APC(APC|K02085);C9orf72(C9orf72|K23609);DNAL1(DNAL1|K10411);ATG2B(ATG2B|K17906);ATXN3(ATXN3|K11863);KEF53_p03(ND5|K03883)
oas04974	Protein digestion and absorption	Organismal Systems	Digestive system	1	129	0.978098228820745	0.99937227032954	SLC36A4(SLC36A4|K14209)
oas04723	Retrograde endocannabinoid signaling	Organismal Systems	Nervous system	1	147	0.987210959261293	0.99937227032954	KEF53_p03(ND5|K03883)
oas04060	Cytokine-cytokine receptor interaction	Environmental Information Processing	Signaling molecules and interaction	4	330	0.987953294095659	0.99937227032954	CSF1(CSF1|K05453);IL6ST(IL6ST|K05060);OSM(OSM|K05418);BMPR2(BMPR2|K04671)
oas04261	Adrenergic signaling in cardiomyocytes	Organismal Systems	Circulatory system	1	149	0.987953912863402	0.99937227032954	CREB3L2(CREB3L2|K09048)
oas00190	Oxidative phosphorylation	Metabolism	Energy metabolism	1	150	0.988309108665375	0.99937227032954	KEF53_p03(ND5|K03883)
oas04080	Neuroactive ligand-receptor interaction	Environmental Information Processing	Signaling molecules and interaction	4	355	0.993121597489899	0.999999999999743	NR3C1(NR3C1|K05771);LOC101121825(LOC101121825|K03994);P2RX7(P2RX7|K05220);LOC101117482(LOC101117482|K04161)
oas05012	Parkinson disease	Human Diseases	Neurodegenerative disease	2	277	0.997578911903607	0.999999999999743	KIF5B(KIF5B|K10396);KEF53_p03(ND5|K03883)
oas04740	Olfactory transduction	Organismal Systems	Sensory system	1	930	0.999999999999743	0.999999999999743	LOC101104643(LOC101104643|K04257)
