# Supplementary material for: PADI2 exacerbates Mycoplasma ovipneumoniae-induced lung injury in sheep by suppressing M2 macrophage polarization
Source: Vet Res. 2025 Oct 27;56:203. doi: 10.1186/s13567-025-01632-7 (PMC12560429; doi:10.1186/s13567-025-01632-7)
Supplement: Supplementary file 8 — Additional file 8: Prediction of transcription factor-binding sites upstream of PADI2. [file 13567_2025_1632_MOESM8_ESM.xlsx]

## Sheet: Sheet1
Prediction of transcription factor binding sites upstream of PADI2
TF	Source	Query	Start	Stop	Strand	Score	Pvalue	Qvalue	Mached Sequence
ZNF140	CISBP	PADI2	1145	1168	+	22.4747	2.12e-09	7.68e-06	CAATTCCGCCCCCAGCCACTCCTC
ZNF467	CISBP	PADI2	1476	1496	+	24.2727	2.15e-09	6.93e-06	CCCCCTCCCGCGTCCCTCCCC
ZNF467	HOCOMOCO	PADI2	1475	1496	-	24.6633	2.35e-09	7.23e-06	GGGGAGGGACGCGGGAGGGGGG
ZNF263	hTFtarget	PADI2	1489	1509	-	23.551	2.87e-09	1.09e-05	GGAGGAGCAGGGTGGGGAGGG
KLF9	hTFtarget	PADI2	1886	1900	+	23.2429	3.63e-09	1.04e-05	GCGGGGGGCGTGGCC
SP3	hTFtarget	PADI2	1888	1900	-	20.9388	4.73e-09	1.62e-05	GGCCACGCCCCCC
SP3	hTFtarget	PADI2	1888	1900	-	21.0192	9.47e-09	3.39e-05	GGCCACGCCCCCC
KLF13	hTFtarget	PADI2	1888	1900	-	20.5102	9.47e-09	3.13e-05	GGCCACGCCCCCC
KLF13	hTFtarget	PADI2	1888	1900	-	19.7653	9.47e-09	3.18e-05	GGCCACGCCCCCC
KLF13	hTFtarget	PADI2	1888	1900	-	20.8469	9.47e-09	3.07e-05	GGCCACGCCCCCC
KLF13	hTFtarget	PADI2	1888	1900	-	19.9286	9.47e-09	3.1e-05	GGCCACGCCCCCC
ZNF263	hTFtarget	PADI2	1488	1508	+	22.2959	1.01e-08	3.08e-05	TCCCTCCCCACCCTGCTCCTC
Sp5	HOCOMOCO	PADI2	1477	1500	-	22.1061	1.29e-08	4.23e-05	GGGTGGGGAGGGACGCGGGAGGGG
SP3	hTFtarget	PADI2	1888	1900	-	20.2245	1.52e-08	5.34e-05	GGCCACGCCCCCC
PRDM9	CISBP	PADI2	1232	1255	+	21.9174	1.55e-08	4.49e-05	CCCACTGCCACCCCCCTCCCCACT
ZNF460	CISBP	PADI2	1886	1898	-	18.6127	1.75e-08	5.32e-05	CCACGCCCCCCGC
ZNF331	CISBP	PADI2	934	960	-	22.1735	1.98e-08	6.84e-05	GAGGGTGCCCCTGCAGAGCTCAGCCTG
SP9	JASPAR	PADI2	1888	1899	-	19.069	2.1e-08	7.3e-05	GCCACGCCCCCC
SP9	CISBP	PADI2	1888	1899	-	19.7041	2.1e-08	7.23e-05	GCCACGCCCCCC
SP9	CISBP	PADI2	1888	1899	-	18.9898	2.1e-08	6.94e-05	GCCACGCCCCCC
SP8	CISBP	PADI2	1888	1899	-	18.949	2.1e-08	7.22e-05	GCCACGCCCCCC
SP8	CISBP	PADI2	1888	1899	-	18.8776	2.1e-08	7.01e-05	GCCACGCCCCCC
KLF15	hTFtarget	PADI2	1888	1899	-	21.051	2.1e-08	7.41e-05	GCCACGCCCCCC
KLF15	hTFtarget	PADI2	1888	1899	-	18.2797	2.1e-08	6.87e-05	GCCACGCCCCCC
KLF15	hTFtarget	PADI2	1888	1899	-	20.4592	2.1e-08	6.8e-05	GCCACGCCCCCC
KLF15	hTFtarget	PADI2	1888	1899	-	17.4646	2.1e-08	6.69e-05	GCCACGCCCCCC
KLF14	CISBP	PADI2	1887	1900	-	20.5306	2.18e-08	7.02e-05	GGCCACGCCCCCCG
Rela	CISBP	PADI2	1234	1263	+	21.1553	2.18e-08	7.96e-05	CACTGCCACCCCCCTCCCCACTTACCCTGT
SP1	hTFtarget	PADI2	1888	1902	-	22.4043	2.66e-08	9.96e-05	GTGGCCACGCCCCCC
SP1	hTFtarget	PADI2	1888	1902	-	22.3163	2.66e-08	9.28e-05	GTGGCCACGCCCCCC
KLF14	CISBP	PADI2	1888	1900	-	18.1327	2.68e-08	9.27e-05	GGCCACGCCCCCC
SP1	hTFtarget	PADI2	1940	1961	-	21.7727	2.69e-08	6.99e-05	GGTGGGCGGGGCAGCCCGCGGC
KLF10	CISBP	PADI2	1885	1899	-	20.0102	3.78e-08	0.000115	GCCACGCCCCCCGCT
ZNF300	CISBP	PADI2	526	554	+	21.3	4.72e-08	0.00015	CAGCCCGACTCAGGCCTTCCCCCTTCCCC
NFKB2	hTFtarget	PADI2	201	213	+	19.3265	5.01e-08	0.000188	CGGTACTTCCCCC
MAZ	hTFtarget	PADI2	1476	1497	-	20.2113	5.57e-08	0.000173	TGGGGAGGGACGCGGGAGGGGG
Klf3	HOCOMOCO	PADI2	1946	1964	-	19.7879	6.12e-08	0.000201	GCCGGTGGGCGGGGCAGCC
SP1	hTFtarget	PADI2	1888	1902	-	20.6735	6.63e-08	0.000229	GTGGCCACGCCCCCC
Klf15	HOCOMOCO	PADI2	1150	1168	-	20.3333	7.53e-08	0.000243	GAGGAGTGGCTGGGGGCGG
KLF15	hTFtarget	PADI2	1150	1168	-	20.3333	7.53e-08	0.000242	GAGGAGTGGCTGGGGGCGG
PATZ1	hTFtarget	PADI2	1476	1497	-	19.5208	7.77e-08	0.000222	TGGGGAGGGACGCGGGAGGGGG
SP8	JASPAR	PADI2	1888	1899	-	18.6711	7.77e-08	0.000272	GCCACGCCCCCC
SP8	CISBP	PADI2	1888	1899	-	18.6122	7.77e-08	0.000266	GCCACGCCCCCC
NFIC	hTFtarget	PADI2	1108	1124	+	18.4545	7.77e-08	0.000276	CCTGGCATCCATCCAGG
ZNF467	HOCOMOCO	PADI2	1231	1252	-	20.2857	8.11e-08	0.000125	GGGGAGGGGGGTGGCAGTGGGG
ZNF132	CISBP	PADI2	539	553	+	20.1626	8.47e-08	0.000289	GCCTTCCCCCTTCCC
Klf5	HOCOMOCO	PADI2	1492	1506	-	19.2273	8.48e-08	0.000281	GGAGCAGGGTGGGGA
KLF14	JASPAR	PADI2	1887	1900	-	20.0345	8.9e-08	0.000278	GGCCACGCCCCCCG
KLF14	CISBP	PADI2	1887	1900	-	20	9.13e-08	0.0003	GGCCACGCCCCCCG
KLF12	CISBP	PADI2	1889	1903	-	19.5714	9.22e-08	0.000275	CGTGGCCACGCCCCC
KLF11	hTFtarget	PADI2	1889	1899	-	18.8462	9.31e-08	0.000309	GCCACGCCCCC
SP3	hTFtarget	PADI2	1889	1899	-	17.2846	9.31e-08	0.000312	GCCACGCCCCC
KLF16	JASPAR	PADI2	1889	1899	-	19.2759	9.31e-08	0.000305	GCCACGCCCCC
SP3	hTFtarget	PADI2	1889	1899	-	17.252	9.31e-08	0.000312	GCCACGCCCCC
KLF16	CISBP	PADI2	1889	1899	-	19.2143	9.31e-08	0.000304	GCCACGCCCCC
SP4	hTFtarget	PADI2	1886	1902	-	20.7959	9.55e-08	0.000324	GTGGCCACGCCCCCCGC
ZNF467	CISBP	PADI2	1232	1252	+	19.8889	9.55e-08	0.000154	CCCACTGCCACCCCCCTCCCC
SP4	hTFtarget	PADI2	1886	1902	-	20.8545	9.57e-08	0.000318	GTGGCCACGCCCCCCGC
ZSCAN22	CISBP	PADI2	561	578	+	20.0102	1.09e-07	0.000325	GTGCCTCCTCCATCTCAG
Rela	CISBP	PADI2	539	568	+	19.3398	1.16e-07	0.000212	GCCTTCCCCCTTCCCCAGCTGCGTGCCTCC
VEZF1	hTFtarget	PADI2	1231	1252	-	18.8958	1.23e-07	0.000393	GGGGAGGGGGGTGGCAGTGGGG
MAZ	hTFtarget	PADI2	1232	1253	-	19.1831	1.36e-07	0.000212	TGGGGAGGGGGGTGGCAGTGGG
ZNF444	CISBP	PADI2	1239	1254	+	18.4592	1.4e-07	0.000439	CCACCCCCCTCCCCAC
Sp5	HOCOMOCO	PADI2	1463	1486	-	19.2424	1.5e-07	0.000247	GCGGGAGGGGGGCTCAGGGTGGAG
ZNF460	CISBP	PADI2	1886	1898	-	20.2245	1.57e-07	0.000463	CCACGCCCCCCGC
ZNF300	CISBP	PADI2	1232	1260	+	19.4	1.6e-07	0.000255	CCCACTGCCACCCCCCTCCCCACTTACCC
KLF10	CISBP	PADI2	1950	1964	+	18.7245	1.64e-07	0.000248	GCCCCGCCCACCGGC
Plag1	TRANSFAC	PADI2	1243	1254	-	20.2131	1.65e-07	0.000558	GTGGGGAGGGGG
KLF15	hTFtarget	PADI2	1950	1961	+	16.3939	1.7e-07	0.00027	GCCCCGCCCACC
ZNF263	hTFtarget	PADI2	1486	1506	-	19.0204	1.77e-07	0.000338	GGAGCAGGGTGGGGAGGGACG
SP3	hTFtarget	PADI2	1949	1961	+	18.5612	1.82e-07	0.00032	TGCCCCGCCCACC
MAZ	hTFtarget	PADI2	1242	1252	+	18.2653	1.86e-07	0.00048	CCCCCCTCCCC
ASCL1	hTFtarget	PADI2	586	598	+	17.6881	1.88e-07	0.000522	GGAGCAGCTGGGC
SP9	JASPAR	PADI2	1950	1961	+	17.8621	1.88e-07	0.000327	GCCCCGCCCACC
SP9	CISBP	PADI2	1950	1961	+	17.7959	1.88e-07	0.000311	GCCCCGCCCACC
Sp4	CISBP	PADI2	1888	1900	-	17.0734	1.92e-07	0.000674	GGCCACGCCCCCC
Sp3	HOCOMOCO	PADI2	1885	1904	+	18.4404	1.93e-07	0.000356	AGCGGGGGGCGTGGCCACGC
SP3	hTFtarget	PADI2	1885	1904	+	18.4404	1.93e-07	0.000356	AGCGGGGGGCGTGGCCACGC
Klf15	HOCOMOCO	PADI2	1478	1496	-	19.1061	1.98e-07	0.00032	GGGGAGGGACGCGGGAGGG
KLF15	hTFtarget	PADI2	1478	1496	-	19.1061	1.98e-07	0.000318	GGGGAGGGACGCGGGAGGG
Klf3	HOCOMOCO	PADI2	1885	1903	+	18.6364	2.04e-07	0.000334	AGCGGGGGGCGTGGCCACG
KLF10	JASPAR	PADI2	1889	1899	-	18.0204	2.07e-07	0.000719	GCCACGCCCCC
KLF15	hTFtarget	PADI2	1950	1961	+	16.5594	2.08e-07	0.00034	GCCCCGCCCACC
JUND	hTFtarget	PADI2	1866	1879	+	19.1327	2.15e-07	0.000854	GCTGACGTCACCCA
ATF6	hTFtarget	PADI2	1865	1878	-	19.398	2.19e-07	0.000787	GGGTGACGTCAGCA
Sp2	HOCOMOCO	PADI2	1944	1965	-	18.6911	2.26e-07	0.000468	CGCCGGTGGGCGGGGCAGCCCG
SP2	hTFtarget	PADI2	1944	1965	-	18.6911	2.26e-07	0.000468	CGCCGGTGGGCGGGGCAGCCCG
KLF15	hTFtarget	PADI2	1950	1961	+	19.1122	2.3e-07	0.000406	GCCCCGCCCACC
PLAG1	hTFtarget	PADI2	1285	1298	+	19.3469	2.31e-07	0.000744	GGGGCTTTAGGGGG
ZNF148	hTFtarget	PADI2	1475	1486	+	18.6122	2.34e-07	0.000598	CCCCCCTCCCGC
Ptf1a	HOCOMOCO	PADI2	553	570	+	17.6909	2.39e-07	0.000777	CCAGCTGCGTGCCTCCTC
PTF1A	hTFtarget	PADI2	553	570	+	17.6909	2.39e-07	0.000777	CCAGCTGCGTGCCTCCTC
Srebf2	HOCOMOCO	PADI2	1165	1177	-	15.3273	2.61e-07	0.000806	GGGTGGAGTGAGG
SREBF2	hTFtarget	PADI2	1165	1177	-	15.3273	2.61e-07	0.000809	GGGTGGAGTGAGG
SP1	hTFtarget	PADI2	1889	1899	-	16.7653	2.63e-07	0.000812	GCCACGCCCCC
Hes7	TRANSFAC	PADI2	408	421	+	17.2951	2.66e-07	0.000809	TGGCAGGAGGCCAC
KLF15	hTFtarget	PADI2	1950	1961	+	18.1633	2.71e-07	0.000439	GCCCCGCCCACC
ZNF180	CISBP	PADI2	1242	1262	+	18.6422	2.73e-07	0.000284	CCCCCCTCCCCACTTACCCTG
ZSCAN22	HOCOMOCO	PADI2	564	579	-	18.5545	2.75e-07	0.000915	GCTGAGATGGAGGAGG
SP8	CISBP	PADI2	1950	1961	+	17.5714	2.76e-07	0.00046	GCCCCGCCCACC
Bhlha15	HOCOMOCO	PADI2	586	596	+	17.551	2.76e-07	0.000871	GGAGCAGCTGG
BHLHA15	HOCOMOCO	PADI2	586	596	+	17.551	2.76e-07	0.000879	GGAGCAGCTGG
ZNF304	CISBP	PADI2	1487	1510	+	18.6055	2.78e-07	0.000651	GTCCCTCCCCACCCTGCTCCTCCA
CREB1	hTFtarget	PADI2	1866	1877	+	16.6809	2.82e-07	0.000509	GCTGACGTCACC
CREB1	hTFtarget	PADI2	1866	1877	-	16.6809	2.82e-07	0.000509	GGTGACGTCAGC
CREB1	hTFtarget	PADI2	1869	1880	-	16.0714	2.83e-07	0.000949	CTGGGTGACGTC
ZNF529	CISBP	PADI2	1476	1502	+	17.8182	2.87e-07	0.000715	CCCCCTCCCGCGTCCCTCCCCACCCTG
Sp3	HOCOMOCO	PADI2	1945	1964	-	18.0092	2.89e-07	0.000356	GCCGGTGGGCGGGGCAGCCC
SP3	hTFtarget	PADI2	1945	1964	-	18.0092	2.89e-07	0.000356	GCCGGTGGGCGGGGCAGCCC
CREB3L4	CISBP	PADI2	1866	1877	-	16.8182	2.9e-07	0.000786	GGTGACGTCAGC
CREB3L4	JASPAR	PADI2	1866	1877	-	16.9032	2.9e-07	0.000754	GGTGACGTCAGC
TFAP2A	hTFtarget	PADI2	1757	1769	-	16.5612	2.99e-07	0.000718	AGCCCCGCGGGCA
ZNF114	CISBP	PADI2	1966	1993	+	18.5644	3.02e-07	0.00106	GCCCGATAAAGGCGGGGCGCGGGCCGCG
Runx2	HOCOMOCO	PADI2	1738	1749	+	16.3333	3.07e-07	0.00109	CCCTGTGGTTTG
SP2	hTFtarget	PADI2	1950	1964	+	18.069	3.19e-07	0.0011	GCCCCGCCCACCGGC
CREB3L4	CISBP	PADI2	1866	1877	+	17.6429	3.27e-07	0.00103	GCTGACGTCACC
Sp1	HOCOMOCO	PADI2	1226	1249	-	17.9919	3.3e-07	0.000507	GAGGGGGGTGGCAGTGGGGCTGGA
ZNF444	CISBP	PADI2	1239	1254	+	16.4898	3.3e-07	0.00083	CCACCCCCCTCCCCAC
SP3	hTFtarget	PADI2	1949	1961	+	18.5204	3.34e-07	0.000572	TGCCCCGCCCACC
SP3	hTFtarget	PADI2	1949	1961	+	18.5962	3.34e-07	0.000598	TGCCCCGCCCACC
ZNF574	CISBP	PADI2	1770	1789	-	17.9694	3.36e-07	0.000958	CCGCCCCTCTGGGCGCCCCT
Nanog	TRANSFAC	PADI2	1184	1195	+	16.9342	3.44e-07	0.00134	GGGCTCATTGCC
KLF1	hTFtarget	PADI2	1890	1903	+	18.1364	3.47e-07	0.00121	GGGGCGTGGCCACG
Sp4	TRANSFAC	PADI2	1884	1900	-	18.1447	3.59e-07	0.0012	GGCCACGCCCCCCGCTT
GLIS1	CISBP	PADI2	515	529	+	18.1735	3.69e-07	0.00117	CACCCCCCACCCAGC
NFYA	hTFtarget	PADI2	826	836	+	16.3853	3.73e-07	0.00142	GGCCAATCAGC
ZNF770	HOCOMOCO	PADI2	1459	1480	-	18.0455	3.74e-07	0.00116	GGGGGGCTCAGGGTGGAGGGGA
ZNF311	CISBP	PADI2	67	87	+	18.1122	3.9e-07	0.000778	GCCGCCGGAGCAGCGCCCAGC
NFKB2	hTFtarget	PADI2	201	213	+	17.6837	3.91e-07	0.0014	CGGTACTTCCCCC
ATF6B	CISBP	PADI2	1866	1877	-	16.9592	3.93e-07	0.00119	GGTGACGTCAGC
ZNF770	CISBP	PADI2	1936	1946	-	17.102	3.93e-07	0.00126	CCGCGGCCTCC
Klf15	HOCOMOCO	PADI2	1483	1501	-	18.1667	3.96e-07	0.000422	AGGGTGGGGAGGGACGCGG
KLF15	hTFtarget	PADI2	1483	1501	-	18.1667	3.96e-07	0.000419	AGGGTGGGGAGGGACGCGG
VEZF1	hTFtarget	PADI2	1475	1496	-	17.5417	4.03e-07	0.000646	GGGGAGGGACGCGGGAGGGGGG
XBP1	hTFtarget	PADI2	1866	1877	-	17.7449	4.04e-07	0.00124	GGTGACGTCAGC
SP9	CISBP	PADI2	1950	1961	+	17.5204	4.06e-07	0.0007	GCCCCGCCCACC
Klf4	JASPAR	PADI2	1950	1959	-	16.6939	4.13e-07	0.00139	TGGGCGGGGC
KLF10	CISBP	PADI2	1950	1959	+	16.6514	4.13e-07	0.00138	GCCCCGCCCA
KLF4	hTFtarget	PADI2	1950	1959	+	16.6514	4.13e-07	0.00138	GCCCCGCCCA
KLF16	CISBP	PADI2	1890	1899	-	17.2551	4.13e-07	0.00138	GCCACGCCCC
KLF16	CISBP	PADI2	1890	1899	-	15.2755	4.13e-07	0.00136	GCCACGCCCC
KLF5	hTFtarget	PADI2	1890	1899	-	14.9697	4.13e-07	0.00148	GCCACGCCCC
KLF6	hTFtarget	PADI2	1890	1900	-	16.5172	4.13e-07	0.00133	GGCCACGCCCC
KLF6	hTFtarget	PADI2	1890	1900	-	16.4592	4.13e-07	0.00131	GGCCACGCCCC
ZNF331	JASPAR	PADI2	939	952	-	17.8073	4.18e-07	0.00141	CCCTGCAGAGCTCA
SP1	hTFtarget	PADI2	1721	1742	-	16.9394	4.23e-07	0.000429	CAGGGGCGGGGACAGAGCGAGT
KLF7	CISBP	PADI2	1890	1900	-	17.1531	4.32e-07	0.00144	GGCCACGCCCC
ZNF281	hTFtarget	PADI2	723	737	-	18.2576	4.38e-07	0.00149	TGCTGGGGGATGGGA
Sp1	HOCOMOCO	PADI2	1476	1499	-	17.4839	4.56e-07	0.000507	GGTGGGGAGGGACGCGGGAGGGGG
KLF12	CISBP	PADI2	1890	1900	-	18.449	4.58e-07	0.00146	GGCCACGCCCC
KLF3	hTFtarget	PADI2	1890	1900	-	18.2653	4.58e-07	0.0014	GGCCACGCCCC
GLI4	CISBP	PADI2	1214	1234	+	16.2245	4.61e-07	0.00162	TTGGCTTGACATTCCAGCCCC
Sp5	HOCOMOCO	PADI2	1488	1511	-	17.7727	4.61e-07	0.00041	CTGGAGGAGCAGGGTGGGGAGGGA
SP1	hTFtarget	PADI2	1950	1960	+	16.5	4.69e-07	0.000812	GCCCCGCCCAC
SP4	hTFtarget	PADI2	1888	1902	-	17.4694	4.71e-07	0.0015	GTGGCCACGCCCCCC
ZNF383	CISBP	PADI2	1467	1493	+	16.789	4.74e-07	0.00123	ACCCTGAGCCCCCCTCCCGCGTCCCTC
Myog	HOCOMOCO	PADI2	1810	1822	-	16.9394	4.78e-07	0.00164	CCCCAGCTGCCCG
MYOG	hTFtarget	PADI2	1810	1822	-	16.9394	4.78e-07	0.00165	CCCCAGCTGCCCG
ZNF331	HOCOMOCO	PADI2	936	955	+	16.5	4.81e-07	0.00186	GGCTGAGCTCTGCAGGGGCA
ZNF3	CISBP	PADI2	1840	1854	-	17.4018	4.81e-07	0.00191	TCATTCTTTCATTCA
ATF6B	CISBP	PADI2	1866	1877	-	18.1939	4.85e-07	0.00118	GGTGACGTCAGC
ZBTB7A	hTFtarget	PADI2	1470	1484	+	16.8571	4.91e-07	0.00154	CTGAGCCCCCCTCCC
ZNF263	hTFtarget	PADI2	1491	1511	+	17.898	4.92e-07	0.000749	CTCCCCACCCTGCTCCTCCAG
Sp5	HOCOMOCO	PADI2	1148	1171	-	17.6667	4.99e-07	0.00041	AGTGAGGAGTGGCTGGGGGCGGAA
ZNF444	CISBP	PADI2	540	555	+	15.9796	5.01e-07	0.000784	CCTTCCCCCTTCCCCA
TCF4	hTFtarget	PADI2	1812	1821	+	15.4364	5.03e-07	0.00169	GGCAGCTGGG
ATF3	hTFtarget	PADI2	232	242	+	15.6768	5.05e-07	0.00163	GGTGACGTGAG
ZNF467	HOCOMOCO	PADI2	1480	1501	-	17.5714	5.08e-07	0.000521	AGGGTGGGGAGGGACGCGGGAG
E2f7	HOCOMOCO	PADI2	1728	1740	-	16.2364	5.08e-07	0.00173	GGGGCGGGGACAG
E2F7	hTFtarget	PADI2	1728	1740	-	16.2364	5.08e-07	0.00176	GGGGCGGGGACAG
Klf15	HOCOMOCO	PADI2	1234	1252	-	17.7727	5.23e-07	0.000422	GGGGAGGGGGGTGGCAGTG
KLF15	hTFtarget	PADI2	1234	1252	-	17.7727	5.23e-07	0.000419	GGGGAGGGGGGTGGCAGTG
CREB3L4	JASPAR	PADI2	1866	1877	+	16.4677	5.23e-07	0.000754	GCTGACGTCACC
CREB3L4	CISBP	PADI2	1866	1877	+	16.3939	5.23e-07	0.000786	GCTGACGTCACC
ZNF28	CISBP	PADI2	512	529	+	17.7798	5.33e-07	0.00149	AGGCACCCCCCACCCAGC
KLF14	CISBP	PADI2	1949	1962	+	17.5714	5.36e-07	0.000863	TGCCCCGCCCACCG
ZNF444	CISBP	PADI2	540	555	+	15.3878	5.46e-07	0.00083	CCTTCCCCCTTCCCCA
Zkscan1	HOCOMOCO	PADI2	300	318	-	17.6364	5.49e-07	0.00184	CGACCCCCTACTATGTGGC
ZKSCAN1	hTFtarget	PADI2	300	318	-	17.6364	5.49e-07	0.00184	CGACCCCCTACTATGTGGC
KLF15	hTFtarget	PADI2	1726	1740	+	17.551	5.71e-07	0.00176	CTCTGTCCCCGCCCC
CREB3L4	CISBP	PADI2	1866	1877	-	16.898	5.74e-07	0.00103	GGTGACGTCAGC
XBP1	hTFtarget	PADI2	1866	1877	-	16.2551	5.79e-07	0.0017	GGTGACGTCAGC
SP8	CISBP	PADI2	1950	1961	+	16.8469	6e-07	0.00102	GCCCCGCCCACC
SP8	JASPAR	PADI2	1950	1961	+	16.8816	6e-07	0.00105	GCCCCGCCCACC
Klf5	HOCOMOCO	PADI2	518	532	-	17.3636	6.08e-07	0.00101	CGGGCTGGGTGGGGG
NFYC	hTFtarget	PADI2	826	836	+	15.2276	6.22e-07	0.00242	GGCCAATCAGC
ZNF548	CISBP	PADI2	129	149	+	17.5596	6.24e-07	0.00148	GCAGCCGCCCCCTTTGCCTGG
ZNF121	HOCOMOCO	PADI2	951	970	-	16.4273	6.32e-07	0.00179	CTGGGCAAAAGAGGGTGCCC
EGR2	hTFtarget	PADI2	1148	1165	-	17.0806	6.33e-07	0.0021	GAGTGGCTGGGGGCGGAA
KLF1	hTFtarget	PADI2	1890	1904	-	17.2143	6.33e-07	0.00195	GCGTGGCCACGCCCC
BATF3	CISBP	PADI2	1866	1877	-	18.0102	6.35e-07	0.00172	GGTGACGTCAGC
BATF3	CISBP	PADI2	1866	1877	-	17.4898	6.36e-07	0.00152	GGTGACGTCAGC
GLIS3	hTFtarget	PADI2	304	317	-	16.7869	6.41e-07	0.00219	GACCCCCTACTATG
TEAD1	hTFtarget	PADI2	1222	1233	+	15.8727	6.42e-07	0.00256	ACATTCCAGCCC
MAZ	hTFtarget	PADI2	1488	1509	-	17.2394	6.44e-07	0.000668	GGAGGAGCAGGGTGGGGAGGGA
PATZ1	hTFtarget	PADI2	1231	1252	-	17.0278	6.62e-07	0.00091	GGGGAGGGGGGTGGCAGTGGGG
GLIS3	hTFtarget	PADI2	304	317	+	16.7653	6.62e-07	0.00221	CATAGTAGGGGGTC
GLIS1	CISBP	PADI2	515	529	-	17.5102	6.63e-07	0.00212	GCTGGGTGGGGGGTG
TFAP2C	hTFtarget	PADI2	1757	1769	+	17.3469	6.63e-07	0.000841	TGCCCGCGGGGCT
PATZ1	hTFtarget	PADI2	1476	1487	-	17.8202	6.65e-07	0.00161	CGCGGGAGGGGG
ZNF574	JASPAR	PADI2	1775	1789	+	17.5843	6.68e-07	0.00187	CGCCCAGAGGGGCGG
SP8	CISBP	PADI2	1950	1961	+	16.5918	6.75e-07	0.00116	GCCCCGCCCACC
TFAP2C	hTFtarget	PADI2	1757	1769	+	17.3793	6.76e-07	0.000815	TGCCCGCGGGGCT
TFAP2C	hTFtarget	PADI2	1757	1769	-	17.3793	6.76e-07	0.000815	AGCCCCGCGGGCA
TFAP2C	hTFtarget	PADI2	1757	1769	-	17.3367	6.76e-07	0.000841	AGCCCCGCGGGCA
KLF13	hTFtarget	PADI2	1949	1961	+	17.5612	6.77e-07	0.00112	TGCCCCGCCCACC
BATF3	CISBP	PADI2	1866	1877	+	17.0204	6.82e-07	0.00165	GCTGACGTCACC
SP1	hTFtarget	PADI2	1238	1252	+	17.051	6.88e-07	0.00111	GCCACCCCCCTCCCC
Klf4	HOCOMOCO	PADI2	1950	1964	-	16.4242	6.95e-07	0.00246	GCCGGTGGGCGGGGC
OSR2	CISBP	PADI2	583	593	-	14.0714	6.96e-07	0.00229	GCTGCTCCTGG
TFAP2A	hTFtarget	PADI2	1757	1769	+	17.2449	7e-07	0.000928	TGCCCGCGGGGCT
ZNF180	CISBP	PADI2	1978	1998	-	17.2385	7.07e-07	0.00049	CCGCCCGCGGCCCGCGCCCCG
KLF12	CISBP	PADI2	1890	1900	-	18.051	7.1e-07	0.00218	GGCCACGCCCC
TFAP2A	hTFtarget	PADI2	1757	1769	+	17.2787	7.18e-07	0.000894	TGCCCGCGGGGCT
ATF4	hTFtarget	PADI2	1865	1878	-	17.9898	7.19e-07	0.00149	GGGTGACGTCAGCA
Atf7	CISBP	PADI2	1867	1878	-	15.0442	7.22e-07	0.00268	GGGTGACGTCAG
KLF14	CISBP	PADI2	1949	1961	+	16.1633	7.23e-07	0.00125	TGCCCCGCCCACC
ATF4	hTFtarget	PADI2	1865	1878	+	18.2347	7.23e-07	0.00262	TGCTGACGTCACCC
SP2	hTFtarget	PADI2	1776	1790	+	17.5455	7.24e-07	0.00238	GCCCAGAGGGGCGGC
XBP1	hTFtarget	PADI2	1866	1877	+	17.4388	7.24e-07	0.00124	GCTGACGTCACC
KLF13	hTFtarget	PADI2	1884	1901	-	17.0182	7.27e-07	0.00276	TGGCCACGCCCCCCGCTT
ATF6B	CISBP	PADI2	1866	1877	+	16.6735	7.28e-07	0.00119	GCTGACGTCACC
ATF6B	CISBP	PADI2	1866	1877	+	18.0918	7.28e-07	0.00118	GCTGACGTCACC
KLF9	hTFtarget	PADI2	1888	1900	-	17.1101	7.29e-07	0.00223	GGCCACGCCCCCC
TFAP2A	hTFtarget	PADI2	1757	1769	-	17.2459	7.36e-07	0.000894	AGCCCCGCGGGCA
KLF13	hTFtarget	PADI2	1949	1961	+	17.2143	7.39e-07	0.00121	TGCCCCGCCCACC
CREB3	CISBP	PADI2	1865	1878	-	17.7143	7.4e-07	0.00173	GGGTGACGTCAGCA
SP1	hTFtarget	PADI2	1972	1993	+	15.8333	7.42e-07	0.000429	TAAAGGCGGGGCGCGGGCCGCG
KLF13	hTFtarget	PADI2	1884	1901	-	16.9898	7.44e-07	0.00271	TGGCCACGCCCCCCGCTT
ATF3	hTFtarget	PADI2	232	241	+	15.7071	7.46e-07	0.00263	GGTGACGTGA
Creb1	CISBP	PADI2	1868	1877	-	15.7143	7.46e-07	0.00273	GGTGACGTCA
KLF2	CISBP	PADI2	1890	1900	-	15.7755	7.52e-07	0.00185	GGCCACGCCCC
TFAP2A	hTFtarget	PADI2	1757	1769	-	17.1633	7.56e-07	0.000928	AGCCCCGCGGGCA
SP1	hTFtarget	PADI2	1726	1740	+	16.9388	7.58e-07	0.00111	CTCTGTCCCCGCCCC
ZNF283	CISBP	PADI2	1807	1830	-	17.0734	7.61e-07	0.00169	CCGCCCGCCCCCAGCTGCCCGGCG
KLF4	hTFtarget	PADI2	517	528	+	16.4	7.62e-07	0.00242	CCCCCCACCCAG
Sp1	HOCOMOCO	PADI2	1483	1506	-	16.6452	7.64e-07	0.000507	GGAGCAGGGTGGGGAGGGACGCGG
ZNF675	CISBP	PADI2	17	43	-	17.101	7.65e-07	0.00234	TCATTATACCCTCCCAATCACCCCGCC
ZNF140	HOCOMOCO	PADI2	1135	1158	+	16.6789	7.72e-07	0.00303	GGGCTTCCTTCAATTCCGCCCCCA
TFAP2B	hTFtarget	PADI2	1757	1769	-	17.377	7.73e-07	0.0019	AGCCCCGCGGGCA
TFAP2B	hTFtarget	PADI2	1757	1769	-	17.3367	7.73e-07	0.00192	AGCCCCGCGGGCA
Tfap2a	CISBP	PADI2	1757	1769	-	17	7.79e-07	0.00149	AGCCCCGCGGGCA
Tfap2a	TRANSFAC	PADI2	1757	1769	-	17.0364	7.79e-07	0.00147	AGCCCCGCGGGCA
Zfp281	CISBP	PADI2	724	738	+	17.3571	7.82e-07	0.00256	CCCATCCCCCAGCAG
CREB3	CISBP	PADI2	1866	1877	+	17.5051	7.84e-07	0.00154	GCTGACGTCACC
ZNF281	hTFtarget	PADI2	722	733	+	18	7.93e-07	0.00251	CTCCCATCCCCC
Ascl1	CISBP	PADI2	1812	1823	+	11.9909	8.01e-07	0.00297	GGCAGCTGGGGG
ATF6	hTFtarget	PADI2	1866	1877	-	18	8.02e-07	0.00176	GGTGACGTCAGC
Sp2	HOCOMOCO	PADI2	1230	1251	-	17	8.03e-07	0.000596	GGGAGGGGGGTGGCAGTGGGGC
SP2	hTFtarget	PADI2	1230	1251	-	17	8.03e-07	0.000596	GGGAGGGGGGTGGCAGTGGGGC
KLF2	JASPAR	PADI2	1890	1900	-	15.3636	8.03e-07	0.00251	GGCCACGCCCC
KLF2	CISBP	PADI2	1890	1900	-	15.3163	8.03e-07	0.00234	GGCCACGCCCC
BATF3	CISBP	PADI2	1866	1877	+	17.398	8.11e-07	0.00152	GCTGACGTCACC
ZNF281	hTFtarget	PADI2	722	733	-	17.9438	8.14e-07	0.0026	GGGGGATGGGAG
ZNF479	CISBP	PADI2	1500	1517	+	17.4286	8.15e-07	0.00258	CTGCTCCTCCAGGTCATC
SP1	hTFtarget	PADI2	1888	1909	+	15.6364	8.18e-07	0.000429	GGGGGGCGTGGCCACGCTTGAC
SP1	hTFtarget	PADI2	1979	2000	+	15.6212	8.24e-07	0.000429	GGGGCGCGGGCCGCGGGCGGAC
ATF4	hTFtarget	PADI2	1865	1878	+	17.8061	8.28e-07	0.00149	TGCTGACGTCACCC
ZNF267	CISBP	PADI2	1948	1968	+	17.1927	8.31e-07	0.00193	CTGCCCCGCCCACCGGCGGCC
BATF3	CISBP	PADI2	1866	1877	-	16.949	8.32e-07	0.00165	GGTGACGTCAGC
KLF13	hTFtarget	PADI2	1949	1961	+	17.0612	8.42e-07	0.00141	TGCCCCGCCCACC
ZNF823	CISBP	PADI2	149	163	+	16.7156	8.44e-07	0.0031	GTTTTCTCTCTCCCC
Sp4	CISBP	PADI2	1949	1961	+	16.0826	8.58e-07	0.0015	TGCCCCGCCCACC
ZNF148	hTFtarget	PADI2	1242	1253	+	17.1633	8.66e-07	0.00111	CCCCCCTCCCCA
CREB3	CISBP	PADI2	1866	1877	-	17.3535	8.68e-07	0.00154	GGTGACGTCAGC
KLF13	hTFtarget	PADI2	1949	1961	+	17.2653	8.7e-07	0.00141	TGCCCCGCCCACC
Klf15	HOCOMOCO	PADI2	1490	1508	-	17.0152	8.77e-07	0.000567	GAGGAGCAGGGTGGGGAGG
KLF15	hTFtarget	PADI2	1490	1508	-	17.0152	8.77e-07	0.000563	GAGGAGCAGGGTGGGGAGG
ZNF263	hTFtarget	PADI2	1493	1507	+	16.8673	8.78e-07	0.00294	CCCCACCCTGCTCCT
TFAP2C	hTFtarget	PADI2	1757	1769	+	17.1122	8.82e-07	0.00144	TGCCCGCGGGGCT
Sp1	HOCOMOCO	PADI2	1946	1969	-	16.4032	8.85e-07	0.000507	GGGCCGCCGGTGGGCGGGGCAGCC
SP4	hTFtarget	PADI2	1884	1903	+	16.6774	8.92e-07	0.00179	AAGCGGGGGGCGTGGCCACG
ZNF805	CISBP	PADI2	480	497	+	16.8716	9.01e-07	0.00301	GGTCTTCCTAGGTGTGTG
Runx1	CISBP	PADI2	1740	1749	-	16.0092	9.09e-07	0.00345	CAAACCACAG
KLF9	hTFtarget	PADI2	1886	1901	-	16.935	9.14e-07	0.00271	TGGCCACGCCCCCCGC
Klf12	CISBP	PADI2	1886	1900	-	17.551	9.16e-07	0.00324	GGCCACGCCCCCCGC
Klf12	CISBP	PADI2	1950	1959	+	13.9388	9.16e-07	0.00233	GCCCCGCCCA
Klf8	CISBP	PADI2	1950	1959	+	12.2929	9.16e-07	0.0025	GCCCCGCCCA
KLF3	hTFtarget	PADI2	1890	1900	-	18	9.16e-07	0.00294	GGCCACGCCCC
KLF6	hTFtarget	PADI2	1890	1900	-	17.6224	9.16e-07	0.00261	GGCCACGCCCC
BATF3	CISBP	PADI2	1866	1877	+	17.8673	9.26e-07	0.00172	GCTGACGTCACC
CREB3	CISBP	PADI2	1865	1878	+	17.2347	9.34e-07	0.00173	TGCTGACGTCACCC
Klf12	TRANSFAC	PADI2	1886	1900	-	17.541	9.35e-07	0.00334	GGCCACGCCCCCCGC
Klf12	JASPAR	PADI2	1886	1900	-	17.541	9.35e-07	0.00338	GGCCACGCCCCCCGC
Plagl1	TRANSFAC	PADI2	1768	1783	+	16.3553	9.41e-07	0.00162	CTAGGGGCGCCCAGAG
XBP1	hTFtarget	PADI2	1866	1877	+	15.7959	9.44e-07	0.0017	GCTGACGTCACC
ATF6	hTFtarget	PADI2	1866	1877	+	17.9082	9.53e-07	0.00176	GCTGACGTCACC
CREB3	CISBP	PADI2	1866	1877	+	16.5354	9.59e-07	0.00213	GCTGACGTCACC
Rela	CISBP	PADI2	1488	1517	+	16.7379	9.67e-07	0.00117	TCCCTCCCCACCCTGCTCCTCCAGGTCATC
BATF3	CISBP	PADI2	1866	1877	+	16.7245	9.8e-07	0.0021	GCTGACGTCACC
ATF6B	CISBP	PADI2	1866	1876	-	17.5102	9.96e-07	0.00372	GTGACGTCAGC
XBP1	hTFtarget	PADI2	1866	1877	-	17.102	1e-06	0.00176	GGTGACGTCAGC
KLF15	hTFtarget	PADI2	1950	1960	+	17.3462	1e-06	0.00153	GCCCCGCCCAC
Klf5	HOCOMOCO	PADI2	1950	1964	-	16.7879	1.01e-06	0.00112	GCCGGTGGGCGGGGC
SP1	hTFtarget	PADI2	1482	1496	+	16.5918	1.02e-06	0.00111	CCCGCGTCCCTCCCC
INSM1	hTFtarget	PADI2	1151	1162	-	17.0714	1.02e-06	0.00377	TGGCTGGGGGCG
Rfx1	HOCOMOCO	PADI2	118	139	-	16.7879	1.03e-06	0.00262	GGGGCGGCTGCCAGGAGACGGG
RFX1	hTFtarget	PADI2	118	139	-	16.7879	1.03e-06	0.00268	GGGGCGGCTGCCAGGAGACGGG
CREM	hTFtarget	PADI2	1866	1877	-	14.2929	1.03e-06	0.00315	GGTGACGTCAGC
ZSCAN31	CISBP	PADI2	1290	1308	-	14.051	1.03e-06	0.00398	GCCTAACTGCCCCCCTAAA
KLF3	hTFtarget	PADI2	1890	1900	-	18.0426	1.03e-06	0.00325	GGCCACGCCCC
KLF4	hTFtarget	PADI2	1890	1900	-	15.6122	1.03e-06	0.0035	GGCCACGCCCC
Znf281	HOCOMOCO	PADI2	724	738	-	15.9545	1.03e-06	0.00342	CTGCTGGGGGATGGG
Klf3	HOCOMOCO	PADI2	1488	1506	-	16.8333	1.03e-06	0.00113	GGAGCAGGGTGGGGAGGGA
SP1	hTFtarget	PADI2	1977	1998	+	15.1515	1.04e-06	0.000449	GCGGGGCGCGGGCCGCGGGCGG
XBP1	hTFtarget	PADI2	1866	1877	+	17.0918	1.04e-06	0.00176	GCTGACGTCACC
Zfp281	TRANSFAC	PADI2	724	734	-	17	1.04e-06	0.0035	TGGGGGATGGG
TEAD1	hTFtarget	PADI2	1220	1232	+	16.5691	1.05e-06	0.00416	TGACATTCCAGCC
Vdr	HOCOMOCO	PADI2	632	647	+	16.3252	1.05e-06	0.00356	GAGGCCGCTGGGGTCA
VDR	hTFtarget	PADI2	632	647	+	16.3252	1.05e-06	0.00356	GAGGCCGCTGGGGTCA
XBP1	hTFtarget	PADI2	1866	1877	+	15.5051	1.05e-06	0.00315	GCTGACGTCACC
ZNF701	JASPAR	PADI2	1485	1505	-	16.8349	1.05e-06	0.00342	GAGCAGGGTGGGGAGGGACGC
ZNF304	CISBP	PADI2	1806	1829	-	16.6972	1.05e-06	0.00123	CGCCCGCCCCCAGCTGCCCGGCGC
PATZ1	hTFtarget	PADI2	1719	1740	-	16.4375	1.06e-06	0.00091	GGGGCGGGGACAGAGCGAGTGG
TEAD2	hTFtarget	PADI2	1220	1232	+	15.3545	1.06e-06	0.00418	TGACATTCCAGCC
KLF14	CISBP	PADI2	1949	1961	+	16.102	1.08e-06	0.00178	TGCCCCGCCCACC
SP4	hTFtarget	PADI2	1727	1746	-	16.4355	1.09e-06	0.00179	ACCACAGGGGCGGGGACAGA
TFAP2C	hTFtarget	PADI2	1757	1769	-	16.8878	1.1e-06	0.00144	AGCCCCGCGGGCA
ZNF394	CISBP	PADI2	1150	1169	+	16.8673	1.1e-06	0.00305	CCGCCCCCAGCCACTCCTCA
Klf15	HOCOMOCO	PADI2	1722	1740	-	16.6667	1.1e-06	0.000595	GGGGCGGGGACAGAGCGAG
KLF15	hTFtarget	PADI2	1722	1740	-	16.6667	1.1e-06	0.000591	GGGGCGGGGACAGAGCGAG
DPRX	JASPAR	PADI2	1037	1046	+	14.9808	1.11e-06	0.00441	AGATAATCCC
DPRX	CISBP	PADI2	1037	1046	+	15.58	1.11e-06	0.00441	AGATAATCCC
DPRX	CISBP	PADI2	1037	1046	+	14.9406	1.11e-06	0.00441	AGATAATCCC
Sp1	TRANSFAC	PADI2	1888	1900	+	16.2237	1.11e-06	0.00283	GGGGGGCGTGGCC
Sp5	HOCOMOCO	PADI2	1154	1177	-	16.5455	1.11e-06	0.00062	GGGTGGAGTGAGGAGTGGCTGGGG
CREB3	CISBP	PADI2	1866	1877	-	16.4747	1.11e-06	0.00213	GGTGACGTCAGC
TCF4	hTFtarget	PADI2	588	597	+	14.8364	1.12e-06	0.00188	AGCAGCTGGG
BATF3	CISBP	PADI2	1866	1877	-	16.6735	1.12e-06	0.0021	GGTGACGTCAGC
TCF12	hTFtarget	PADI2	586	596	+	15.398	1.12e-06	0.00351	GGAGCAGCTGG
JUN	hTFtarget	PADI2	1864	1880	-	16.1268	1.13e-06	0.00449	CTGGGTGACGTCAGCAG
JUND	hTFtarget	PADI2	1866	1877	-	16.2449	1.13e-06	0.0045	GGTGACGTCAGC
Sp5	HOCOMOCO	PADI2	710	733	-	16.5152	1.13e-06	0.00062	GGGGGATGGGAGCCGTGGGATGGG
Ctcf	HOCOMOCO	PADI2	1810	1829	+	16.3636	1.14e-06	0.00376	CGGGCAGCTGGGGGCGGGCG
PRDM9	JASPAR	PADI2	1476	1499	-	16.7156	1.14e-06	0.00195	GGTGGGGAGGGACGCGGGAGGGGG
Sp2	HOCOMOCO	PADI2	1975	1996	+	16.5041	1.14e-06	0.000596	AGGCGGGGCGCGGGCCGCGGGC
SP2	hTFtarget	PADI2	1975	1996	+	16.5041	1.14e-06	0.000596	AGGCGGGGCGCGGGCCGCGGGC
ATF2	hTFtarget	PADI2	1866	1877	+	14.3265	1.15e-06	0.00274	GCTGACGTCACC
Sp1	HOCOMOCO	PADI2	1976	1999	+	15.9516	1.16e-06	0.000532	GGCGGGGCGCGGGCCGCGGGCGGA
Sp4	CISBP	PADI2	1888	1897	-	14.3367	1.17e-06	0.00327	CACGCCCCCC
Sp2	HOCOMOCO	PADI2	1968	1989	+	16.4472	1.19e-06	0.000596	CCGATAAAGGCGGGGCGCGGGC
SP2	hTFtarget	PADI2	1968	1989	+	16.4472	1.19e-06	0.000596	CCGATAAAGGCGGGGCGCGGGC
Tfap2a	CISBP	PADI2	1757	1769	+	16.551	1.19e-06	0.00149	TGCCCGCGGGGCT
Zfp579	TRANSFAC	PADI2	1690	1700	+	17.1639	1.19e-06	0.0043	ACCCCCCAGCC
Plagl1	TRANSFAC	PADI2	1768	1783	-	16.1447	1.2e-06	0.00162	CTCTGGGCGCCCCTAG
Tfap2a	TRANSFAC	PADI2	1757	1769	+	16.5818	1.2e-06	0.00147	TGCCCGCGGGGCT
Zfp202	CISBP	PADI2	1292	1301	-	10.102	1.23e-06	0.0043	TGCCCCCCTA
SP3	hTFtarget	PADI2	1950	1960	+	15.6341	1.25e-06	0.00209	GCCCCGCCCAC
SP3	hTFtarget	PADI2	1950	1960	+	15.6016	1.25e-06	0.00209	GCCCCGCCCAC
KLF12	HOCOMOCO	PADI2	1731	1741	-	16.9848	1.26e-06	0.00166	AGGGGCGGGGA
KLF9	hTFtarget	PADI2	1949	1963	-	16.7429	1.26e-06	0.00181	CCGGTGGGCGGGGCA
PATZ1	hTFtarget	PADI2	1490	1511	-	16.2014	1.27e-06	0.00091	CTGGAGGAGCAGGGTGGGGAGG
Klf7	TRANSFAC	PADI2	1887	1902	-	16.7895	1.3e-06	0.00287	GTGGCCACGCCCCCCG
Atf2	CISBP	PADI2	1867	1878	-	13.9824	1.32e-06	0.005	GGGTGACGTCAG
FOS	hTFtarget	PADI2	1865	1878	-	16.5862	1.33e-06	0.00528	GGGTGACGTCAGCA
SP1	hTFtarget	PADI2	1477	1498	-	14.6364	1.33e-06	0.000493	GTGGGGAGGGACGCGGGAGGGG
Klf12	CISBP	PADI2	1890	1899	-	13.6735	1.33e-06	0.00233	GCCACGCCCC
Klf8	CISBP	PADI2	1890	1899	-	12.2828	1.33e-06	0.0025	GCCACGCCCC
ZNF30	CISBP	PADI2	130	144	+	14.3486	1.33e-06	0.00288	CAGCCGCCCCCTTTG
Sp3	HOCOMOCO	PADI2	1482	1501	-	16.2477	1.34e-06	0.000844	AGGGTGGGGAGGGACGCGGG
SP3	hTFtarget	PADI2	1482	1501	-	16.2477	1.34e-06	0.000844	AGGGTGGGGAGGGACGCGGG
KLF12	HOCOMOCO	PADI2	1889	1899	+	16.8939	1.35e-06	0.00166	GGGGGCGTGGC
KLF15	hTFtarget	PADI2	1974	1988	-	16.5102	1.35e-06	0.00178	CCCGCGCCCCGCCTT
NFIB	JASPAR	PADI2	1106	1126	+	16.1531	1.37e-06	0.00422	CTCCTGGCATCCATCCAGGAC
ZNF281	hTFtarget	PADI2	723	734	+	16.4184	1.37e-06	0.00472	TCCCATCCCCCA
ATF6	hTFtarget	PADI2	1866	1877	-	17.8469	1.37e-06	0.00284	GGTGACGTCAGC
Sp3	HOCOMOCO	PADI2	1726	1745	-	16.2202	1.37e-06	0.000844	CCACAGGGGCGGGGACAGAG
SP3	hTFtarget	PADI2	1726	1745	-	16.2202	1.37e-06	0.000844	CCACAGGGGCGGGGACAGAG
ZNF383	CISBP	PADI2	1482	1508	+	14.7431	1.38e-06	0.00179	CCCGCGTCCCTCCCCACCCTGCTCCTC
JUN	hTFtarget	PADI2	1866	1880	+	16.9082	1.42e-06	0.00541	GCTGACGTCACCCAG
Runx1	JASPAR	PADI2	1738	1748	+	14.6552	1.42e-06	0.00535	CCCTGTGGTTT
Creb1	CISBP	PADI2	1868	1878	-	14.5306	1.42e-06	0.00486	GGGTGACGTCA
KLF5	hTFtarget	PADI2	1890	1899	-	14.3434	1.42e-06	0.00508	GCCACGCCCC
EGR2	hTFtarget	PADI2	14	23	-	11.5102	1.42e-06	0.0053	CCCCGCCCTT
Klf7	CISBP	PADI2	1890	1899	-	14.1735	1.42e-06	0.00315	GCCACGCCCC
ZNF467	CISBP	PADI2	1491	1511	+	16.0606	1.42e-06	0.00129	CTCCCCACCCTGCTCCTCCAG
ZSCAN22	CISBP	PADI2	564	578	+	16.2755	1.43e-06	0.00502	CCTCCTCCATCTCAG
KLF15	hTFtarget	PADI2	1819	1829	-	17.0769	1.43e-06	0.00153	CGCCCGCCCCC
Sp2	HOCOMOCO	PADI2	1725	1746	-	16.1707	1.44e-06	0.000596	ACCACAGGGGCGGGGACAGAGC
SP2	hTFtarget	PADI2	1725	1746	-	16.1707	1.44e-06	0.000596	ACCACAGGGGCGGGGACAGAGC
ZNF224	CISBP	PADI2	580	600	+	16.1273	1.44e-06	0.00567	TACCCAGGAGCAGCTGGGCTC
KLF12	HOCOMOCO	PADI2	1950	1960	-	16.8636	1.44e-06	0.00166	GTGGGCGGGGC
ZNF263	hTFtarget	PADI2	1491	1511	+	16.6735	1.45e-06	0.00415	CTCCCCACCCTGCTCCTCCAG
ZSCAN30	CISBP	PADI2	1982	1996	-	16.5321	1.47e-06	0.00368	GCCCGCGGCCCGCGC
Zfp768	TRANSFAC	PADI2	67	78	-	15.6393	1.48e-06	0.00485	TGCTCCGGCGGC
ZNF416	JASPAR	PADI2	339	349	-	16.3	1.49e-06	0.00484	TGTCTGGGCAT
Atf1	HOCOMOCO	PADI2	1867	1876	+	15.9438	1.49e-06	0.00548	CTGACGTCAC
Jdp2	TRANSFAC	PADI2	1864	1879	+	16.5658	1.5e-06	0.00594	CTGCTGACGTCACCCA
KLF7	JASPAR	PADI2	1732	1740	-	16.5618	1.5e-06	0.0047	GGGGCGGGG
KLF10	JASPAR	PADI2	1732	1740	-	17.8764	1.5e-06	0.00509	GGGGCGGGG
KLF12	JASPAR	PADI2	1732	1740	-	18.0112	1.5e-06	0.00489	GGGGCGGGG
KLF14	JASPAR	PADI2	1732	1740	-	17.2584	1.5e-06	0.00492	GGGGCGGGG
SP4	hTFtarget	PADI2	1732	1740	-	17.5393	1.5e-06	0.00488	GGGGCGGGG
SP2	hTFtarget	PADI2	1732	1740	-	17.5618	1.5e-06	0.00494	GGGGCGGGG
KLF1	hTFtarget	PADI2	1732	1740	-	16.2584	1.5e-06	0.00496	GGGGCGGGG
SP1	hTFtarget	PADI2	1732	1740	-	17.7959	1.5e-06	0.00451	GGGGCGGGG
SP2	hTFtarget	PADI2	1732	1740	+	17.4404	1.5e-06	0.00478	CCCCGCCCC
Sp4	CISBP	PADI2	1819	1827	-	15.0306	1.5e-06	0.00468	CCCGCCCCC
Sp1	CISBP	PADI2	1819	1827	-	15.949	1.5e-06	0.00421	CCCGCCCCC
TEAD4	hTFtarget	PADI2	1220	1231	+	15.3486	1.52e-06	0.00605	TGACATTCCAGC
ATF6	hTFtarget	PADI2	1866	1877	+	17.7755	1.54e-06	0.00284	GCTGACGTCACC
GLIS1	JASPAR	PADI2	303	318	-	7.32727	1.54e-06	0.00513	CGACCCCCTACTATGT
CTCF	hTFtarget	PADI2	1948	1967	+	15.9694	1.55e-06	0.00365	CTGCCCCGCCCACCGGCGGC
KLF16	JASPAR	PADI2	1950	1960	+	16.5345	1.55e-06	0.00254	GCCCCGCCCAC
KLF16	CISBP	PADI2	1950	1960	+	16.4796	1.55e-06	0.00253	GCCCCGCCCAC
ATF6	hTFtarget	PADI2	1865	1878	+	16.3776	1.55e-06	0.00278	TGCTGACGTCACCC
ZNF341	CISBP	PADI2	1947	1967	+	15.8265	1.55e-06	0.00296	GCTGCCCCGCCCACCGGCGGC
KLF5	hTFtarget	PADI2	1950	1959	+	16.2041	1.58e-06	0.00563	GCCCCGCCCA
E2F2	hTFtarget	PADI2	1979	1989	+	15.8163	1.59e-06	0.00332	GGGGCGCGGGC
SP1	hTFtarget	PADI2	1731	1741	+	16.2885	1.59e-06	0.00294	TCCCCGCCCCT
ZNF467	CISBP	PADI2	1488	1508	+	15.8788	1.6e-06	0.00129	TCCCTCCCCACCCTGCTCCTC
MAFG	hTFtarget	PADI2	1864	1879	+	15.9596	1.61e-06	0.00623	CTGCTGACGTCACCCA
BATF3	CISBP	PADI2	1865	1878	-	13.9694	1.61e-06	0.00343	GGGTGACGTCAGCA
NR2C2	hTFtarget	PADI2	777	791	-	16.3857	1.63e-06	0.00599	AGAGGGCAGAGGTTG
CTCF	hTFtarget	PADI2	1810	1830	-	15.9286	1.63e-06	0.00423	CCGCCCGCCCCCAGCTGCCCG
Klf7	TRANSFAC	PADI2	12	27	-	16.5526	1.64e-06	0.00287	ATCACCCCGCCCTTTA
Sp5	HOCOMOCO	PADI2	1460	1483	-	15.9697	1.64e-06	0.000771	GGAGGGGGGCTCAGGGTGGAGGGG
Klf5	HOCOMOCO	PADI2	1885	1899	+	16.2121	1.65e-06	0.00137	AGCGGGGGGCGTGGC
Atf1	CISBP	PADI2	232	241	+	5.42415	1.65e-06	0.00594	GGTGACGTGA
ATF1	hTFtarget	PADI2	1868	1877	-	14.4298	1.65e-06	0.00659	GGTGACGTCA
ZNF281	hTFtarget	PADI2	544	558	-	16.1818	1.66e-06	0.00282	AGCTGGGGAAGGGGG
VEZF1	hTFtarget	PADI2	1238	1259	-	15.7986	1.66e-06	0.00169	GGTAAGTGGGGAGGGGGGTGGC
ZNF140	JASPAR	PADI2	1138	1158	-	14.382	1.67e-06	0.00652	TGGGGGCGGAATTGAAGGAAG
ATF2	hTFtarget	PADI2	1866	1877	-	14.1224	1.68e-06	0.00274	GGTGACGTCAGC
SP1	hTFtarget	PADI2	1950	1960	+	16.2692	1.69e-06	0.00294	GCCCCGCCCAC
MAZ	hTFtarget	PADI2	1475	1485	+	16.8367	1.69e-06	0.00218	CCCCCCTCCCG
ZNF331	CISBP	PADI2	939	950	-	16.5596	1.69e-06	0.00641	CTGCAGAGCTCA
KLF11	hTFtarget	PADI2	1950	1960	+	16.25	1.7e-06	0.00283	GCCCCGCCCAC
Zfp46	TRANSFAC	PADI2	1474	1485	-	15.4426	1.7e-06	0.00556	CGGGAGGGGGGC
ATF4	hTFtarget	PADI2	1865	1878	-	15.2653	1.72e-06	0.00335	GGGTGACGTCAGCA
BATF3	CISBP	PADI2	1865	1878	+	13.7959	1.72e-06	0.00343	TGCTGACGTCACCC
KLF15	hTFtarget	PADI2	1238	1252	+	16.2041	1.73e-06	0.00178	GCCACCCCCCTCCCC
Zfp740	TRANSFAC	PADI2	1745	1764	-	-6.31148	1.73e-06	0.00625	CGCGGGCAGATAATGCAAAC
NFYB	hTFtarget	PADI2	821	835	+	16.4038	1.73e-06	0.00673	CCAAGGGCCAATCAG
SP4	hTFtarget	PADI2	1947	1961	+	16.051	1.74e-06	0.00277	GCTGCCCCGCCCACC
KLF1	hTFtarget	PADI2	1945	1959	+	16.1939	1.74e-06	0.00269	GGGCTGCCCCGCCCA
NFKB1	hTFtarget	PADI2	201	213	+	15.1626	1.75e-06	0.00595	CGGTACTTCCCCC
ATF4	hTFtarget	PADI2	1865	1878	+	15.1939	1.77e-06	0.00335	TGCTGACGTCACCC
Tfap2b	HOCOMOCO	PADI2	1758	1767	+	15.0225	1.77e-06	0.00382	GCCCGCGGGG
TFAP2B	hTFtarget	PADI2	1758	1767	+	15.0225	1.77e-06	0.00381	GCCCGCGGGG
BATF3	CISBP	PADI2	1866	1877	-	16.5102	1.77e-06	0.0036	GGTGACGTCAGC
TFAP2A	hTFtarget	PADI2	1757	1769	+	15.5102	1.78e-06	0.00214	TGCCCGCGGGGCT
Tcf3	JASPAR	PADI2	587	597	-	15.7755	1.78e-06	0.00477	CCCAGCTGCTC
E2f4	HOCOMOCO	PADI2	1948	1961	-	15.7551	1.79e-06	0.00299	GGTGGGCGGGGCAG
WT1	hTFtarget	PADI2	1482	1501	-	15.8182	1.79e-06	0.00261	AGGGTGGGGAGGGACGCGGG
Sp2	HOCOMOCO	PADI2	1474	1495	-	15.8374	1.81e-06	0.000624	GGGAGGGACGCGGGAGGGGGGC
SP2	hTFtarget	PADI2	1474	1495	-	15.8374	1.81e-06	0.000624	GGGAGGGACGCGGGAGGGGGGC
BATF3	CISBP	PADI2	1866	1877	+	16.5	1.81e-06	0.0036	GCTGACGTCACC
Tead1	HOCOMOCO	PADI2	1222	1232	+	16.0303	1.81e-06	0.00674	ACATTCCAGCC
ZNF444	CISBP	PADI2	1472	1487	+	12.2551	1.83e-06	0.00185	GAGCCCCCCTCCCGCG
ETS1	hTFtarget	PADI2	1128	1145	+	11.9388	1.83e-06	0.00376	GCCAGAAGGGCTTCCTTC
Zic3	TRANSFAC	PADI2	225	233	-	16.8571	1.83e-06	0.00613	CCCGCTGGG
MAZ	hTFtarget	PADI2	1243	1251	+	16.9592	1.83e-06	0.00282	CCCCCTCCC
MAZ	hTFtarget	PADI2	1476	1484	+	16.9592	1.83e-06	0.00282	CCCCCTCCC
Klf7	CISBP	PADI2	1950	1959	+	14.0306	1.83e-06	0.00315	GCCCCGCCCA
ZNF567	CISBP	PADI2	1587	1616	-	15.6694	1.84e-06	0.00725	CATCTGGGTGTCTTCTTTGGAGAAACGTCT
ZNF263	hTFtarget	PADI2	1476	1496	+	15.9898	1.87e-06	0.0019	CCCCCTCCCGCGTCCCTCCCC
ATF2	hTFtarget	PADI2	1866	1877	+	13.3131	1.89e-06	0.00577	GCTGACGTCACC
KLF11	hTFtarget	PADI2	1476	1497	+	13.3367	1.9e-06	0.00588	CCCCCTCCCGCGTCCCTCCCCA
KLF12	CISBP	PADI2	1946	1960	+	16.1122	1.92e-06	0.00205	GGCTGCCCCGCCCAC
SP1	hTFtarget	PADI2	1951	1960	+	15.2135	1.92e-06	0.00638	CCCCGCCCAC
CREB1	hTFtarget	PADI2	1866	1877	-	17.1122	1.92e-06	0.00688	GGTGACGTCAGC
ZNF667	HOCOMOCO	PADI2	937	955	-	15.1793	1.94e-06	0.00619	TGCCCCTGCAGAGCTCAGC
E2F1	hTFtarget	PADI2	1975	1989	+	15.7347	1.94e-06	0.00436	AGGCGGGGCGCGGGC
E2f1	HOCOMOCO	PADI2	1949	1960	-	15.5909	1.94e-06	0.0053	GTGGGCGGGGCA
XBP1	hTFtarget	PADI2	1866	1877	-	14.7677	1.94e-06	0.00315	GGTGACGTCAGC
Klf3	HOCOMOCO	PADI2	514	532	-	16.0303	1.96e-06	0.00161	CGGGCTGGGTGGGGGGTGC
GLIS1	CISBP	PADI2	303	318	-	9.59184	1.96e-06	0.00647	CGACCCCCTACTATGT
ZNF394	CISBP	PADI2	1493	1512	+	16.0306	1.97e-06	0.00305	CCCCACCCTGCTCCTCCAGG
E2f4	HOCOMOCO	PADI2	1729	1742	-	15.6531	1.97e-06	0.00299	CAGGGGCGGGGACA
THAP1	hTFtarget	PADI2	1534	1545	-	15.5253	1.99e-06	0.00488	GAGCAGGGCACC
CREB3	CISBP	PADI2	1866	1877	+	16.7041	2.01e-06	0.00521	GCTGACGTCACC
HOXA1	hTFtarget	PADI2	1113	1122	-	16.422	2.02e-06	0.00801	TGGATGGATG
ASCL1	hTFtarget	PADI2	1810	1822	+	16.1376	2.03e-06	0.00282	CGGGCAGCTGGGG
FOSL1	hTFtarget	PADI2	1866	1877	-	16.051	2.03e-06	0.00661	GGTGACGTCAGC
NFIC	hTFtarget	PADI2	1108	1123	+	15.9908	2.03e-06	0.00421	CCTGGCATCCATCCAG
ZNF304	CISBP	PADI2	1159	1182	+	15.6789	2.03e-06	0.00159	GCCACTCCTCACTCCACCCGTGCC
Sp1	TRANSFAC	PADI2	1949	1961	-	15.6447	2.04e-06	0.00283	GGTGGGCGGGGCA
JDP2	JASPAR	PADI2	1866	1877	+	16.7755	2.05e-06	0.00817	GCTGACGTCACC
JDP2	CISBP	PADI2	1866	1877	-	16.7653	2.05e-06	0.00817	GGTGACGTCAGC
CREB5	CISBP	PADI2	1866	1877	+	13.6532	2.06e-06	0.00421	GCTGACGTCACC
KLF12	CISBP	PADI2	1973	1987	-	16.0204	2.06e-06	0.00205	CCGCGCCCCGCCTTT
TFAP2C	hTFtarget	PADI2	1987	1997	-	11.3089	2.07e-06	0.00567	CGCCCGCGGCC
ATF6B	CISBP	PADI2	1867	1877	+	16.4796	2.07e-06	0.00387	CTGACGTCACC
Sp4	CISBP	PADI2	1818	1827	-	14.0714	2.08e-06	0.00327	CCCGCCCCCA
MAZ	hTFtarget	PADI2	1481	1502	-	15.6268	2.09e-06	0.00128	CAGGGTGGGGAGGGACGCGGGA
ZNF675	CISBP	PADI2	23	43	-	15.6465	2.12e-06	0.00835	TCATTATACCCTCCCAATCAC
NFYA	hTFtarget	PADI2	824	841	-	16.0366	2.14e-06	0.00776	AAAGGGCTGATTGGCCCT
Sp2	HOCOMOCO	PADI2	1903	1924	+	15.5854	2.14e-06	0.000633	GCTTGACGGGCGGGCCCGCGGC
SP2	hTFtarget	PADI2	1903	1924	+	15.5854	2.14e-06	0.000633	GCTTGACGGGCGGGCCCGCGGC
KLF1	hTFtarget	PADI2	1946	1959	-	16.0909	2.15e-06	0.00374	TGGGCGGGGCAGCC
ZNF519	CISBP	PADI2	1811	1825	-	15.7156	2.15e-06	0.00289	CGCCCCCAGCTGCCC
Sp3	HOCOMOCO	PADI2	1976	1995	+	15.6514	2.16e-06	0.00106	GGCGGGGCGCGGGCCGCGGG
SP3	hTFtarget	PADI2	1976	1995	+	15.6514	2.16e-06	0.00106	GGCGGGGCGCGGGCCGCGGG
ZNF707	JASPAR	PADI2	800	814	+	14.6566	2.16e-06	0.00785	CCTCACTTCTGGCCC
ATF1	hTFtarget	PADI2	1868	1878	-	13.9512	2.17e-06	0.00862	GGGTGACGTCA
Zbtb17	HOCOMOCO	PADI2	1474	1492	-	15.5612	2.17e-06	0.00212	AGGGACGCGGGAGGGGGGC
ETS1	hTFtarget	PADI2	1128	1145	-	11.4796	2.17e-06	0.00376	GAAGGAAGCCCTTCTGGC
CREB1	hTFtarget	PADI2	1866	1877	-	14.1616	2.19e-06	0.00507	GGTGACGTCAGC
CREB1	hTFtarget	PADI2	229	240	+	15.1939	2.19e-06	0.00368	GCGGGTGACGTG
VEZF1	hTFtarget	PADI2	1478	1499	-	15.4375	2.2e-06	0.00169	GGTGGGGAGGGACGCGGGAGGG
PRDM9	CISBP	PADI2	1476	1499	+	15.7064	2.23e-06	0.00324	CCCCCTCCCGCGTCCCTCCCCACC
Nfib	HOCOMOCO	PADI2	125	133	+	14.1515	2.23e-06	0.00834	CCTGGCAGC
ATF3	hTFtarget	PADI2	1868	1877	-	14.8687	2.24e-06	0.00395	GGTGACGTCA
Msx3	TRANSFAC	PADI2	1380	1397	-	15.7143	2.27e-06	0.009	GTGATTATCCTCCAATTA
ZNF121	CISBP	PADI2	1804	1827	-	15.4679	2.27e-06	0.0044	CCCGCCCCCAGCTGCCCGGCGCCA
ZBTB18	hTFtarget	PADI2	551	562	+	16.1429	2.28e-06	0.00397	CCCCAGCTGCGT
NHLH1	hTFtarget	PADI2	551	562	+	16.1707	2.28e-06	0.00422	CCCCAGCTGCGT
MAZ	hTFtarget	PADI2	1231	1252	-	15.5	2.29e-06	0.00128	GGGGAGGGGGGTGGCAGTGGGG
ZNF320	CISBP	PADI2	107	127	+	15.5204	2.29e-06	0.00476	GCCCGCTGTCCCCCGTCTCCT
Msx3	CISBP	PADI2	1380	1397	+	15.7129	2.3e-06	0.0091	TAATTGGAGGATAATCAC
ZNF675	JASPAR	PADI2	23	43	+	15.5333	2.3e-06	0.009	GTGATTGGGAGGGTATAATGA
Zbtb17	HOCOMOCO	PADI2	536	554	-	15.4694	2.3e-06	0.00212	GGGGAAGGGGGAAGGCCTG
ZNF341	CISBP	PADI2	1476	1496	+	15.3673	2.3e-06	0.00296	CCCCCTCCCGCGTCCCTCCCC
SP4	hTFtarget	PADI2	1946	1965	-	15.5	2.31e-06	0.00252	CGCCGGTGGGCGGGGCAGCC
ZNF529	CISBP	PADI2	1483	1509	+	13.3131	2.31e-06	0.00186	CCGCGTCCCTCCCCACCCTGCTCCTCC
ZNF605	CISBP	PADI2	504	524	-	15.5676	2.31e-06	0.00838	GTGGGGGGTGCCTCTGCCCCC
Myod1	HOCOMOCO	PADI2	582	596	-	15.8788	2.32e-06	0.00801	CCAGCTGCTCCTGGG
Zfp281	CISBP	PADI2	1239	1248	+	14	2.34e-06	0.00779	CCACCCCCCT
KLF4	hTFtarget	PADI2	15	25	-	15.4184	2.34e-06	0.00379	CACCCCGCCCT
Bcl6	CISBP	PADI2	1231	1260	+	15.5784	2.34e-06	0.00877	CCCCACTGCCACCCCCCTCCCCACTTACCC
ZNF667	CISBP	PADI2	935	952	-	15.5046	2.35e-06	0.00866	CCCTGCAGAGCTCAGCCT
CREM	hTFtarget	PADI2	1866	1877	+	13.7374	2.35e-06	0.0036	GCTGACGTCACC
ZNF467	CISBP	PADI2	1481	1501	+	15.2727	2.35e-06	0.00152	TCCCGCGTCCCTCCCCACCCT
ZNF180	CISBP	PADI2	1482	1502	+	15.3119	2.35e-06	0.00121	CCCGCGTCCCTCCCCACCCTG
JDP2	CISBP	PADI2	1866	1877	-	16.2143	2.35e-06	0.00936	GGTGACGTCAGC
THAP1	hTFtarget	PADI2	1793	1814	+	15.4225	2.36e-06	0.00427	GCCCTGCGTCCTGGCGCCGGGC
ZNF467	HOCOMOCO	PADI2	1719	1740	-	15.0204	2.37e-06	0.0015	GGGGCGGGGACAGAGCGAGTGG
ZBTB18	hTFtarget	PADI2	551	562	-	16.0816	2.37e-06	0.00397	ACGCAGCTGGGG
NHLH1	hTFtarget	PADI2	551	562	-	16.0976	2.37e-06	0.00422	ACGCAGCTGGGG
NHLH2	JASPAR	PADI2	548	565	+	15.2041	2.38e-06	0.00669	CTTCCCCAGCTGCGTGCC
KLF11	hTFtarget	PADI2	1476	1497	+	11.6939	2.38e-06	0.00717	CCCCCTCCCGCGTCCCTCCCCA
ATF3	hTFtarget	PADI2	232	242	+	15.9592	2.38e-06	0.00747	GGTGACGTGAG
PATZ1	hTFtarget	PADI2	1463	1484	-	15.3681	2.39e-06	0.00131	GGGAGGGGGGCTCAGGGTGGAG
KLF4	hTFtarget	PADI2	1491	1502	+	15.7636	2.39e-06	0.00379	CTCCCCACCCTG
ZNF519	CISBP	PADI2	1784	1798	-	15.5321	2.4e-06	0.00289	CAGGGCCAGCCGCCC
ZNF467	CISBP	PADI2	1489	1500	+	15.7959	2.4e-06	0.00797	CCCTCCCCACCC
Creb1	HOCOMOCO	PADI2	1868	1878	-	14.5455	2.4e-06	0.00956	GGGTGACGTCA
CREB1	hTFtarget	PADI2	1868	1878	-	14.5455	2.4e-06	0.00956	GGGTGACGTCA
ZNF24	JASPAR	PADI2	1841	1853	-	15.6	2.41e-06	0.00956	CATTCTTTCATTC
Jdp2	CISBP	PADI2	1866	1877	+	15.7551	2.41e-06	0.0096	GCTGACGTCACC
Klf4	HOCOMOCO	PADI2	1492	1506	-	15.1667	2.42e-06	0.00286	GGAGCAGGGTGGGGA
Klf4	HOCOMOCO	PADI2	1885	1899	+	15.1667	2.42e-06	0.00286	AGCGGGGGGCGTGGC
HINFP	hTFtarget	PADI2	94	112	+	6.55102	2.43e-06	0.00506	GAGCACGCTCAGGGCCCGC
Zfp672	TRANSFAC	PADI2	1819	1832	+	14.6557	2.43e-06	0.0071	GGGGGCGGGCGGAA
NHLH2	CISBP	PADI2	548	565	+	15.2245	2.43e-06	0.00709	CTTCCCCAGCTGCGTGCC
NFIC	hTFtarget	PADI2	1109	1124	-	15.789	2.43e-06	0.00421	CCTGGATGGATGCCAG
CREM	hTFtarget	PADI2	1864	1879	+	15.1976	2.47e-06	0.00403	CTGCTGACGTCACCCA
CREM	hTFtarget	PADI2	1864	1879	-	15.1976	2.47e-06	0.00403	TGGGTGACGTCAGCAG
EGR1	hTFtarget	PADI2	1816	1829	-	15.8654	2.47e-06	0.00912	CGCCCGCCCCCAGC
ZNF467	HOCOMOCO	PADI2	1490	1511	-	14.9388	2.48e-06	0.0015	CTGGAGGAGCAGGGTGGGGAGG
JUN	hTFtarget	PADI2	1866	1877	+	16.3878	2.48e-06	0.00944	GCTGACGTCACC
JUNB	hTFtarget	PADI2	1866	1877	+	15.7714	2.48e-06	0.00883	GCTGACGTCACC
JUNB	hTFtarget	PADI2	1866	1877	-	15.7551	2.48e-06	0.00919	GGTGACGTCAGC
WT1	hTFtarget	PADI2	1475	1494	-	15.2879	2.48e-06	0.00261	GGAGGGACGCGGGAGGGGGG
KLF9	hTFtarget	PADI2	1948	1963	+	15.6504	2.48e-06	0.00368	CTGCCCCGCCCACCGG
CREB1	hTFtarget	PADI2	1866	1877	+	14.7778	2.49e-06	0.00484	GCTGACGTCACC
ZNF707	CISBP	PADI2	799	813	+	15.3945	2.5e-06	0.00871	ACCTCACTTCTGGCC
KLF6	hTFtarget	PADI2	1944	1962	-	15.3333	2.51e-06	0.00391	CGGTGGGCGGGGCAGCCCG
Sp5	HOCOMOCO	PADI2	1233	1256	-	15.3333	2.51e-06	0.00103	AAGTGGGGAGGGGGGTGGCAGTGG
Atf2	CISBP	PADI2	1865	1876	+	13.4882	2.51e-06	0.005	TGCTGACGTCAC
BHLHE22	JASPAR	PADI2	552	561	+	14.3061	2.52e-06	0.00343	CCCAGCTGCG
BHLHE22	JASPAR	PADI2	552	561	-	14.3061	2.52e-06	0.00343	CGCAGCTGGG
Twist2	JASPAR	PADI2	552	561	+	13.8298	2.52e-06	0.00342	CCCAGCTGCG
Twist2	JASPAR	PADI2	552	561	-	13.8298	2.52e-06	0.00342	CGCAGCTGGG
ZNF432	CISBP	PADI2	1470	1499	+	14.4455	2.52e-06	0.00478	CTGAGCCCCCCTCCCGCGTCCCTCCCCACC
CTCF	hTFtarget	PADI2	348	368	+	15.2755	2.52e-06	0.00415	CAAGAGTCCCCTCTGGGGGCC
Sp1	HOCOMOCO	PADI2	1472	1495	-	14.6129	2.53e-06	0.000965	GGGAGGGACGCGGGAGGGGGGCTC
CTCF	hTFtarget	PADI2	1811	1825	-	15.6122	2.55e-06	0.00786	CGCCCCCAGCTGCCC
CTCF	hTFtarget	PADI2	1809	1829	-	15.3776	2.56e-06	0.00748	CGCCCGCCCCCAGCTGCCCGG
RUNX2	hTFtarget	PADI2	1738	1749	-	13.6514	2.58e-06	0.00942	CAAACCACAGGG
CREB1	hTFtarget	PADI2	1866	1877	-	14.7475	2.58e-06	0.00484	GGTGACGTCAGC
CREB5	CISBP	PADI2	1866	1877	-	13.5323	2.59e-06	0.00421	GGTGACGTCAGC
JDP2	CISBP	PADI2	1866	1877	+	16.1122	2.6e-06	0.00525	GCTGACGTCACC
ZNF740	CISBP	PADI2	1948	1960	+	15.4312	2.6e-06	0.0081	CTGCCCCGCCCAC
KLF7	CISBP	PADI2	1730	1740	+	15.7143	2.61e-06	0.00314	GTCCCCGCCCC
ATF3	hTFtarget	PADI2	232	242	+	15.9798	2.61e-06	0.00869	GGTGACGTGAG
PAX5	hTFtarget	PADI2	1898	1912	-	15.26	2.62e-06	0.00701	CCCGTCAAGCGTGGC
NHLH1	hTFtarget	PADI2	552	561	+	16.0306	2.62e-06	0.00887	CCCAGCTGCG
SP1	hTFtarget	PADI2	1149	1170	-	13.1667	2.63e-06	0.000854	GTGAGGAGTGGCTGGGGGCGGA
JDP2	CISBP	PADI2	1866	1877	-	16.0204	2.64e-06	0.00525	GGTGACGTCAGC
Myod1	JASPAR	PADI2	585	597	-	15.3265	2.64e-06	0.00895	CCCAGCTGCTCCT
Myb	HOCOMOCO	PADI2	1295	1306	+	13.4697	2.65e-06	0.00972	GGGGGCAGTTAG
ZNF611	CISBP	PADI2	503	520	-	15.3945	2.65e-06	0.00565	GGGGTGCCTCTGCCCCCA
KLF15	hTFtarget	PADI2	1482	1496	+	15.6327	2.66e-06	0.00187	CCCGCGTCCCTCCCC
KLF4	hTFtarget	PADI2	1949	1959	+	15.2449	2.66e-06	0.00379	TGCCCCGCCCA
Zbtb17	HOCOMOCO	PADI2	1948	1966	-	15.2347	2.67e-06	0.00212	CCGCCGGTGGGCGGGGCAG
Klf7	TRANSFAC	PADI2	1950	1959	-	17.3115	2.67e-06	0.00528	TGGGCGGGGC
Sp1	TRANSFAC	PADI2	1731	1740	-	15.5658	2.67e-06	0.00377	GGGGCGGGGA
Klf1	CISBP	PADI2	653	664	-	16.0917	2.67e-06	0.00934	AGACACACCCAG
Mafb	CISBP	PADI2	1861	1873	-	14.6327	2.68e-06	0.0102	ACGTCAGCAGTTG
NHLH1	hTFtarget	PADI2	548	565	+	15.3061	2.69e-06	0.00762	CTTCCCCAGCTGCGTGCC
MAZ	hTFtarget	PADI2	1485	1506	-	15.2606	2.7e-06	0.00128	GGAGCAGGGTGGGGAGGGACGC
ZNF320	CISBP	PADI2	1911	1934	-	14.7143	2.71e-06	0.00684	CGCGCAGTGGGCCGCGGGCCCGCC
Myog	HOCOMOCO	PADI2	586	598	-	15.7273	2.71e-06	0.00466	GCCCAGCTGCTCC
MYOG	hTFtarget	PADI2	586	598	-	15.7273	2.71e-06	0.00468	GCCCAGCTGCTCC
TFAP2B	hTFtarget	PADI2	1757	1769	+	16.0164	2.71e-06	0.00333	TGCCCGCGGGGCT
GTF3A	CISBP	PADI2	722	730	+	17.6881	2.72e-06	0.01	CTCCCATCC
Ascl2	HOCOMOCO	PADI2	588	596	-	15.1364	2.72e-06	0.00999	CCAGCTGCT
Sp1	TRANSFAC	PADI2	1148	1161	-	15.1145	2.72e-06	0.00673	GGCTGGGGGCGGAA
TFAP2B	hTFtarget	PADI2	1757	1769	+	15.9796	2.72e-06	0.00338	TGCCCGCGGGGCT
Zbtb24	TRANSFAC	PADI2	959	970	-	16.1148	2.72e-06	0.00922	CTGGGCAAAAGA
Myog	JASPAR	PADI2	1812	1822	+	15.2449	2.73e-06	0.00886	GGCAGCTGGGG
ZNF280A	CISBP	PADI2	832	855	+	7.29592	2.73e-06	0.0108	TCAGCCCTTTGTGAATTATCTGGC
PATZ1	hTFtarget	PADI2	1477	1498	-	15.1806	2.74e-06	0.00131	GTGGGGAGGGACGCGGGAGGGG
ATF3	hTFtarget	PADI2	1866	1877	+	16.2959	2.75e-06	0.00555	GCTGACGTCACC
JUN	hTFtarget	PADI2	1867	1876	-	15.899	2.76e-06	0.0108	GTGACGTCAG
ATF3	hTFtarget	PADI2	1867	1876	-	15.6667	2.76e-06	0.011	GTGACGTCAG
ATF2	hTFtarget	PADI2	1867	1876	+	14.7302	2.76e-06	0.011	CTGACGTCAC
NFIB	CISBP	PADI2	1108	1124	-	15.8469	2.79e-06	0.00652	CCTGGATGGATGCCAGG
ATF3	hTFtarget	PADI2	1866	1877	-	16.2755	2.79e-06	0.00555	GGTGACGTCAGC
Ptf1a	HOCOMOCO	PADI2	1803	1820	-	15.3091	2.8e-06	0.00454	CCAGCTGCCCGGCGCCAG
PTF1A	hTFtarget	PADI2	1803	1820	-	15.3091	2.8e-06	0.00454	CCAGCTGCCCGGCGCCAG
DPRX	CISBP	PADI2	1036	1046	+	14.34	2.81e-06	0.0112	CAGATAATCCC
CREB3	CISBP	PADI2	1866	1877	-	16.3367	2.82e-06	0.00521	GGTGACGTCAGC
ZNF304	CISBP	PADI2	545	568	+	15.1468	2.82e-06	0.00165	CCCCTTCCCCAGCTGCGTGCCTCC
KLF2	CISBP	PADI2	15	25	-	15.1633	2.83e-06	0.00349	CACCCCGCCCT
Sp4	CISBP	PADI2	1952	1961	+	13.6633	2.83e-06	0.00327	CCCGCCCACC
KLF7	CISBP	PADI2	1949	1959	+	15.6429	2.84e-06	0.00314	TGCCCCGCCCA
ZNF792	CISBP	PADI2	1807	1836	+	-4.85714	2.85e-06	0.00336	CGCCGGGCAGCTGGGGGCGGGCGGAAAGTC
ZNF543	CISBP	PADI2	1979	1990	-	15.8165	2.86e-06	0.0072	GGCCCGCGCCCC
Crem	HOCOMOCO	PADI2	1868	1878	-	15.4222	2.86e-06	0.0101	GGGTGACGTCA
CREM	hTFtarget	PADI2	1868	1878	-	15.4222	2.86e-06	0.0101	GGGTGACGTCA
ZNF740	CISBP	PADI2	1948	1960	+	15.3061	2.86e-06	0.00899	CTGCCCCGCCCAC
Klf15	HOCOMOCO	PADI2	1493	1511	-	15.1515	2.87e-06	0.00132	CTGGAGGAGCAGGGTGGGG
KLF15	hTFtarget	PADI2	1493	1511	-	15.1515	2.87e-06	0.00131	CTGGAGGAGCAGGGTGGGG
KLF15	hTFtarget	PADI2	1731	1741	+	16.1923	2.88e-06	0.00205	TCCCCGCCCCT
RUNX1	hTFtarget	PADI2	1739	1749	+	15.0758	2.88e-06	0.0107	CCTGTGGTTTG
ZNF281	hTFtarget	PADI2	1243	1254	+	15.1939	2.88e-06	0.00496	CCCCCTCCCCAC
JDP2	CISBP	PADI2	1866	1877	+	14.7143	2.89e-06	0.00769	GCTGACGTCACC
Neurog2	HOCOMOCO	PADI2	586	597	+	15.4571	2.89e-06	0.0111	GGAGCAGCTGGG
ZNF467	HOCOMOCO	PADI2	1487	1508	-	14.6531	2.91e-06	0.0015	GAGGAGCAGGGTGGGGAGGGAC
Tcf3	JASPAR	PADI2	1811	1821	-	15.5306	2.92e-06	0.00477	CCCAGCTGCCC
ZNF180	CISBP	PADI2	1486	1506	+	14.945	2.92e-06	0.00121	CGTCCCTCCCCACCCTGCTCC
Tp53	HOCOMOCO	PADI2	335	354	+	14.878	2.93e-06	0.0104	AGGAATGCCCAGACAAGAGT
JDP2	CISBP	PADI2	1866	1877	+	14.0804	2.94e-06	0.0102	GCTGACGTCACC
PATZ1	hTFtarget	PADI2	1243	1254	-	15.9101	2.95e-06	0.00309	GTGGGGAGGGGG
ZNF444	CISBP	PADI2	1472	1487	+	11.2041	2.96e-06	0.00308	GAGCCCCCCTCCCGCG
MAZ	hTFtarget	PADI2	1225	1246	-	15.1268	2.96e-06	0.00128	GGGGGTGGCAGTGGGGCTGGAA
Klf4	CISBP	PADI2	1890	1900	-	15.7857	2.96e-06	0.00882	GGCCACGCCCC
ZNF320	JASPAR	PADI2	703	729	-	14.5281	2.96e-06	0.00488	GATGGGAGCCGTGGGATGGGGTGAATC
KLF5	hTFtarget	PADI2	1488	1501	-	15.4091	2.96e-06	0.00554	AGGGTGGGGAGGGA
ZNF16	CISBP	PADI2	712	726	+	14.2449	2.97e-06	0.0102	CATCCCACGGCTCCC
Atf1	HOCOMOCO	PADI2	1867	1876	-	15.5393	2.98e-06	0.00548	GTGACGTCAG
VEZF1	hTFtarget	PADI2	1482	1503	-	15.0208	3.01e-06	0.00169	GCAGGGTGGGGAGGGACGCGGG
KLF15	hTFtarget	PADI2	1154	1168	+	15.4592	3.02e-06	0.00187	CCCCAGCCACTCCTC
ZNF28	CISBP	PADI2	1237	1254	+	14.9358	3.03e-06	0.00424	TGCCACCCCCCTCCCCAC
WT1	hTFtarget	PADI2	1231	1250	-	14.9545	3.03e-06	0.00261	GGAGGGGGGTGGCAGTGGGG
CREB1	hTFtarget	PADI2	1866	1877	+	13.9293	3.05e-06	0.00507	GCTGACGTCACC
CTCF	hTFtarget	PADI2	1948	1968	+	14.949	3.05e-06	0.00415	CTGCCCCGCCCACCGGCGGCC
KLF5	hTFtarget	PADI2	1950	1959	+	15.8624	3.06e-06	0.00795	GCCCCGCCCA
EGR2	hTFtarget	PADI2	1732	1741	+	11.449	3.06e-06	0.00571	CCCCGCCCCT
MAFA	hTFtarget	PADI2	1864	1879	+	15.1212	3.13e-06	0.0108	CTGCTGACGTCACCCA
Creb1	CISBP	PADI2	1866	1875	+	14.9592	3.15e-06	0.00576	GCTGACGTCA
ZNF320	CISBP	PADI2	706	726	+	14.9898	3.15e-06	0.00476	TCACCCCATCCCACGGCTCCC
VEZF1	hTFtarget	PADI2	533	554	-	14.9583	3.16e-06	0.00169	GGGGAAGGGGGAAGGCCTGAGT
ZIC3	hTFtarget	PADI2	303	318	-	10.2347	3.16e-06	0.00972	CGACCCCCTACTATGT
SP5	JASPAR	PADI2	1477	1486	+	14.8367	3.16e-06	0.00849	CCCCTCCCGC
SP1	hTFtarget	PADI2	1974	1988	-	15.1939	3.17e-06	0.00232	CCCGCGCCCCGCCTT
ZNF320	JASPAR	PADI2	1910	1936	+	14.3933	3.19e-06	0.00488	GGGCGGGCCCGCGGCCCACTGCGCGAG
KLF5	hTFtarget	PADI2	1946	1959	-	15.3182	3.22e-06	0.00554	TGGGCGGGGCAGCC
TCF12	hTFtarget	PADI2	1812	1821	+	14.3333	3.22e-06	0.00949	GGCAGCTGGG
ZNF394	CISBP	PADI2	1490	1509	+	15.2857	3.23e-06	0.00333	CCTCCCCACCCTGCTCCTCC
SP1	hTFtarget	PADI2	1731	1740	-	13.9266	3.25e-06	0.00962	GGGGCGGGGA
Sall4	HOCOMOCO	PADI2	1494	1503	-	14.4694	3.25e-06	0.00722	GCAGGGTGGG
SALL4	hTFtarget	PADI2	1494	1503	-	14.4694	3.25e-06	0.00726	GCAGGGTGGG
FOSB	hTFtarget	PADI2	1866	1877	+	15.596	3.28e-06	0.00734	GCTGACGTCACC
Ascl1	CISBP	PADI2	588	599	+	11.7182	3.3e-06	0.00612	AGCAGCTGGGCT
MAZ	hTFtarget	PADI2	1148	1169	-	14.9648	3.3e-06	0.00128	TGAGGAGTGGCTGGGGGCGGAA
ATF1	hTFtarget	PADI2	1866	1875	+	13.9035	3.31e-06	0.00659	GCTGACGTCA
Lhx8	CISBP	PADI2	828	836	-	9.28947	3.31e-06	0.0132	GCTGATTGG
Zscan4c	CISBP	PADI2	492	500	+	11.8163	3.31e-06	0.0117	TGTGTGCAC
ATF2	hTFtarget	PADI2	1867	1877	-	14.7677	3.31e-06	0.0128	GGTGACGTCAG
ZNF383	CISBP	PADI2	1963	1989	-	12.9633	3.32e-06	0.00212	GCCCGCGCCCCGCCTTTATCGGGCCGC
Olig2	HOCOMOCO	PADI2	579	596	-	14.6515	3.33e-06	0.00638	CCAGCTGCTCCTGGGTAG
OLIG2	HOCOMOCO	PADI2	579	596	-	14.6515	3.33e-06	0.00638	CCAGCTGCTCCTGGGTAG
ZBTB7A	hTFtarget	PADI2	1765	1779	-	15.1224	3.33e-06	0.00521	GGGCGCCCCTAGCCC
KLF7	JASPAR	PADI2	15	23	+	15.6742	3.34e-06	0.00521	AGGGCGGGG
KLF10	JASPAR	PADI2	1890	1898	+	16.1461	3.34e-06	0.00565	GGGGCGTGG
KLF12	JASPAR	PADI2	1951	1959	-	15.809	3.34e-06	0.00543	TGGGCGGGG
KLF14	JASPAR	PADI2	1951	1959	-	16.1461	3.34e-06	0.00545	TGGGCGGGG
KLF1	hTFtarget	PADI2	1951	1959	-	15.6966	3.34e-06	0.0055	TGGGCGGGG
SP2	hTFtarget	PADI2	1951	1959	+	15.633	3.34e-06	0.00531	CCCCGCCCA
Sp4	CISBP	PADI2	1149	1157	+	14.7959	3.34e-06	0.00519	TCCGCCCCC
Sp1	CISBP	PADI2	1889	1897	-	15.1837	3.34e-06	0.00452	CACGCCCCC
PTF1A	hTFtarget	PADI2	1862	1873	+	15.4286	3.36e-06	0.0133	AACTGCTGACGT
THRB	hTFtarget	PADI2	776	790	-	15.0818	3.36e-06	0.0121	GAGGGCAGAGGTTGC
NR2F6	hTFtarget	PADI2	776	790	-	14.9899	3.37e-06	0.0118	GAGGGCAGAGGTTGC
NFIC	hTFtarget	PADI2	1108	1124	-	14.8276	3.41e-06	0.0062	CCTGGATGGATGCCAGG
Sp3	HOCOMOCO	PADI2	513	532	-	15.055	3.42e-06	0.00132	CGGGCTGGGTGGGGGGTGCC
SP3	hTFtarget	PADI2	513	532	-	15.055	3.42e-06	0.00132	CGGGCTGGGTGGGGGGTGCC
ZNF880	CISBP	PADI2	1236	1262	+	14.6636	3.42e-06	0.00556	CTGCCACCCCCCTCCCCACTTACCCTG
ZNF281	hTFtarget	PADI2	723	734	+	14.7545	3.43e-06	0.00996	TCCCATCCCCCA
CTCF	hTFtarget	PADI2	1807	1826	+	15.197	3.44e-06	0.012	CGCCGGGCAGCTGGGGGCGG
ZNF530	JASPAR	PADI2	1762	1779	+	14.7551	3.44e-06	0.0102	GCGGGGCTAGGGGCGCCC
NFIC	hTFtarget	PADI2	1108	1124	-	14.7857	3.45e-06	0.00625	CCTGGATGGATGCCAGG
Sp1	TRANSFAC	PADI2	1950	1959	-	15.2368	3.5e-06	0.00377	TGGGCGGGGC
NFIB	JASPAR	PADI2	1106	1126	-	14.3673	3.5e-06	0.00541	GTCCTGGATGGATGCCAGGAG
ZNF529	CISBP	PADI2	1465	1491	+	12.303	3.51e-06	0.00186	CCACCCTGAGCCCCCCTCCCGCGTCCC
ZNF529	CISBP	PADI2	1762	1788	-	12.303	3.51e-06	0.00186	CGCCCCTCTGGGCGCCCCTAGCCCCGC
ZNF121	CISBP	PADI2	948	971	-	14.7798	3.52e-06	0.0044	CCTGGGCAAAAGAGGGTGCCCCTG
ZNF548	CISBP	PADI2	1786	1806	+	14.9725	3.54e-06	0.00361	GCGGCTGGCCCTGCGTCCTGG
Ascl1	HOCOMOCO	PADI2	585	598	-	15.5758	3.55e-06	0.00933	GCCCAGCTGCTCCT
PAX5	hTFtarget	PADI2	952	972	-	14.856	3.55e-06	0.00949	CCCTGGGCAAAAGAGGGTGCC
SP1	hTFtarget	PADI2	1231	1245	+	15.0408	3.55e-06	0.00232	CCCCACTGCCACCCC
FOS	hTFtarget	PADI2	1866	1877	-	15.2424	3.56e-06	0.0131	GGTGACGTCAGC
KLF4	hTFtarget	PADI2	1950	1959	-	16.2727	3.56e-06	0.00769	TGGGCGGGGC
KLF4	hTFtarget	PADI2	1890	1900	-	15.0102	3.57e-06	0.00379	GGCCACGCCCC
Zfp579	TRANSFAC	PADI2	764	774	+	15.4426	3.57e-06	0.00643	CCCCTCCAGCC
CTCF	hTFtarget	PADI2	1811	1825	-	15.0816	3.57e-06	0.0104	CGCCCCCAGCTGCCC
Bhlha15	HOCOMOCO	PADI2	1810	1820	+	15.3367	3.58e-06	0.00564	CGGGCAGCTGG
BHLHA15	HOCOMOCO	PADI2	1810	1820	+	15.3367	3.58e-06	0.00569	CGGGCAGCTGG
RFX5	hTFtarget	PADI2	467	481	+	14.7	3.6e-06	0.0134	TCAGAAGTTACCAGG
E2F1	hTFtarget	PADI2	1478	1491	-	15.0244	3.6e-06	0.0102	GGGACGCGGGAGGG
ZNF432	CISBP	PADI2	517	546	+	13.7129	3.6e-06	0.00478	CCCCCCACCCAGCCCGACTCAGGCCTTCCC
PATZ1	hTFtarget	PADI2	868	889	+	14.8056	3.61e-06	0.00147	CTGGAAGGGTCTGGGATGGGGA
ZNF439	CISBP	PADI2	1099	1112	+	14.7143	3.61e-06	0.00874	AAGACACCTCCTGG
NHLH1	hTFtarget	PADI2	587	598	+	15.3902	3.61e-06	0.00428	GAGCAGCTGGGC
ZBTB18	hTFtarget	PADI2	587	598	+	15.3878	3.61e-06	0.00403	GAGCAGCTGGGC
Zfp329	TRANSFAC	PADI2	1233	1251	-	-8.70492	3.61e-06	0.012	GGGAGGGGGGTGGCAGTGG
NFIX	CISBP	PADI2	406	422	-	15.4796	3.61e-06	0.00761	GGTGGCCTCCTGCCAAA
MSX1	CISBP	PADI2	1380	1397	+	15.0315	3.62e-06	0.0144	TAATTGGAGGATAATCAC
Olig2	HOCOMOCO	PADI2	553	570	+	14.5606	3.65e-06	0.00638	CCAGCTGCGTGCCTCCTC
OLIG2	HOCOMOCO	PADI2	553	570	+	14.5606	3.65e-06	0.00638	CCAGCTGCGTGCCTCCTC
Foxn4	CISBP	PADI2	1483	1492	-	9.23469	3.65e-06	0.0134	AGGGACGCGG
E2f1	HOCOMOCO	PADI2	1730	1741	-	15.0303	3.65e-06	0.0053	AGGGGCGGGGAC
NFIX	JASPAR	PADI2	406	422	-	15.4694	3.65e-06	0.00779	GGTGGCCTCCTGCCAAA
GLIS1	CISBP	PADI2	303	317	+	14.0306	3.67e-06	0.00586	ACATAGTAGGGGGTC
Zbtb41	TRANSFAC	PADI2	220	230	+	14.459	3.69e-06	0.0101	TGGGCCCCAGC
Klf7	TRANSFAC	PADI2	1947	1962	+	15.5526	3.69e-06	0.00431	GCTGCCCCGCCCACCG
ZNF880	CISBP	PADI2	536	562	+	14.5364	3.69e-06	0.00556	CAGGCCTTCCCCCTTCCCCAGCTGCGT
CTCF	hTFtarget	PADI2	1810	1828	+	14.4545	3.7e-06	0.0106	CGGGCAGCTGGGGGCGGGC
ZNF467	CISBP	PADI2	1465	1485	+	14.5253	3.73e-06	0.002	CCACCCTGAGCCCCCCTCCCG
Sp3	HOCOMOCO	PADI2	1815	1834	+	14.9358	3.74e-06	0.00132	AGCTGGGGGCGGGCGGAAAG
SP3	hTFtarget	PADI2	1815	1834	+	14.9358	3.74e-06	0.00132	AGCTGGGGGCGGGCGGAAAG
KLF14	JASPAR	PADI2	1949	1962	+	15.2069	3.77e-06	0.00588	TGCCCCGCCCACCG
SNAI2	hTFtarget	PADI2	163	175	+	15.3469	3.77e-06	0.0125	CTGCACCTGTGAT
ZNF383	CISBP	PADI2	1452	1478	+	12.6972	3.77e-06	0.00212	GCGTGTGTCCCCTCCACCCTGAGCCCC
Sp1	HOCOMOCO	PADI2	1964	1987	+	13.8952	3.78e-06	0.00101	CGGCCCGATAAAGGCGGGGCGCGG
CTCF	hTFtarget	PADI2	348	367	+	14.3878	3.78e-06	0.00445	CAAGAGTCCCCTCTGGGGGC
ZIC2	hTFtarget	PADI2	943	953	-	14.2551	3.78e-06	0.0104	CCCCTGCAGAG
ZNF223	CISBP	PADI2	1812	1825	-	15.4388	3.79e-06	0.0135	CGCCCCCAGCTGCC
KLF14	CISBP	PADI2	1949	1962	+	15.1939	3.8e-06	0.00624	TGCCCCGCCCACCG
ATF3	hTFtarget	PADI2	1866	1877	+	15.5918	3.8e-06	0.00763	GCTGACGTCACC
ATF3	hTFtarget	PADI2	1866	1877	+	15.6596	3.8e-06	0.00763	GCTGACGTCACC
Nfia	HOCOMOCO	PADI2	407	421	+	14.37	3.81e-06	0.0135	TTGGCAGGAGGCCAC
NFIA	HOCOMOCO	PADI2	407	421	+	14.37	3.81e-06	0.0135	TTGGCAGGAGGCCAC
E2F6	hTFtarget	PADI2	1477	1489	-	14.7214	3.82e-06	0.0119	GACGCGGGAGGGG
Sp1	HOCOMOCO	PADI2	1486	1509	-	13.871	3.83e-06	0.00101	GGAGGAGCAGGGTGGGGAGGGACG
ATF3	hTFtarget	PADI2	1866	1877	-	15.2959	3.84e-06	0.00763	GGTGACGTCAGC
ATF3	hTFtarget	PADI2	1866	1877	-	15.3617	3.84e-06	0.00763	GGTGACGTCAGC
NFIC	hTFtarget	PADI2	406	422	-	14.4694	3.87e-06	0.00625	GGTGGCCTCCTGCCAAA
FOSB	hTFtarget	PADI2	1866	1877	-	15.303	3.87e-06	0.00734	GGTGACGTCAGC
NFIC	hTFtarget	PADI2	406	422	-	14.4655	3.88e-06	0.0062	GGTGGCCTCCTGCCAAA
FOSL1	hTFtarget	PADI2	1866	1877	+	15.102	3.88e-06	0.00661	GCTGACGTCACC
ZNF180	CISBP	PADI2	1941	1961	+	14.4495	3.89e-06	0.00121	CCGCGGGCTGCCCCGCCCACC
Zbtb17	HOCOMOCO	PADI2	1485	1503	-	14.6224	3.9e-06	0.00212	GCAGGGTGGGGAGGGACGC
Klf7	TRANSFAC	PADI2	1731	1740	-	14	3.93e-06	0.00528	GGGGCGGGGA
ZNF529	CISBP	PADI2	763	789	+	12.0202	3.93e-06	0.00186	TCCCCTCCAGCCTGCAACCTCTGCCCT
CTCF	hTFtarget	PADI2	1812	1826	-	14.8673	3.94e-06	0.00603	CCGCCCCCAGCTGCC
ATF7	CISBP	PADI2	1866	1877	-	15.6667	3.94e-06	0.00804	GGTGACGTCAGC
Zbtb17	HOCOMOCO	PADI2	1813	1831	+	14.602	3.95e-06	0.00212	GCAGCTGGGGGCGGGCGGA
Sp1	HOCOMOCO	PADI2	1880	1903	+	13.8145	3.95e-06	0.00101	GACCAAGCGGGGGGCGTGGCCACG
SP2	hTFtarget	PADI2	1731	1745	+	15.2414	3.97e-06	0.00627	TCCCCGCCCCTGTGG
ZSCAN22	CISBP	PADI2	777	794	+	14.4898	4.02e-06	0.006	CAACCTCTGCCCTCTCAG
SP4	hTFtarget	PADI2	1968	1987	+	14.7661	4.03e-06	0.00331	CCGATAAAGGCGGGGCGCGG
KLF15	hTFtarget	PADI2	1238	1249	+	14.101	4.03e-06	0.00428	GCCACCCCCCTC
Obox1	CISBP	PADI2	1039	1048	+	11.6929	4.03e-06	0.016	ATAATCCCCT
NFIX	CISBP	PADI2	406	422	-	15.2551	4.04e-06	0.0105	GGTGGCCTCCTGCCAAA
ZNF93	CISBP	PADI2	1776	1814	-	14.4014	4.04e-06	0.0086	GCCCGGCGCCAGGACGCAGGGCCAGCCGCCCCTCTGGGC
ATF7	CISBP	PADI2	1866	1877	+	15.6566	4.04e-06	0.00804	GCTGACGTCACC
Tcf3	HOCOMOCO	PADI2	163	173	-	14.803	4.05e-06	0.00678	CACAGGTGCAG
TCF3	hTFtarget	PADI2	163	173	-	14.803	4.05e-06	0.00678	CACAGGTGCAG
KLF12	CISBP	PADI2	1727	1741	+	15.051	4.06e-06	0.00303	TCTGTCCCCGCCCCT
ZNF37A	CISBP	PADI2	1242	1250	+	13.422	4.06e-06	0.00744	CCCCCCTCC
ZNF37A	CISBP	PADI2	1475	1483	+	13.422	4.06e-06	0.00744	CCCCCCTCC
Sp5	TRANSFAC	PADI2	1950	1959	-	16.3443	4.08e-06	0.0116	TGGGCGGGGC
ZNF180	CISBP	PADI2	1233	1253	+	14.367	4.08e-06	0.00121	CCACTGCCACCCCCCTCCCCA
Tcf12	HOCOMOCO	PADI2	1812	1821	+	14.2114	4.09e-06	0.00905	GGCAGCTGGG
Sp1	TRANSFAC	PADI2	1951	1964	-	14.6205	4.1e-06	0.00673	GCCGGTGGGCGGGG
Zfp629	TRANSFAC	PADI2	959	970	-	12.2131	4.1e-06	0.0137	CTGGGCAAAAGA
JDP2	CISBP	PADI2	1866	1877	-	14.398	4.11e-06	0.00769	GGTGACGTCAGC
NHLH1	hTFtarget	PADI2	548	565	+	14.1122	4.12e-06	0.0112	CTTCCCCAGCTGCGTGCC
SRF	hTFtarget	PADI2	1418	1435	-	15.1724	4.12e-06	0.0163	CATACTCATATATGGCAA
KLF17	CISBP	PADI2	515	529	+	14.6325	4.13e-06	0.00726	CACCCCCCACCCAGC
Egr2	HOCOMOCO	PADI2	1816	1829	+	15.0606	4.15e-06	0.0129	GCTGGGGGCGGGCG
PAX2	hTFtarget	PADI2	1892	1911	-	14.64	4.16e-06	0.0119	CCGTCAAGCGTGGCCACGCC
KLF12	CISBP	PADI2	1949	1959	+	15.602	4.16e-06	0.0064	TGCCCCGCCCA
ZNF792	CISBP	PADI2	1686	1715	-	-6.40816	4.16e-06	0.00336	CGCTGACCCAGTCCGGGCTGGGGGGTGAGC
ZKSCAN1	hTFtarget	PADI2	303	315	-	14.5122	4.21e-06	0.0161	CCCCCTACTATGT
Tead2	CISBP	PADI2	1222	1231	-	15.5321	4.22e-06	0.0168	GCTGGAATGT
NFIB	CISBP	PADI2	406	422	-	15.3061	4.24e-06	0.00652	GGTGGCCTCCTGCCAAA
ZIC3	hTFtarget	PADI2	303	317	-	11.1224	4.25e-06	0.0144	GACCCCCTACTATGT
SP1	hTFtarget	PADI2	545	554	+	14.573	4.25e-06	0.00705	CCCCTTCCCC
ZIC5	CISBP	PADI2	303	318	-	12.6122	4.26e-06	0.0136	CGACCCCCTACTATGT
Sall4	HOCOMOCO	PADI2	520	529	-	14.1633	4.26e-06	0.00722	GCTGGGTGGG
SALL4	hTFtarget	PADI2	520	529	-	14.1633	4.26e-06	0.00726	GCTGGGTGGG
NHLH1	hTFtarget	PADI2	548	565	+	14.102	4.27e-06	0.0127	CTTCCCCAGCTGCGTGCC
CTCF	hTFtarget	PADI2	353	367	+	14.7347	4.27e-06	0.00603	GTCCCCTCTGGGGGC
KLF17	CISBP	PADI2	1949	1960	+	14.5	4.29e-06	0.0111	TGCCCCGCCCAC
Zfp281	TRANSFAC	PADI2	1236	1250	+	14.8659	4.3e-06	0.0079	CTGCCACCCCCCTCC
ZSCAN30	CISBP	PADI2	1934	1948	-	15.0734	4.32e-06	0.0054	GCCCGCGGCCTCCTC
SP1	hTFtarget	PADI2	1907	1928	+	12.0455	4.32e-06	0.00125	GACGGGCGGGCCCGCGGCCCAC
Tfap2c	CISBP	PADI2	1988	1997	-	12.7755	4.33e-06	0.0132	CGCCCGCGGC
Sp5	HOCOMOCO	PADI2	13	36	+	14.4848	4.33e-06	0.00158	AAAGGGCGGGGTGATTGGGAGGGT
ZNF454	JASPAR	PADI2	1760	1777	-	14.6911	4.34e-06	0.0107	GCGCCCCTAGCCCCGCGG
KLF6	hTFtarget	PADI2	1486	1504	-	14.6515	4.35e-06	0.00391	AGCAGGGTGGGGAGGGACG
Creb5	CISBP	PADI2	1866	1877	+	15.4694	4.36e-06	0.0173	GCTGACGTCACC
Creb5	TRANSFAC	PADI2	1866	1877	+	15.5091	4.36e-06	0.0173	GCTGACGTCACC
Creb5	JASPAR	PADI2	1866	1877	+	15.5091	4.36e-06	0.0173	GCTGACGTCACC
ATF2	hTFtarget	PADI2	1866	1877	+	14.11	4.36e-06	0.0166	GCTGACGTCACC
CTCF	hTFtarget	PADI2	1810	1827	-	14.4184	4.38e-06	0.00823	CCCGCCCCCAGCTGCCCG
Tcf3	HOCOMOCO	PADI2	587	597	-	14.7576	4.39e-06	0.00678	CCCAGCTGCTC
TCF3	hTFtarget	PADI2	587	597	-	14.7576	4.39e-06	0.00678	CCCAGCTGCTC
CTCFL	hTFtarget	PADI2	1812	1831	-	14.578	4.39e-06	0.0119	TCCGCCCGCCCCCAGCTGCC
KLF5	hTFtarget	PADI2	1890	1899	-	15.2653	4.42e-06	0.00574	GCCACGCCCC
Atf7	CISBP	PADI2	1865	1876	+	13.8761	4.42e-06	0.00821	TGCTGACGTCAC
MAFF	hTFtarget	PADI2	1864	1879	-	14.5211	4.43e-06	0.0149	TGGGTGACGTCAGCAG
ZNF417	CISBP	PADI2	1771	1791	+	14.7449	4.43e-06	0.0134	GGGGCGCCCAGAGGGGCGGCT
SP1	hTFtarget	PADI2	1947	1961	+	13.234	4.43e-06	0.0083	GCTGCCCCGCCCACC
ZBTB17	hTFtarget	PADI2	721	739	-	14.5405	4.44e-06	0.0079	TCTGCTGGGGGATGGGAGC
ZIC1	hTFtarget	PADI2	303	317	-	12.5408	4.44e-06	0.0152	GACCCCCTACTATGT
NR2F6	hTFtarget	PADI2	776	790	-	14.7724	4.44e-06	0.0154	GAGGGCAGAGGTTGC
PAX1	CISBP	PADI2	1896	1912	-	14.5408	4.45e-06	0.0132	CCCGTCAAGCGTGGCCA
KLF17	CISBP	PADI2	1240	1254	+	14.5301	4.47e-06	0.00726	CACCCCCCTCCCCAC
ZNF529	CISBP	PADI2	112	138	+	11.697	4.47e-06	0.00186	CTGTCCCCCGTCTCCTGGCAGCCGCCC
KLF9	hTFtarget	PADI2	652	664	-	15.0642	4.47e-06	0.00684	AGACACACCCAGA
KLF4	hTFtarget	PADI2	1890	1899	+	15.803	4.48e-06	0.00769	GGGGCGTGGC
KLF5	hTFtarget	PADI2	1890	1899	-	15.5688	4.48e-06	0.00795	GCCACGCCCC
KLF2	JASPAR	PADI2	15	25	-	14.4909	4.48e-06	0.007	CACCCCGCCCT
KLF2	CISBP	PADI2	15	25	-	14.449	4.48e-06	0.00653	CACCCCGCCCT
ZNF692	JASPAR	PADI2	218	227	-	15.0962	4.49e-06	0.0117	GGGGCCCAGA
ZNF281	hTFtarget	PADI2	1819	1830	+	14.4045	4.5e-06	0.00718	GGGGGCGGGCGG
ZBTB17	hTFtarget	PADI2	542	560	-	14.5225	4.5e-06	0.0079	GCAGCTGGGGAAGGGGGAA
KLF6	hTFtarget	PADI2	1976	1994	+	14.6061	4.51e-06	0.00391	GGCGGGGCGCGGGCCGCGG
NFIC	hTFtarget	PADI2	1108	1124	-	15.2857	4.53e-06	0.0103	CCTGGATGGATGCCAGG
Zbtb17	HOCOMOCO	PADI2	1228	1246	-	14.3673	4.56e-06	0.00212	GGGGGTGGCAGTGGGGCTG
NKX3-1	hTFtarget	PADI2	1250	1259	-	13.8265	4.58e-06	0.0182	GGTAAGTGGG
FOXC2	hTFtarget	PADI2	1020	1031	+	13.1485	4.59e-06	0.0182	GTCCACAAACAC
ESR1	hTFtarget	PADI2	415	429	+	14.697	4.6e-06	0.0164	AGGCCACCCTGCCTT
Esr2	HOCOMOCO	PADI2	415	429	+	14.5152	4.61e-06	0.0154	AGGCCACCCTGCCTT
ESR2	hTFtarget	PADI2	415	429	+	14.5152	4.61e-06	0.0154	AGGCCACCCTGCCTT
CTCF	hTFtarget	PADI2	1949	1969	+	14.0816	4.61e-06	0.00597	TGCCCCGCCCACCGGCGGCCC
Sp1	HOCOMOCO	PADI2	534	557	-	13.5323	4.62e-06	0.00106	GCTGGGGAAGGGGGAAGGCCTGAG
MAFF	hTFtarget	PADI2	1864	1879	-	12.3878	4.62e-06	0.0173	TGGGTGACGTCAGCAG
Klf4	HOCOMOCO	PADI2	518	532	-	14.4394	4.62e-06	0.0041	CGGGCTGGGTGGGGG
CTCF	hTFtarget	PADI2	1812	1826	-	14.6327	4.64e-06	0.0149	CCGCCCCCAGCTGCC
Sp4	TRANSFAC	PADI2	129	145	+	15.2895	4.65e-06	0.00584	GCAGCCGCCCCCTTTGC
Sp1	TRANSFAC	PADI2	1243	1252	-	14.6974	4.66e-06	0.00377	GGGGAGGGGG
Sp1	TRANSFAC	PADI2	1820	1829	+	14.6974	4.66e-06	0.00377	GGGGCGGGCG
NR2F1	hTFtarget	PADI2	776	790	-	14.4796	4.67e-06	0.0166	GAGGGCAGAGGTTGC
GLIS2	CISBP	PADI2	516	529	-	14.8469	4.68e-06	0.00797	GCTGGGTGGGGGGT
Zfp92	TRANSFAC	PADI2	1485	1496	-	15.0328	4.68e-06	0.0146	GGGGAGGGACGC
MTF1	hTFtarget	PADI2	960	976	-	12.0918	4.68e-06	0.0161	GGGGCCCTGGGCAAAAG
KLF10	CISBP	PADI2	1476	1497	+	8.67347	4.68e-06	0.0144	CCCCCTCCCGCGTCCCTCCCCA
MAFF	hTFtarget	PADI2	1864	1879	+	14.5556	4.68e-06	0.0146	CTGCTGACGTCACCCA
CTCF	hTFtarget	PADI2	1810	1827	-	14.2449	4.69e-06	0.0139	CCCGCCCCCAGCTGCCCG
Zbtb7b	TRANSFAC	PADI2	1288	1302	-	14.5658	4.69e-06	0.0163	CTGCCCCCCTAAAGC
ZNF140	CISBP	PADI2	1143	1156	+	11.8878	4.69e-06	0.0185	TTCAATTCCGCCCC
ZNF548	CISBP	PADI2	1773	1793	-	14.5138	4.69e-06	0.00361	CCAGCCGCCCCTCTGGGCGCC
ZNF740	CISBP	PADI2	1242	1254	+	14.6881	4.7e-06	0.00726	CCCCCCTCCCCAC
ZNF281	hTFtarget	PADI2	1819	1830	-	14.3776	4.71e-06	0.00746	CCGCCCGCCCCC
EGR2	hTFtarget	PADI2	1811	1828	+	14.5403	4.74e-06	0.00787	GGGCAGCTGGGGGCGGGC
SP1	hTFtarget	PADI2	1947	1961	+	13.2857	4.74e-06	0.00827	GCTGCCCCGCCCACC
ZNF605	CISBP	PADI2	143	163	+	14.6937	4.77e-06	0.00866	TGCCTGGTTTTCTCTCTCCCC
ZNF880	CISBP	PADI2	541	567	+	14.0909	4.8e-06	0.00556	CTTCCCCCTTCCCCAGCTGCGTGCCTC
ZNF383	CISBP	PADI2	764	790	+	12.1743	4.83e-06	0.00212	CCCCTCCAGCCTGCAACCTCTGCCCTC
KLF5	hTFtarget	PADI2	1731	1740	+	15.1633	4.83e-06	0.00574	TCCCCGCCCC
NHLH1	hTFtarget	PADI2	587	598	-	15.0122	4.83e-06	0.0043	GCCCAGCTGCTC
SP2	hTFtarget	PADI2	1820	1828	+	15.6742	4.84e-06	0.00796	GGGGCGGGC
Sp1	CISBP	PADI2	132	140	+	14.5	4.84e-06	0.00452	GCCGCCCCC
SP2	hTFtarget	PADI2	1946	1962	+	13.7273	4.85e-06	0.0176	GGCTGCCCCGCCCACCG
NHLH1	hTFtarget	PADI2	584	601	+	13.7959	4.85e-06	0.0123	CAGGAGCAGCTGGGCTCT
ESRRA	hTFtarget	PADI2	1209	1227	-	13.7041	4.86e-06	0.0186	GAATGTCAAGCCAAGGTGT
ZNF740	JASPAR	PADI2	1242	1254	+	14.6404	4.86e-06	0.00826	CCCCCCTCCCCAC
ZBTB18	hTFtarget	PADI2	587	598	-	15	4.86e-06	0.00407	GCCCAGCTGCTC
Zfp740	TRANSFAC	PADI2	515	524	+	14.0545	4.87e-06	0.0166	CACCCCCCAC
Zfp740	CISBP	PADI2	515	524	+	14.0161	4.87e-06	0.0166	CACCCCCCAC
ATF2	hTFtarget	PADI2	1866	1877	-	12.7879	4.87e-06	0.00743	GGTGACGTCAGC
ZNF320	CISBP	PADI2	705	728	+	13.6122	4.88e-06	0.00684	TTCACCCCATCCCACGGCTCCCAT
ZSCAN22	HOCOMOCO	PADI2	780	795	-	14.5364	4.89e-06	0.00702	TCTGAGAGGGCAGAGG
ZNF383	CISBP	PADI2	632	658	-	12.1376	4.91e-06	0.00212	ACCCAGATGCCTGACCCCAGCGGCCTC
RXRA	hTFtarget	PADI2	781	800	-	14.0806	4.91e-06	0.0165	GTGTTTCTGAGAGGGCAGAG
JUND	hTFtarget	PADI2	1867	1878	+	15.4862	4.93e-06	0.0103	CTGACGTCACCC
ZSCAN31	CISBP	PADI2	1290	1308	-	10.0204	4.94e-06	0.0193	GCCTAACTGCCCCCCTAAA
Sp2	HOCOMOCO	PADI2	1884	1905	+	14.2927	4.96e-06	0.00109	AAGCGGGGGGCGTGGCCACGCT
SP2	hTFtarget	PADI2	1884	1905	+	14.2927	4.96e-06	0.00109	AAGCGGGGGGCGTGGCCACGCT
Klf7	TRANSFAC	PADI2	1728	1743	+	15.1053	4.97e-06	0.00435	CTGTCCCCGCCCCTGT
Atf7	CISBP	PADI2	1868	1877	+	12.2277	4.97e-06	0.0189	TGACGTCACC
Nr1h4	HOCOMOCO	PADI2	1978	1996	+	14.432	4.98e-06	0.00977	CGGGGCGCGGGCCGCGGGC
NR1H4	hTFtarget	PADI2	1978	1996	+	14.432	4.98e-06	0.00975	CGGGGCGCGGGCCGCGGGC
Rfx2	HOCOMOCO	PADI2	116	137	-	14.3636	4.99e-06	0.016	GGCGGCTGCCAGGAGACGGGGG
Tead2	HOCOMOCO	PADI2	1220	1231	+	14.6571	5e-06	0.0199	TGACATTCCAGC
ZNF281	hTFtarget	PADI2	1459	1470	+	14.1633	5e-06	0.00574	TCCCCTCCACCC
PATZ1	hTFtarget	PADI2	1977	1988	+	15.0899	5e-06	0.00309	GCGGGGCGCGGG
SP2	hTFtarget	PADI2	1946	1962	+	13.7449	5.01e-06	0.0174	GGCTGCCCCGCCCACCG
TFAP2C	hTFtarget	PADI2	1757	1767	+	11.0081	5.01e-06	0.00688	TGCCCGCGGGG
Tfap2b	HOCOMOCO	PADI2	1916	1925	-	14.4494	5.02e-06	0.00382	GGCCGCGGGC
Tfap2b	HOCOMOCO	PADI2	1939	1948	+	14.4494	5.02e-06	0.00382	GGCCGCGGGC
Tfap2b	HOCOMOCO	PADI2	1987	1996	+	14.4494	5.02e-06	0.00382	GGCCGCGGGC
TFAP2B	hTFtarget	PADI2	1916	1925	-	14.4494	5.02e-06	0.00381	GGCCGCGGGC
TFAP2B	hTFtarget	PADI2	1939	1948	+	14.4494	5.02e-06	0.00381	GGCCGCGGGC
TFAP2B	hTFtarget	PADI2	1987	1996	+	14.4494	5.02e-06	0.00381	GGCCGCGGGC
NFIX	CISBP	PADI2	407	421	-	14.8469	5.02e-06	0.00868	GTGGCCTCCTGCCAA
Zfp37	TRANSFAC	PADI2	1063	1074	-	10.4262	5.03e-06	0.0194	CTGGGCTGCTGA
ZNF439	CISBP	PADI2	226	239	-	13.7857	5.03e-06	0.00874	ACGTCACCCGCTGG
KLF6	hTFtarget	PADI2	1725	1743	-	14.4545	5.07e-06	0.00391	ACAGGGGCGGGGACAGAGC
GLIS1	CISBP	PADI2	1477	1491	+	14.7959	5.09e-06	0.00807	CCCCTCCCGCGTCCC
PAX5	hTFtarget	PADI2	1898	1912	-	14.41	5.09e-06	0.0143	CCCGTCAAGCGTGGC
PATZ1	hTFtarget	PADI2	1950	1961	-	15.0449	5.11e-06	0.00309	GGTGGGCGGGGC
Sp2	HOCOMOCO	PADI2	100	121	-	14.2439	5.12e-06	0.00109	CGGGGGACAGCGGGCCCTGAGC
SP2	hTFtarget	PADI2	100	121	-	14.2439	5.12e-06	0.00109	CGGGGGACAGCGGGCCCTGAGC
DPRX	CISBP	PADI2	1038	1047	+	11.901	5.13e-06	0.0204	GATAATCCCC
CREB1	hTFtarget	PADI2	1866	1877	+	14.4796	5.15e-06	0.00921	GCTGACGTCACC
NFIX	CISBP	PADI2	1109	1123	-	14.7857	5.16e-06	0.00868	CTGGATGGATGCCAG
JUND	hTFtarget	PADI2	1865	1876	-	15.3486	5.16e-06	0.0103	GTGACGTCAGCA
CTCF	hTFtarget	PADI2	1812	1826	-	14.4898	5.16e-06	0.0153	CCGCCCCCAGCTGCC
NFIB	CISBP	PADI2	406	422	-	14.949	5.16e-06	0.00929	GGTGGCCTCCTGCCAAA
KLF7	JASPAR	PADI2	1951	1959	-	15.6517	5.17e-06	0.00539	TGGGCGGGG
KLF12	JASPAR	PADI2	1890	1898	+	15.7978	5.17e-06	0.00553	GGGGCGTGG
KLF14	JASPAR	PADI2	1890	1898	+	15.618	5.17e-06	0.00563	GGGGCGTGG
SP4	hTFtarget	PADI2	1244	1252	-	15.8539	5.17e-06	0.00717	GGGGAGGGG
SP1	hTFtarget	PADI2	1244	1252	-	16.0612	5.17e-06	0.00774	GGGGAGGGG
KLF12	CISBP	PADI2	1908	1922	-	14.6939	5.18e-06	0.00309	CGCGGGCCCGCCCGT
TCF12	hTFtarget	PADI2	588	597	+	14.2273	5.19e-06	0.00949	AGCAGCTGGG
CTCF	hTFtarget	PADI2	1813	1827	-	14.3469	5.2e-06	0.0132	CCCGCCCCCAGCTGC
KLF1	hTFtarget	PADI2	1909	1923	-	14.8673	5.22e-06	0.00537	CCGCGGGCCCGCCCG
Klf4	JASPAR	PADI2	1890	1899	+	15.8061	5.23e-06	0.00822	GGGGCGTGGC
KLF10	CISBP	PADI2	1890	1899	-	15.7706	5.23e-06	0.00817	GCCACGCCCC
KLF4	hTFtarget	PADI2	1890	1899	-	15.7706	5.23e-06	0.00817	GCCACGCCCC
RXRG	hTFtarget	PADI2	776	790	-	14.6263	5.23e-06	0.019	GAGGGCAGAGGTTGC
ZBTB43	CISBP	PADI2	64	83	+	13.1122	5.24e-06	0.019	AGTGCCGCCGGAGCAGCGCC
Zfp281	TRANSFAC	PADI2	1244	1254	-	14.2879	5.24e-06	0.00617	GTGGGGAGGGG
ATF6	hTFtarget	PADI2	230	241	+	14.8878	5.25e-06	0.0147	CGGGTGACGTGA
Sp4	TRANSFAC	PADI2	1949	1965	+	15.0921	5.27e-06	0.00584	TGCCCCGCCCACCGGCG
KLF15	hTFtarget	PADI2	1238	1249	+	13.8881	5.27e-06	0.00575	GCCACCCCCCTC
GLIS2	CISBP	PADI2	516	529	+	14.6735	5.27e-06	0.0173	ACCCCCCACCCAGC
Sp2	HOCOMOCO	PADI2	1481	1502	-	14.1951	5.28e-06	0.00109	CAGGGTGGGGAGGGACGCGGGA
SP2	hTFtarget	PADI2	1481	1502	-	14.1951	5.28e-06	0.00109	CAGGGTGGGGAGGGACGCGGGA
VEZF1	hTFtarget	PADI2	1148	1169	-	14.2569	5.29e-06	0.00242	TGAGGAGTGGCTGGGGGCGGAA
ZIC3	hTFtarget	PADI2	303	318	-	7.5	5.29e-06	0.0162	CGACCCCCTACTATGT
FOS	hTFtarget	PADI2	1866	1877	-	14.3878	5.29e-06	0.0195	GGTGACGTCAGC
MAFG	hTFtarget	PADI2	1864	1879	-	14.0101	5.3e-06	0.0103	TGGGTGACGTCAGCAG
Tcf12	HOCOMOCO	PADI2	588	597	+	14.1301	5.32e-06	0.00905	AGCAGCTGGG
ZNF432	CISBP	PADI2	1475	1504	+	12.8812	5.33e-06	0.00478	CCCCCCTCCCGCGTCCCTCCCCACCCTGCT
SRF	hTFtarget	PADI2	1418	1435	+	14.6447	5.33e-06	0.02	TTGCCATATATGAGTATG
Crem	HOCOMOCO	PADI2	1865	1875	+	14.7444	5.35e-06	0.0101	TGCTGACGTCA
CREM	hTFtarget	PADI2	1865	1875	+	14.7444	5.35e-06	0.0101	TGCTGACGTCA
RUNX3	hTFtarget	PADI2	1739	1748	+	14.3788	5.38e-06	0.0193	CCTGTGGTTT
OLIG3	CISBP	PADI2	1630	1639	+	14.0102	5.38e-06	0.0212	AACAGATGCT
JDP2	CISBP	PADI2	1866	1877	+	15.3673	5.4e-06	0.0135	GCTGACGTCACC
Lyl1	HOCOMOCO	PADI2	583	596	-	12.7015	5.41e-06	0.0206	CCAGCTGCTCCTGG
LYL1	hTFtarget	PADI2	583	596	-	12.7015	5.41e-06	0.0206	CCAGCTGCTCCTGG
Ctcfl	HOCOMOCO	PADI2	1812	1829	+	13.4848	5.42e-06	0.0156	GGCAGCTGGGGGCGGGCG
Nrf1	JASPAR	PADI2	87	101	-	14.3902	5.42e-06	0.012	GCGTGCTCCTGCGTG
ZNF34	CISBP	PADI2	850	864	+	14.6364	5.43e-06	0.0215	TCTGGCTTGGCTTCA
Rfx6	HOCOMOCO	PADI2	125	135	-	12.9274	5.44e-06	0.0191	CGGCTGCCAGG
CREB1	hTFtarget	PADI2	1866	1877	+	14.9694	5.45e-06	0.0128	GCTGACGTCACC
ZIM2	CISBP	PADI2	1718	1747	+	3.78571	5.45e-06	0.00904	TCCACTCGCTCTGTCCCCGCCCCTGTGGTT
SP2	hTFtarget	PADI2	1815	1829	-	14.8103	5.46e-06	0.00627	CGCCCGCCCCCAGCT
KLF16	CISBP	PADI2	1950	1959	+	13.3265	5.46e-06	0.00765	GCCCCGCCCA
Ascl1	HOCOMOCO	PADI2	1809	1822	-	15.0455	5.47e-06	0.00933	CCCCAGCTGCCCGG
NHLH1	hTFtarget	PADI2	1812	1821	-	15.0918	5.47e-06	0.00924	CCCAGCTGCC
NFIC	hTFtarget	PADI2	406	422	-	14.3788	5.49e-06	0.00973	GGTGGCCTCCTGCCAAA
Insm1	HOCOMOCO	PADI2	1151	1162	-	13.8163	5.51e-06	0.0149	TGGCTGGGGGCG
INSM1	hTFtarget	PADI2	1151	1162	-	13.8163	5.51e-06	0.0149	TGGCTGGGGGCG
ZNF565	CISBP	PADI2	1325	1342	+	11.2347	5.52e-06	0.0213	ATTTGGTCAGGAAGCTCC
Zfp281	CISBP	PADI2	1244	1258	+	13.8367	5.53e-06	0.00597	CCCCTCCCCACTTAC
Zfp641	TRANSFAC	PADI2	1492	1501	-	15.7377	5.53e-06	0.00939	AGGGTGGGGA
Twist2	JASPAR	PADI2	1812	1821	+	13.7021	5.53e-06	0.00376	GGCAGCTGGG
Twist2	JASPAR	PADI2	1812	1821	-	13.7021	5.53e-06	0.00376	CCCAGCTGCC
ZNF792	CISBP	PADI2	1916	1945	-	-7.68367	5.55e-06	0.00336	CGCGGCCTCCTCGCGCAGTGGGCCGCGGGC
SP1	hTFtarget	PADI2	1154	1168	+	14.4388	5.55e-06	0.00303	CCCCAGCCACTCCTC
NFIB	CISBP	PADI2	1108	1124	-	14.8163	5.57e-06	0.00929	CCTGGATGGATGCCAGG
Sp1	TRANSFAC	PADI2	1818	1830	+	14.5	5.58e-06	0.005	TGGGGGCGGGCGG
SP1	hTFtarget	PADI2	15	24	+	13.2477	5.59e-06	0.00962	AGGGCGGGGT
ZNF263	hTFtarget	PADI2	1477	1497	-	14.102	5.59e-06	0.0071	TGGGGAGGGACGCGGGAGGGG
KLF2	CISBP	PADI2	1949	1959	+	14.7857	5.6e-06	0.0046	TGCCCCGCCCA
SNAI2	hTFtarget	PADI2	164	173	+	15.0918	5.62e-06	0.021	TGCACCTGTG
ZNF28	CISBP	PADI2	1762	1779	-	13.7982	5.64e-06	0.00527	GGGCGCCCCTAGCCCCGC
ZSCAN31	HOCOMOCO	PADI2	1223	1240	-	14.2411	5.65e-06	0.0177	GGCAGTGGGGCTGGAATG
ZNF467	CISBP	PADI2	1486	1506	+	13.8283	5.66e-06	0.00261	CGTCCCTCCCCACCCTGCTCC
ZFP82	CISBP	PADI2	802	819	+	13.5918	5.66e-06	0.0219	TCACTTCTGGCCCCTTCT
Esr1	HOCOMOCO	PADI2	415	429	+	14.3788	5.66e-06	0.0214	AGGCCACCCTGCCTT
CTCF	hTFtarget	PADI2	1814	1829	-	14.398	5.68e-06	0.0172	CGCCCGCCCCCAGCTG
ATF4	hTFtarget	PADI2	1865	1878	-	13.2449	5.69e-06	0.0103	GGGTGACGTCAGCA
KLF4	hTFtarget	PADI2	517	527	+	14.7449	5.72e-06	0.00455	CCCCCCACCCA
HAND2	hTFtarget	PADI2	1609	1618	+	13.2286	5.73e-06	0.0194	CCCAGATGGC
ZNF419	CISBP	PADI2	1224	1244	+	11.6929	5.75e-06	0.0205	ATTCCAGCCCCACTGCCACCC
ATF3	hTFtarget	PADI2	1867	1877	-	13.9697	5.75e-06	0.00927	GGTGACGTCAG
CTCF	hTFtarget	PADI2	351	367	+	13.9694	5.76e-06	0.0148	GAGTCCCCTCTGGGGGC
Glis2	TRANSFAC	PADI2	306	321	-	14.561	5.77e-06	0.0201	TTTCGACCCCCTACTA
ZNF341	HOCOMOCO	PADI2	1476	1497	-	14.2114	5.79e-06	0.00915	TGGGGAGGGACGCGGGAGGGGG
ZNF267	CISBP	PADI2	1805	1825	-	14.3853	5.82e-06	0.00674	CGCCCCCAGCTGCCCGGCGCC
GLIS2	CISBP	PADI2	303	316	+	14.4388	5.83e-06	0.00797	ACATAGTAGGGGGT
ZNF432	CISBP	PADI2	1763	1792	-	12.6733	5.86e-06	0.00478	CAGCCGCCCCTCTGGGCGCCCCTAGCCCCG
ZNF460	CISBP	PADI2	1241	1252	+	14.7339	5.86e-06	0.00896	ACCCCCCTCCCC
ATF4	hTFtarget	PADI2	1865	1878	+	12.5918	5.86e-06	0.0121	TGCTGACGTCACCC
Zbtb7a	HOCOMOCO	PADI2	1472	1480	-	13.6061	5.9e-06	0.0206	GGGGGGCTC
ZBTB7A	hTFtarget	PADI2	1472	1480	-	13.6061	5.9e-06	0.0207	GGGGGGCTC
Zfx	CISBP	PADI2	1919	1927	-	9.83673	5.9e-06	0.00977	TGGGCCGCG
YY1	hTFtarget	PADI2	397	410	+	14.5204	5.9e-06	0.0235	CTCCACCATTTTGG
PATZ1	hTFtarget	PADI2	1474	1495	-	14.1111	5.91e-06	0.00192	GGGAGGGACGCGGGAGGGGGGC
RXRB	hTFtarget	PADI2	776	790	-	13.7551	5.92e-06	0.0217	GAGGGCAGAGGTTGC
NR2F1	hTFtarget	PADI2	776	790	-	14.3265	5.92e-06	0.0221	GAGGGCAGAGGTTGC
ZNF263	hTFtarget	PADI2	1232	1252	+	14.1224	5.93e-06	0.00451	CCCACTGCCACCCCCCTCCCC
Zbtb41	TRANSFAC	PADI2	969	979	+	13.2131	5.93e-06	0.0101	AGGGCCCCAGT
Nhlh1	HOCOMOCO	PADI2	547	566	+	12.8415	5.94e-06	0.0136	CCTTCCCCAGCTGCGTGCCT
ZNF468	CISBP	PADI2	1241	1252	+	13.6735	5.94e-06	0.0195	ACCCCCCTCCCC
NFIX	JASPAR	PADI2	406	422	+	14.6327	5.94e-06	0.00779	TTTGGCAGGAGGCCACC
Sp3	HOCOMOCO	PADI2	1233	1252	-	14.3028	5.94e-06	0.00175	GGGGAGGGGGGTGGCAGTGG
SP3	hTFtarget	PADI2	1233	1252	-	14.3028	5.94e-06	0.00175	GGGGAGGGGGGTGGCAGTGG
Nfyb	HOCOMOCO	PADI2	825	837	+	14.7705	5.98e-06	0.021	GGGCCAATCAGCC
NFYB	hTFtarget	PADI2	825	837	+	14.7705	5.98e-06	0.021	GGGCCAATCAGCC
ZBTB14	hTFtarget	PADI2	1951	1962	+	14.4909	5.99e-06	0.013	CCCCGCCCACCG
SP1	hTFtarget	PADI2	1233	1254	-	11.2879	5.99e-06	0.00142	GTGGGGAGGGGGGTGGCAGTGG
SP1	hTFtarget	PADI2	1482	1503	-	11.2879	5.99e-06	0.00142	GCAGGGTGGGGAGGGACGCGGG
Jdp2	TRANSFAC	PADI2	1864	1879	-	14.6447	6e-06	0.0119	TGGGTGACGTCAGCAG
CTCF	hTFtarget	PADI2	1810	1824	-	14.2347	6e-06	0.018	GCCCCCAGCTGCCCG
NFIX	CISBP	PADI2	406	422	+	14.6122	6e-06	0.00761	TTTGGCAGGAGGCCACC
ZBTB14	hTFtarget	PADI2	1979	1987	-	15.6327	6.02e-06	0.0134	CCGCGCCCC
PATZ1	hTFtarget	PADI2	1805	1826	+	14.0833	6.02e-06	0.00192	GGCGCCGGGCAGCTGGGGGCGG
Nfic	HOCOMOCO	PADI2	124	132	+	12.7879	6.03e-06	0.0219	TCCTGGCAG
Sp5	HOCOMOCO	PADI2	1231	1254	-	13.9545	6.03e-06	0.00189	GTGGGGAGGGGGGTGGCAGTGGGG
Jdp2	CISBP	PADI2	1868	1877	-	10.4554	6.07e-06	0.0241	GGTGACGTCA
ZNF16	JASPAR	PADI2	708	730	-	9.93548	6.08e-06	0.0225	GGATGGGAGCCGTGGGATGGGGT
ATF4	hTFtarget	PADI2	1865	1878	-	12.4796	6.1e-06	0.0121	GGGTGACGTCAGCA
ZNF548	CISBP	PADI2	1232	1252	+	14.0734	6.1e-06	0.00361	CCCACTGCCACCCCCCTCCCC
PAX5	hTFtarget	PADI2	1897	1912	-	14.3423	6.11e-06	0.0135	CCCGTCAAGCGTGGCC
Zfp281	TRANSFAC	PADI2	545	555	-	13.9545	6.11e-06	0.00617	TGGGGAAGGGG
ZNF692	CISBP	PADI2	270	282	-	14.7551	6.13e-06	0.0113	CAGGGGACCCACC
Nfkb2	HOCOMOCO	PADI2	202	212	-	14.4697	6.13e-06	0.0231	GGGGAAGTACC
NFKB2	hTFtarget	PADI2	202	212	-	14.4697	6.13e-06	0.0231	GGGGAAGTACC
THRB	hTFtarget	PADI2	776	790	-	14.3146	6.17e-06	0.0223	GAGGGCAGAGGTTGC
CTCF	hTFtarget	PADI2	1812	1826	-	12.2143	6.18e-06	0.0171	CCGCCCCCAGCTGCC
MAFG	hTFtarget	PADI2	1864	1879	+	13.5714	6.19e-06	0.0243	CTGCTGACGTCACCCA
Klf14	TRANSFAC	PADI2	1950	1959	-	14.3279	6.19e-06	0.0159	TGGGCGGGGC
CTCF	hTFtarget	PADI2	352	369	+	13.7959	6.2e-06	0.00823	AGTCCCCTCTGGGGGCCT
NFIC	hTFtarget	PADI2	406	422	-	14.7347	6.21e-06	0.0103	GGTGGCCTCCTGCCAAA
PLAG1	hTFtarget	PADI2	362	375	+	12.3571	6.21e-06	0.00867	GGGGGCCTCGGGGT
Rarg	HOCOMOCO	PADI2	101	118	-	13.904	6.23e-06	0.0217	GGGACAGCGGGCCCTGAG
RARG	hTFtarget	PADI2	101	118	-	13.904	6.23e-06	0.0217	GGGACAGCGGGCCCTGAG
FOSL2	hTFtarget	PADI2	1867	1876	-	13.3941	6.23e-06	0.0193	GTGACGTCAG
THRB	hTFtarget	PADI2	776	790	-	14.3028	6.25e-06	0.0226	GAGGGCAGAGGTTGC
E2F2	hTFtarget	PADI2	1820	1830	+	14.3776	6.29e-06	0.00658	GGGGCGGGCGG
ZIM2	CISBP	PADI2	1238	1267	+	3.27551	6.31e-06	0.00904	GCCACCCCCCTCCCCACTTACCCTGTGTAA
Sp5	HOCOMOCO	PADI2	545	568	-	13.8788	6.31e-06	0.00189	GGAGGCACGCAGCTGGGGAAGGGG
ZSCAN22	HOCOMOCO	PADI2	1462	1477	-	14.1273	6.32e-06	0.00702	GGGCTCAGGGTGGAGG
ZNF140	CISBP	PADI2	1143	1156	+	10.7347	6.33e-06	0.0246	TTCAATTCCGCCCC
YY2	hTFtarget	PADI2	397	410	+	13.2041	6.34e-06	0.0252	CTCCACCATTTTGG
CTCF	hTFtarget	PADI2	1810	1827	-	13.8571	6.37e-06	0.0194	CCCGCCCCCAGCTGCCCG
PPARD	hTFtarget	PADI2	776	791	-	13.2143	6.37e-06	0.0229	AGAGGGCAGAGGTTGC
Klf4	CISBP	PADI2	1949	1959	+	14.8776	6.39e-06	0.00882	TGCCCCGCCCA
MYOD1	hTFtarget	PADI2	163	175	+	14.4797	6.4e-06	0.019	CTGCACCTGTGAT
CTCF	hTFtarget	PADI2	1812	1826	-	14.3367	6.41e-06	0.0203	CCGCCCCCAGCTGCC
ZNF740	JASPAR	PADI2	512	524	+	14.1685	6.41e-06	0.00826	AGGCACCCCCCAC
ATF3	hTFtarget	PADI2	1866	1877	+	14.8776	6.42e-06	0.0157	GCTGACGTCACC
ZNF740	CISBP	PADI2	512	524	+	14.1468	6.43e-06	0.00726	AGGCACCCCCCAC
RFX5	hTFtarget	PADI2	467	481	+	14.2245	6.47e-06	0.0243	TCAGAAGTTACCAGG
RUNX1	hTFtarget	PADI2	1739	1748	-	14.3578	6.48e-06	0.0249	AAACCACAGG
ZNF660	CISBP	PADI2	170	187	+	13.7857	6.49e-06	0.0252	TGTGATGACCCATCCAGC
ZNF584	CISBP	PADI2	1396	1416	+	13.7339	6.49e-06	0.0257	ACTTTAAATACTGTGATGGAT
ZNF660	CISBP	PADI2	1186	1203	+	13.398	6.49e-06	0.0134	GCTCATTGCCCACCCTTC
NFIX	CISBP	PADI2	1108	1124	-	14.4082	6.5e-06	0.0105	CCTGGATGGATGCCAGG
NR2F1	hTFtarget	PADI2	776	790	-	13.8571	6.51e-06	0.0241	GAGGGCAGAGGTTGC
Tbx20	HOCOMOCO	PADI2	1058	1071	-	14.2121	6.51e-06	0.024	GGCTGCTGAGAGCT
PRDM9	CISBP	PADI2	1479	1502	+	13.8899	6.53e-06	0.00534	CCTCCCGCGTCCCTCCCCACCCTG
MSX2	hTFtarget	PADI2	1380	1397	+	13.5743	6.55e-06	0.026	TAATTGGAGGATAATCAC
Sp3	HOCOMOCO	PADI2	1154	1173	-	14.1651	6.56e-06	0.00175	GGAGTGAGGAGTGGCTGGGG
SP3	hTFtarget	PADI2	1154	1173	-	14.1651	6.56e-06	0.00175	GGAGTGAGGAGTGGCTGGGG
Tbx20	TRANSFAC	PADI2	1059	1071	-	14.1193	6.59e-06	0.0237	GGCTGCTGAGAGC
Zfp553	TRANSFAC	PADI2	1304	1315	-	12.0164	6.6e-06	0.0262	AGATACAGCCTA
ZNF519	CISBP	PADI2	124	138	+	13.6881	6.6e-06	0.00532	TCCTGGCAGCCGCCC
Klf15	HOCOMOCO	PADI2	1160	1178	-	13.7121	6.63e-06	0.00268	CGGGTGGAGTGAGGAGTGG
KLF15	hTFtarget	PADI2	1160	1178	-	13.7121	6.63e-06	0.00266	CGGGTGGAGTGAGGAGTGG
KLF6	hTFtarget	PADI2	1476	1494	-	14.1061	6.63e-06	0.00391	GGAGGGACGCGGGAGGGGG
KLF6	hTFtarget	PADI2	1481	1499	-	14.1061	6.63e-06	0.00391	GGTGGGGAGGGACGCGGGA
SNAI1	hTFtarget	PADI2	164	173	+	14.9184	6.64e-06	0.0244	TGCACCTGTG
Cbfb	HOCOMOCO	PADI2	1739	1749	+	13.6263	6.65e-06	0.0243	CCTGTGGTTTG
CBFB	hTFtarget	PADI2	1739	1749	+	13.6263	6.65e-06	0.0241	CCTGTGGTTTG
KLF11	hTFtarget	PADI2	1232	1253	+	8.96939	6.67e-06	0.01	CCCACTGCCACCCCCCTCCCCA
Klf1	JASPAR	PADI2	654	664	-	14.7424	6.67e-06	0.0162	AGACACACCCA
SP2	hTFtarget	PADI2	1820	1828	-	15.3394	6.67e-06	0.00707	GCCCGCCCC
MAZ	hTFtarget	PADI2	1950	1958	+	16.0918	6.67e-06	0.00653	GCCCCGCCC
PATZ1	hTFtarget	PADI2	16	23	-	15	6.67e-06	0.00744	CCCCGCCC
PATZ1	hTFtarget	PADI2	1732	1739	+	15	6.67e-06	0.00744	CCCCGCCC
PATZ1	hTFtarget	PADI2	1951	1958	+	15	6.67e-06	0.00744	CCCCGCCC
ZNF783	CISBP	PADI2	1918	1925	+	15.051	6.67e-06	0.00564	CCGCGGCC
ZNF783	CISBP	PADI2	1939	1946	-	15.051	6.67e-06	0.00564	CCGCGGCC
ZNF783	CISBP	PADI2	1987	1994	-	15.051	6.67e-06	0.00564	CCGCGGCC
Sp4	CISBP	PADI2	132	140	+	14.4898	6.67e-06	0.00643	GCCGCCCCC
Sp1	CISBP	PADI2	1952	1960	+	14.4796	6.67e-06	0.00467	CCCGCCCAC
KLF11	hTFtarget	PADI2	133	140	+	15.6224	6.67e-06	0.00693	CCGCCCCC
KLF11	hTFtarget	PADI2	1150	1157	+	15.6224	6.67e-06	0.00693	CCGCCCCC
KLF11	hTFtarget	PADI2	1819	1826	-	15.6224	6.67e-06	0.00693	CCGCCCCC
KLF11	hTFtarget	PADI2	133	140	+	15.3673	6.67e-06	0.00707	CCGCCCCC
KLF11	hTFtarget	PADI2	1150	1157	+	15.3673	6.67e-06	0.00707	CCGCCCCC
KLF11	hTFtarget	PADI2	1819	1826	-	15.3673	6.67e-06	0.00707	CCGCCCCC
KLF1	hTFtarget	PADI2	1733	1740	+	14.3028	6.67e-06	0.0101	CCCGCCCC
KLF1	hTFtarget	PADI2	1820	1827	-	14.3028	6.67e-06	0.0101	CCCGCCCC
ZNF93	CISBP	PADI2	720	758	+	13.5915	6.67e-06	0.0086	GGCTCCCATCCCCCAGCAGACTTATCCGCTTCCCGTGTA
Nr1h4	HOCOMOCO	PADI2	1231	1249	-	14.032	6.69e-06	0.00977	GAGGGGGGTGGCAGTGGGG
NR1H4	hTFtarget	PADI2	1231	1249	-	14.032	6.69e-06	0.00975	GAGGGGGGTGGCAGTGGGG
ZNF343	CISBP	PADI2	746	754	+	14.5816	6.69e-06	0.0108	CGCTTCCCG
ZNF343	CISBP	PADI2	1316	1324	+	14.5816	6.69e-06	0.0108	GGCTTCCCC
Tfap2a	CISBP	PADI2	1151	1162	-	14.4286	6.7e-06	0.0156	TGGCTGGGGGCG
Klf7	CISBP	PADI2	15	24	-	12.8469	6.74e-06	0.00772	ACCCCGCCCT
ZNF383	CISBP	PADI2	1713	1739	+	11.4495	6.75e-06	0.0025	GCGCATCCACTCGCTCTGTCCCCGCCC
ZKSCAN3	CISBP	PADI2	1788	1796	+	14.0894	6.78e-06	0.0217	GGCTGGCCC
JDP2	CISBP	PADI2	1866	1877	-	15.051	6.8e-06	0.0135	GGTGACGTCAGC
E2F1	hTFtarget	PADI2	1977	1991	+	14.398	6.8e-06	0.00532	GCGGGGCGCGGGCCG
ZNF180	CISBP	PADI2	1810	1830	-	13.4495	6.81e-06	0.00176	CCGCCCGCCCCCAGCTGCCCG
Tfap2a	TRANSFAC	PADI2	1151	1162	+	14.4828	6.83e-06	0.0173	CGCCCCCAGCCA
ZNF445	CISBP	PADI2	244	272	-	1.79592	6.84e-06	0.027	ACCTTCCTGGGGATCATGGAATCCAGCAC
ZNF571	CISBP	PADI2	68	82	+	13.6697	6.85e-06	0.0126	CCGCCGGAGCAGCGC
NHLH1	hTFtarget	PADI2	584	601	-	13.0918	6.85e-06	0.0123	AGAGCCCAGCTGCTCCTG
Srebf1	HOCOMOCO	PADI2	232	242	+	13.3394	6.88e-06	0.0207	GGTGACGTGAG
ZIC5	JASPAR	PADI2	303	318	-	12.2245	6.88e-06	0.0228	CGACCCCCTACTATGT
SP1	hTFtarget	PADI2	1819	1829	-	14.6346	6.9e-06	0.00802	CGCCCGCCCCC
ZNF554	CISBP	PADI2	1602	1622	-	14.0459	6.9e-06	0.0211	CTTAGCCATCTGGGTGTCTTC
JUNB	hTFtarget	PADI2	1866	1877	-	13.3571	6.91e-06	0.0123	GGTGACGTCAGC
NFIB	JASPAR	PADI2	404	424	-	12.9796	6.92e-06	0.00713	AGGGTGGCCTCCTGCCAAAAT
WT1	hTFtarget	PADI2	1478	1497	-	13.5303	6.93e-06	0.00437	TGGGGAGGGACGCGGGAGGG
FOXC2	hTFtarget	PADI2	1020	1031	+	14.08	6.94e-06	0.0276	GTCCACAAACAC
Znf281	HOCOMOCO	PADI2	539	553	-	10.8333	6.95e-06	0.0115	GGGAAGGGGGAAGGC
ZSCAN22	CISBP	PADI2	780	794	+	13.6939	6.97e-06	0.0122	CCTCTGCCCTCTCAG
ZNF320	CISBP	PADI2	97	120	+	12.9184	6.97e-06	0.00684	CACGCTCAGGGCCCGCTGTCCCCC
ZBTB17	hTFtarget	PADI2	1228	1246	-	13.955	6.98e-06	0.00816	GGGGGTGGCAGTGGGGCTG
Zic2	TRANSFAC	PADI2	354	368	+	13.7692	6.98e-06	0.0177	TCCCCTCTGGGGGCC
KLF16	CISBP	PADI2	1238	1247	+	13.1735	6.99e-06	0.00765	GCCACCCCCC
ZNF660	CISBP	PADI2	170	187	+	13.2347	7e-06	0.0134	TGTGATGACCCATCCAGC
KLF7	JASPAR	PADI2	1890	1898	+	14.7753	7e-06	0.00547	GGGGCGTGG
KLF10	JASPAR	PADI2	1951	1959	-	14.618	7e-06	0.007	TGGGCGGGG
KLF12	JASPAR	PADI2	15	23	+	14.9326	7e-06	0.00553	AGGGCGGGG
SP4	hTFtarget	PADI2	1951	1959	-	15.5169	7e-06	0.00717	TGGGCGGGG
KLF1	hTFtarget	PADI2	15	23	+	15.3708	7e-06	0.00727	AGGGCGGGG
CTCF	hTFtarget	PADI2	352	367	+	13.85	7.01e-06	0.0162	AGTCCCCTCTGGGGGC
ATF3	hTFtarget	PADI2	232	242	+	14.7071	7.08e-06	0.0212	GGTGACGTGAG
THRA	hTFtarget	PADI2	604	627	+	12.3421	7.08e-06	0.0257	GCCGTCTCCTAATGTGGGCTCCCT
KLF12	HOCOMOCO	PADI2	1973	1983	+	14.2424	7.09e-06	0.00609	AAAGGCGGGGC
Prdm15	JASPAR	PADI2	142	156	-	14.1468	7.1e-06	0.0186	GAGAAAACCAGGCAA
E2F1	hTFtarget	PADI2	1479	1493	-	14.3469	7.11e-06	0.00532	GAGGGACGCGGGAGG
SP4	hTFtarget	PADI2	1947	1963	+	11.2	7.11e-06	0.0118	GCTGCCCCGCCCACCGG
KLF2	CISBP	PADI2	1949	1959	+	14.0918	7.11e-06	0.0069	TGCCCCGCCCA
KLF2	JASPAR	PADI2	1949	1959	+	14.1273	7.11e-06	0.00741	TGCCCCGCCCA
Sp1	HOCOMOCO	PADI2	1488	1511	-	12.7339	7.11e-06	0.00146	CTGGAGGAGCAGGGTGGGGAGGGA
ZNF263	hTFtarget	PADI2	88	108	-	14.5	7.12e-06	0.0102	GCCCTGAGCGTGCTCCTGCGT
GLIS2	CISBP	PADI2	186	199	+	14.0408	7.14e-06	0.00797	GCTTCGGTGGGGGT
SNAI2	hTFtarget	PADI2	164	173	+	14.8163	7.14e-06	0.0264	TGCACCTGTG
SNAI2	hTFtarget	PADI2	164	173	+	15.2755	7.14e-06	0.0259	TGCACCTGTG
NR2F6	hTFtarget	PADI2	776	790	-	10.8265	7.15e-06	0.0258	GAGGGCAGAGGTTGC
Zfp641	TRANSFAC	PADI2	1192	1201	-	15.1311	7.15e-06	0.00939	AGGGTGGGCA
CREB1	hTFtarget	PADI2	1866	1877	-	14.5204	7.16e-06	0.0128	GGTGACGTCAGC
NHLH1	hTFtarget	PADI2	584	601	-	13.0102	7.17e-06	0.0112	AGAGCCCAGCTGCTCCTG
ATF2	hTFtarget	PADI2	1866	1876	+	14.0202	7.17e-06	0.0138	GCTGACGTCAC
Sp1	TRANSFAC	PADI2	13	25	+	14.1974	7.18e-06	0.005	AAAGGGCGGGGTG
SP1	hTFtarget	PADI2	1947	1961	+	13.7143	7.2e-06	0.0124	GCTGCCCCGCCCACC
ESR1	hTFtarget	PADI2	410	429	+	13.871	7.22e-06	0.0161	GCAGGAGGCCACCCTGCCTT
Atf2	CISBP	PADI2	1868	1877	-	11.114	7.23e-06	0.0288	GGTGACGTCA
JUNB	hTFtarget	PADI2	1866	1877	+	13.3469	7.24e-06	0.0134	GCTGACGTCACC
Klf8	TRANSFAC	PADI2	1909	1918	+	5.31148	7.25e-06	0.0218	CGGGCGGGCC
NFIX	CISBP	PADI2	1108	1124	-	14.2653	7.25e-06	0.00761	CCTGGATGGATGCCAGG
EGR2	hTFtarget	PADI2	1154	1171	-	13.9435	7.27e-06	0.00805	AGTGAGGAGTGGCTGGGG
Zfp770	TRANSFAC	PADI2	1491	1500	-	15.0656	7.28e-06	0.0208	GGGTGGGGAG
PAX6	hTFtarget	PADI2	1948	1957	+	14.3367	7.29e-06	0.0197	CTGCCCCGCC
Sp2	HOCOMOCO	PADI2	1973	1994	+	13.6748	7.3e-06	0.00137	AAAGGCGGGGCGCGGGCCGCGG
SP2	hTFtarget	PADI2	1973	1994	+	13.6748	7.3e-06	0.00137	AAAGGCGGGGCGCGGGCCGCGG
ZNF776	CISBP	PADI2	628	648	-	12.7156	7.31e-06	0.011	CTGACCCCAGCGGCCTCCTTG
NFIX	JASPAR	PADI2	1108	1124	-	14.2449	7.32e-06	0.00779	CCTGGATGGATGCCAGG
NR2F1	hTFtarget	PADI2	776	790	-	12.1064	7.32e-06	0.0275	GAGGGCAGAGGTTGC
Zfp281	TRANSFAC	PADI2	1460	1470	-	13.7424	7.33e-06	0.00617	GGGTGGAGGGG
NKX3-2	hTFtarget	PADI2	1250	1259	-	13.5612	7.34e-06	0.0292	GGTAAGTGGG
YY2	hTFtarget	PADI2	397	410	+	12.0612	7.34e-06	0.0291	CTCCACCATTTTGG
Sohlh2	CISBP	PADI2	1522	1531	-	10.91	7.34e-06	0.0213	AGCCCGTGCT
Klf4	JASPAR	PADI2	15	24	+	14.5306	7.35e-06	0.00822	AGGGCGGGGT
KLF10	CISBP	PADI2	15	24	-	14.4862	7.35e-06	0.00817	ACCCCGCCCT
KLF4	hTFtarget	PADI2	15	24	-	14.4862	7.35e-06	0.00817	ACCCCGCCCT
CTCF	hTFtarget	PADI2	352	367	+	13.9898	7.35e-06	0.0236	AGTCCCCTCTGGGGGC
ZNF740	CISBP	PADI2	1948	1960	+	13.5	7.36e-06	0.0143	CTGCCCCGCCCAC
PAX5	hTFtarget	PADI2	1897	1911	-	13.8515	7.37e-06	0.0224	CCGTCAAGCGTGGCC
NFIB	CISBP	PADI2	406	422	+	14.5204	7.37e-06	0.00755	TTTGGCAGGAGGCCACC
MAFA	hTFtarget	PADI2	1864	1879	+	13.9362	7.37e-06	0.0261	CTGCTGACGTCACCCA
ZIC5	CISBP	PADI2	303	318	-	12.3673	7.37e-06	0.0222	CGACCCCCTACTATGT
GLIS2	JASPAR	PADI2	304	317	-	13.4483	7.38e-06	0.0227	GACCCCCTACTATG
ZNF740	JASPAR	PADI2	515	524	+	14.4128	7.4e-06	0.0202	CACCCCCCAC
ZNF740	CISBP	PADI2	515	524	+	14.3821	7.4e-06	0.02	CACCCCCCAC
Zfx	CISBP	PADI2	1985	1993	+	9.81633	7.4e-06	0.00977	CGGGCCGCG
Zbtb14	CISBP	PADI2	1448	1456	-	9.63095	7.4e-06	0.0212	CACGCGCAC
SP1	hTFtarget	PADI2	1732	1741	+	14.1573	7.41e-06	0.00705	CCCCGCCCCT
ZNF605	CISBP	PADI2	1480	1500	+	14.1261	7.42e-06	0.00897	CTCCCGCGTCCCTCCCCACCC
Bcl6	CISBP	PADI2	1612	1641	-	13.9902	7.43e-06	0.0139	TGAGCATCTGTTCTTGTTTCTTAGCCATCT
ZNF134	CISBP	PADI2	224	238	-	14.102	7.46e-06	0.0258	CGTCACCCGCTGGGG
CREB5	CISBP	PADI2	1866	1877	-	14.7755	7.48e-06	0.016	GGTGACGTCAGC
BHLHE22	JASPAR	PADI2	1812	1821	+	13.9592	7.48e-06	0.0051	GGCAGCTGGG
BHLHE22	JASPAR	PADI2	1812	1821	-	13.9592	7.48e-06	0.0051	CCCAGCTGCC
OSR2	HOCOMOCO	PADI2	584	599	-	13.9541	7.49e-06	0.0252	AGCCCAGCTGCTCCTG
CTCF	hTFtarget	PADI2	1953	1967	+	13.5229	7.55e-06	0.0133	CCGCCCACCGGCGGC
TFAP2A	hTFtarget	PADI2	1151	1162	-	14.0306	7.55e-06	0.0175	TGGCTGGGGGCG
ZNF740	CISBP	PADI2	1242	1254	+	13.422	7.56e-06	0.00952	CCCCCCTCCCCAC
GLIS2	CISBP	PADI2	304	317	-	13.449	7.57e-06	0.0219	GACCCCCTACTATG
CTCF	hTFtarget	PADI2	126	142	+	13.169	7.58e-06	0.0162	CTGGCAGCCGCCCCCTT
Zfx	HOCOMOCO	PADI2	1929	1947	-	14.2273	7.58e-06	0.0119	CCCGCGGCCTCCTCGCGCA
Klf15	HOCOMOCO	PADI2	1227	1245	-	13.4697	7.59e-06	0.00272	GGGGTGGCAGTGGGGCTGG
KLF15	hTFtarget	PADI2	1227	1245	-	13.4697	7.59e-06	0.0027	GGGGTGGCAGTGGGGCTGG
KLF4	hTFtarget	PADI2	15	24	+	14.8788	7.59e-06	0.0087	AGGGCGGGGT
PRDM9	CISBP	PADI2	1223	1246	+	13.6147	7.6e-06	0.00534	CATTCCAGCCCCACTGCCACCCCC
KLF15	hTFtarget	PADI2	1908	1918	-	14.8462	7.61e-06	0.00406	GGCCCGCCCGT
Zfp672	TRANSFAC	PADI2	1980	1993	+	11.5246	7.62e-06	0.0111	GGGCGCGGGCCGCG
TFAP2A	hTFtarget	PADI2	1151	1162	+	14.0545	7.62e-06	0.0179	CGCCCCCAGCCA
Srebf2	HOCOMOCO	PADI2	1488	1500	-	13.0182	7.62e-06	0.0118	GGGTGGGGAGGGA
SREBF2	hTFtarget	PADI2	1488	1500	-	13.0182	7.62e-06	0.0118	GGGTGGGGAGGGA
Klf4	CISBP	PADI2	15	25	-	14.6633	7.63e-06	0.00882	CACCCCGCCCT
Sp1	HOCOMOCO	PADI2	1239	1262	-	12.5968	7.65e-06	0.00146	CAGGGTAAGTGGGGAGGGGGGTGG
Sp4	TRANSFAC	PADI2	1814	1830	-	14.4605	7.65e-06	0.00636	CCGCCCGCCCCCAGCTG
Zfp410	TRANSFAC	PADI2	874	890	+	14.4146	7.66e-06	0.0295	GGGTCTGGGATGGGGAT
Sp3	HOCOMOCO	PADI2	1969	1988	+	13.945	7.66e-06	0.00175	CGATAAAGGCGGGGCGCGGG
SP3	hTFtarget	PADI2	1969	1988	+	13.945	7.66e-06	0.00175	CGATAAAGGCGGGGCGCGGG
Sp5	HOCOMOCO	PADI2	539	562	-	13.5606	7.67e-06	0.00194	ACGCAGCTGGGGAAGGGGGAAGGC
ATF7	CISBP	PADI2	1865	1878	-	13.7755	7.69e-06	0.0193	GGGTGACGTCAGCA
EGR2	hTFtarget	PADI2	1239	1248	+	11.8283	7.7e-06	0.0198	CCACCCCCCT
SP2	hTFtarget	PADI2	1487	1501	+	14.3103	7.71e-06	0.00665	GTCCCTCCCCACCCT
ZNF444	CISBP	PADI2	1238	1253	+	8.67347	7.71e-06	0.00551	GCCACCCCCCTCCCCA
ZNF701	JASPAR	PADI2	1488	1508	-	13.4954	7.71e-06	0.0125	GAGGAGCAGGGTGGGGAGGGA
NRL	CISBP	PADI2	1708	1720	+	13.6429	7.72e-06	0.0305	GGTCAGCGCATCC
Zfp281	TRANSFAC	PADI2	722	736	+	13.9756	7.75e-06	0.0079	CTCCCATCCCCCAGC
ZNF281	hTFtarget	PADI2	1815	1829	+	13.4091	7.76e-06	0.00764	AGCTGGGGGCGGGCG
KLF9	hTFtarget	PADI2	650	665	-	13.9837	7.77e-06	0.00768	GAGACACACCCAGATG
ZBTB7A	hTFtarget	PADI2	309	319	-	14.8878	7.78e-06	0.0276	TCGACCCCCTA
CTCF	hTFtarget	PADI2	1812	1826	-	13.6837	7.78e-06	0.0208	CCGCCCCCAGCTGCC
ZNF580	CISBP	PADI2	1464	1481	+	13.4242	7.8e-06	0.0268	TCCACCCTGAGCCCCCCT
SP8	JASPAR	PADI2	1238	1249	+	14.1184	7.81e-06	0.00912	GCCACCCCCCTC
CTCF	hTFtarget	PADI2	1953	1967	+	13.3571	7.81e-06	0.0114	CCGCCCACCGGCGGC
Sp3	HOCOMOCO	PADI2	1238	1257	-	13.9174	7.81e-06	0.00175	TAAGTGGGGAGGGGGGTGGC
SP3	hTFtarget	PADI2	1238	1257	-	13.9174	7.81e-06	0.00175	TAAGTGGGGAGGGGGGTGGC
Zic3	TRANSFAC	PADI2	354	368	+	13.5906	7.81e-06	0.0194	TCCCCTCTGGGGGCC
KLF10	CISBP	PADI2	1815	1829	-	14.1224	7.82e-06	0.00728	CGCCCGCCCCCAGCT
Klf3	HOCOMOCO	PADI2	1727	1745	-	14.0606	7.83e-06	0.00458	CCACAGGGGCGGGGACAGA
SP8	CISBP	PADI2	1238	1249	+	14.0714	7.84e-06	0.00893	GCCACCCCCCTC
ZNF740	JASPAR	PADI2	191	203	-	13.7865	7.84e-06	0.00826	CCGCACCCCCACC
ATF7	JASPAR	PADI2	1865	1878	+	13.7143	7.86e-06	0.0195	TGCTGACGTCACCC
JDP2	CISBP	PADI2	1866	1877	-	13.3036	7.87e-06	0.0137	GGTGACGTCAGC
MAFA	hTFtarget	PADI2	1864	1879	-	13.7677	7.9e-06	0.0137	TGGGTGACGTCAGCAG
CREB1	hTFtarget	PADI2	1866	1877	+	14.3434	7.91e-06	0.0202	GCTGACGTCACC
ATF3	hTFtarget	PADI2	1866	1877	-	14.4388	7.91e-06	0.0157	GGTGACGTCAGC
ZIC3	hTFtarget	PADI2	1474	1488	+	13.1143	7.93e-06	0.0164	GCCCCCCTCCCGCGT
PATZ1	hTFtarget	PADI2	1979	2000	+	13.6806	7.96e-06	0.00212	GGGGCGCGGGCCGCGGGCGGAC
Zfp281	CISBP	PADI2	1814	1828	-	13.102	7.96e-06	0.00597	GCCCGCCCCCAGCTG
Yy1	JASPAR	PADI2	400	411	-	14.1463	7.97e-06	0.0316	GCCAAAATGGTG
CTCF	hTFtarget	PADI2	350	367	+	13.7143	7.99e-06	0.018	AGAGTCCCCTCTGGGGGC
ZNF682	CISBP	PADI2	512	532	+	13.9592	7.99e-06	0.0109	AGGCACCCCCCACCCAGCCCG
ZNF740	CISBP	PADI2	191	203	-	13.7523	8e-06	0.00726	CCGCACCCCCACC
ZNF12	CISBP	PADI2	118	135	+	14.2018	8e-06	0.0211	CCCGTCTCCTGGCAGCCG
TFDP1	hTFtarget	PADI2	1948	1961	-	13.9268	8.01e-06	0.0136	GGTGGGCGGGGCAG
ZNF574	CISBP	PADI2	1778	1789	+	14.1919	8.01e-06	0.0263	CCAGAGGGGCGG
Zfp281	TRANSFAC	PADI2	191	205	-	13.9268	8.02e-06	0.0079	TACCGCACCCCCACC
VEZF1	hTFtarget	PADI2	1487	1508	-	13.6667	8.05e-06	0.00322	GAGGAGCAGGGTGGGGAGGGAC
CREB5	CISBP	PADI2	1866	1877	+	14.7143	8.06e-06	0.016	GCTGACGTCACC
Obox6	CISBP	PADI2	1039	1047	+	9.96575	8.06e-06	0.0321	ATAATCCCC
NHLH2	CISBP	PADI2	584	601	-	12.3673	8.07e-06	0.0113	AGAGCCCAGCTGCTCCTG
ZNF692	CISBP	PADI2	270	282	-	14.2245	8.07e-06	0.0118	CAGGGGACCCACC
ZIC3	hTFtarget	PADI2	1474	1488	+	13.1735	8.08e-06	0.0153	GCCCCCCTCCCGCGT
NR2F1	hTFtarget	PADI2	776	790	-	12.1122	8.08e-06	0.0295	GAGGGCAGAGGTTGC
ZNF740	CISBP	PADI2	1242	1254	+	13.4796	8.09e-06	0.0127	CCCCCCTCCCCAC
Sp2	HOCOMOCO	PADI2	1231	1252	-	13.5041	8.1e-06	0.0014	GGGGAGGGGGGTGGCAGTGGGG
SP2	hTFtarget	PADI2	1231	1252	-	13.5041	8.1e-06	0.0014	GGGGAGGGGGGTGGCAGTGGGG
KLF1	hTFtarget	PADI2	1952	1959	+	14.3061	8.13e-06	0.0147	CCCGCCCA
ZNF444	CISBP	PADI2	719	734	+	7.95918	8.15e-06	0.00559	CGGCTCCCATCCCCCA
PATZ1	hTFtarget	PADI2	1147	1168	-	13.6458	8.15e-06	0.00212	GAGGAGTGGCTGGGGGCGGAAT
Creb1	CISBP	PADI2	231	241	+	13.6837	8.17e-06	0.014	GGGTGACGTGA
ZBTB45	CISBP	PADI2	1441	1451	+	13.5556	8.18e-06	0.0302	GCCATAGGTGC
CREM	hTFtarget	PADI2	1866	1877	+	13.6577	8.2e-06	0.0221	GCTGACGTCACC
MAFF	hTFtarget	PADI2	1864	1879	+	13.6901	8.22e-06	0.0149	CTGCTGACGTCACCCA
SP1	hTFtarget	PADI2	1478	1499	-	10.5303	8.23e-06	0.00172	GGTGGGGAGGGACGCGGGAGGG
Sp1	TRANSFAC	PADI2	1890	1899	+	13.9605	8.23e-06	0.00532	GGGGCGTGGC
Sp5	HOCOMOCO	PADI2	1226	1249	-	13.4394	8.25e-06	0.00194	GAGGGGGGTGGCAGTGGGGCTGGA
Sp5	HOCOMOCO	PADI2	1470	1493	-	13.4394	8.25e-06	0.00194	GAGGGACGCGGGAGGGGGGCTCAG
ESRRA	hTFtarget	PADI2	1209	1227	-	11.1837	8.25e-06	0.03	GAATGTCAAGCCAAGGTGT
PROX1	CISBP	PADI2	1098	1109	-	13.3434	8.26e-06	0.0328	GGAGGTGTCTTG
ZBTB42	CISBP	PADI2	553	561	-	14.6531	8.26e-06	0.0272	CGCAGCTGG
ZBTB18	hTFtarget	PADI2	553	561	-	14.4184	8.26e-06	0.0269	CGCAGCTGG
Zbtb41	TRANSFAC	PADI2	544	552	-	14.8852	8.26e-06	0.0283	GGAAGGGGG
NHLH1	hTFtarget	PADI2	552	561	+	14.3455	8.3e-06	0.0151	CCCAGCTGCG
NHLH1	hTFtarget	PADI2	552	561	-	14.3163	8.3e-06	0.0157	CGCAGCTGGG
ZNF320	HOCOMOCO	PADI2	709	728	-	12.9091	8.32e-06	0.026	ATGGGAGCCGTGGGATGGGG
HKR1	CISBP	PADI2	1472	1492	+	14.0917	8.33e-06	0.0245	GAGCCCCCCTCCCGCGTCCCT
ZNF692	JASPAR	PADI2	919	928	+	14.6346	8.34e-06	0.0117	CGGGCCCACA
ZNF692	CISBP	PADI2	218	230	-	14.2347	8.37e-06	0.0113	GCTGGGGCCCAGA
Klf3	HOCOMOCO	PADI2	1974	1992	+	13.9545	8.38e-06	0.00458	AAGGCGGGGCGCGGGCCGC
MAZ	hTFtarget	PADI2	1813	1834	+	13.5493	8.38e-06	0.00284	GCAGCTGGGGGCGGGCGGAAAG
KLF17	CISBP	PADI2	14	25	-	13.8776	8.39e-06	0.0111	CACCCCGCCCTT
Sp1	HOCOMOCO	PADI2	540	563	-	12.4194	8.4e-06	0.00148	CACGCAGCTGGGGAAGGGGGAAGG
NHLH2	CISBP	PADI2	584	601	+	12.2755	8.41e-06	0.0113	CAGGAGCAGCTGGGCTCT
Tead4	CISBP	PADI2	1222	1231	-	12.8624	8.43e-06	0.0336	GCTGGAATGT
ESRRA	hTFtarget	PADI2	415	429	+	13.8687	8.45e-06	0.0311	AGGCCACCCTGCCTT
JDP2	CISBP	PADI2	1866	1877	+	12.8163	8.48e-06	0.0169	GCTGACGTCACC
FOS	hTFtarget	PADI2	1865	1878	+	13.2931	8.48e-06	0.0169	TGCTGACGTCACCC
WT1	hTFtarget	PADI2	1142	1161	-	13.1667	8.49e-06	0.00437	GGCTGGGGGCGGAATTGAAG
Tcf3	HOCOMOCO	PADI2	1811	1821	-	14.2424	8.5e-06	0.00875	CCCAGCTGCCC
TCF3	hTFtarget	PADI2	1811	1821	-	14.2424	8.5e-06	0.00875	CCCAGCTGCCC
NFIX	CISBP	PADI2	407	421	+	13.6429	8.51e-06	0.0142	TTGGCAGGAGGCCAC
KLF10	JASPAR	PADI2	1979	1987	+	14.1573	8.51e-06	0.007	GGGGCGCGG
KLF12	JASPAR	PADI2	1979	1987	+	14.809	8.51e-06	0.00553	GGGGCGCGG
SP2	hTFtarget	PADI2	15	23	+	14.9551	8.51e-06	0.0092	AGGGCGGGG
MAZ	hTFtarget	PADI2	518	526	+	14.3367	8.51e-06	0.00653	CCCCCACCC
Sp4	CISBP	PADI2	1889	1897	-	14.2857	8.51e-06	0.00643	CACGCCCCC
Sp1	CISBP	PADI2	1733	1741	+	14.4082	8.51e-06	0.00476	CCCGCCCCT
ZNF148	hTFtarget	PADI2	1458	1469	+	13.9184	8.52e-06	0.00726	GTCCCCTCCACC
CTCF	hTFtarget	PADI2	351	368	+	13.5918	8.56e-06	0.0264	GAGTCCCCTCTGGGGGCC
MAFF	hTFtarget	PADI2	1864	1879	-	13.6667	8.56e-06	0.0146	TGGGTGACGTCAGCAG
ZNF274	hTFtarget	PADI2	837	851	-	12.9431	8.57e-06	0.0339	GATAATTCACAAAGG
Insm1	HOCOMOCO	PADI2	542	553	-	12.5306	8.57e-06	0.0149	GGGAAGGGGGAA
INSM1	hTFtarget	PADI2	542	553	-	12.5306	8.57e-06	0.0149	GGGAAGGGGGAA
NR2C2	hTFtarget	PADI2	777	790	-	13.3761	8.58e-06	0.0311	GAGGGCAGAGGTTG
FOS	hTFtarget	PADI2	1866	1877	+	13.7475	8.58e-06	0.0158	GCTGACGTCACC
SP1	hTFtarget	PADI2	13	34	+	10.4242	8.6e-06	0.00172	AAAGGGCGGGGTGATTGGGAGG
PAX9	JASPAR	PADI2	1111	1127	-	8.70909	8.6e-06	0.0282	TGTCCTGGATGGATGCC
FOSB	hTFtarget	PADI2	1866	1877	-	13.9192	8.6e-06	0.0325	GGTGACGTCAGC
ZNF682	CISBP	PADI2	1890	1900	-	12.8357	8.61e-06	0.0271	GGCCACGCCCC
JUND	hTFtarget	PADI2	39	53	-	14.5532	8.61e-06	0.019	TAGGATGAGATCATT
Jdp2	CISBP	PADI2	1866	1877	-	12.949	8.62e-06	0.0171	GGTGACGTCAGC
ZNF436	HOCOMOCO	PADI2	1672	1695	-	3.34848	8.62e-06	0.0124	GGGGGTGAGCCTTCTTAAAGGAGG
PATZ1	hTFtarget	PADI2	1731	1742	-	14.0899	8.65e-06	0.00418	CAGGGGCGGGGA
ZNF157	CISBP	PADI2	1860	1883	+	13.3273	8.69e-06	0.0309	TCAACTGCTGACGTCACCCAGACC
KLF14	CISBP	PADI2	193	205	-	13.8673	8.71e-06	0.0101	TACCGCACCCCCA
KLF5	hTFtarget	PADI2	514	527	-	13.9697	8.72e-06	0.01	TGGGTGGGGGGTGC
KLF12	CISBP	PADI2	1949	1959	+	13.5306	8.73e-06	0.0139	TGCCCCGCCCA
ZNF180	CISBP	PADI2	1163	1183	+	12.9908	8.74e-06	0.00176	CTCCTCACTCCACCCGTGCCA
Atoh1	HOCOMOCO	PADI2	588	596	+	14.6818	8.74e-06	0.0199	AGCAGCTGG
ATOH1	HOCOMOCO	PADI2	588	596	+	14.6818	8.74e-06	0.0199	AGCAGCTGG
ZNF730	CISBP	PADI2	1315	1323	-	14.2477	8.74e-06	0.0306	GGGAAGCCA
Zfp641	TRANSFAC	PADI2	1487	1496	-	14.4262	8.77e-06	0.00939	GGGGAGGGAC
CTCF	hTFtarget	PADI2	1812	1826	-	13.6224	8.77e-06	0.0287	CCGCCCCCAGCTGCC
ZNF692	CISBP	PADI2	218	230	-	14.0714	8.79e-06	0.0118	GCTGGGGCCCAGA
PBX3	hTFtarget	PADI2	1906	1916	+	13.0645	8.79e-06	0.0304	TGACGGGCGGG
SNAI3	JASPAR	PADI2	164	173	-	14.7273	8.79e-06	0.0343	CACAGGTGCA
SNAI3	CISBP	PADI2	164	173	+	14.6837	8.79e-06	0.0335	TGCACCTGTG
LIN28B	CISBP	PADI2	1931	1945	+	13.602	8.8e-06	0.027	CGCGAGGAGGCCGCG
ZNF273	CISBP	PADI2	584	600	-	13.8049	8.81e-06	0.027	GAGCCCAGCTGCTCCTG
ZNF444	CISBP	PADI2	719	734	+	8.32653	8.81e-06	0.00551	CGGCTCCCATCCCCCA
TEAD4	hTFtarget	PADI2	1222	1234	+	13.4242	8.82e-06	0.0351	ACATTCCAGCCCC
ATF3	hTFtarget	PADI2	1866	1877	+	14.3636	8.82e-06	0.0184	GCTGACGTCACC
CTCF	hTFtarget	PADI2	1810	1829	-	13.3776	8.83e-06	0.0269	CGCCCGCCCCCAGCTGCCCG
SP4	hTFtarget	PADI2	15	23	+	15.1236	8.83e-06	0.00717	AGGGCGGGG
KLF1	hTFtarget	PADI2	1890	1898	+	14.9101	8.83e-06	0.00727	GGGGCGTGG
ZNF776	CISBP	PADI2	1974	1994	-	12.3394	8.86e-06	0.011	CCGCGGCCCGCGCCCCGCCTT
ZIC4	CISBP	PADI2	1919	1933	+	13.1835	8.87e-06	0.0195	CGCGGCCCACTGCGC
KLF11	hTFtarget	PADI2	1232	1253	+	9.47959	8.88e-06	0.0103	CCCACTGCCACCCCCCTCCCCA
Zfx	JASPAR	PADI2	1937	1950	-	14.3636	8.89e-06	0.026	CAGCCCGCGGCCTC
ZNF467	HOCOMOCO	PADI2	533	554	-	12.5918	8.91e-06	0.00343	GGGGAAGGGGGAAGGCCTGAGT
ZNF467	HOCOMOCO	PADI2	1476	1497	-	12.5918	8.91e-06	0.00343	TGGGGAGGGACGCGGGAGGGGG
FOSL1	hTFtarget	PADI2	1867	1876	-	13.2143	8.93e-06	0.034	GTGACGTCAG
BACH1	hTFtarget	PADI2	1862	1870	-	15.2245	8.94e-06	0.0356	TCAGCAGTT
KLF12	CISBP	PADI2	1978	1992	-	13.8367	8.94e-06	0.00444	GCGGCCCGCGCCCCG
KLF4	hTFtarget	PADI2	1949	1960	+	13.8091	8.95e-06	0.00922	TGCCCCGCCCAC
KLF5	hTFtarget	PADI2	654	663	-	13.6789	8.95e-06	0.0106	GACACACCCA
SP1	hTFtarget	PADI2	1090	1099	-	12.9541	8.95e-06	0.0103	TGGGCAGGGT
ZNF281	hTFtarget	PADI2	1476	1487	+	13.5727	8.99e-06	0.00996	CCCCCTCCCGCG
ZNF281	hTFtarget	PADI2	538	552	-	13.1212	9e-06	0.00764	GGAAGGGGGAAGGCC
Zfx	JASPAR	PADI2	1937	1950	-	14.3636	9.01e-06	0.0258	CAGCCCGCGGCCTC
CTCFL	hTFtarget	PADI2	1814	1827	+	13.6504	9.01e-06	0.0227	CAGCTGGGGGCGGG
ZNF341	HOCOMOCO	PADI2	1459	1480	-	13.5772	9.02e-06	0.00915	GGGGGGCTCAGGGTGGAGGGGA
KLF4	hTFtarget	PADI2	15	25	-	13.8673	9.02e-06	0.0122	CACCCCGCCCT
ZNF529	CISBP	PADI2	1807	1833	-	9.86869	9.03e-06	0.00284	TTTCCGCCCGCCCCCAGCTGCCCGGCG
NHLH1	hTFtarget	PADI2	588	597	-	14.2653	9.04e-06	0.0102	CCCAGCTGCT
VSX2	hTFtarget	PADI2	1371	1382	+	10.6214	9.04e-06	0.036	AATTTATTTTAA
ZKSCAN1	hTFtarget	PADI2	305	314	+	14.6	9.05e-06	0.0346	ATAGTAGGGG
Sp3	HOCOMOCO	PADI2	1487	1506	-	13.7064	9.05e-06	0.00186	GGAGCAGGGTGGGGAGGGAC
SP3	hTFtarget	PADI2	1487	1506	-	13.7064	9.05e-06	0.00186	GGAGCAGGGTGGGGAGGGAC
SP4	hTFtarget	PADI2	1947	1963	+	11.2143	9.05e-06	0.0154	GCTGCCCCGCCCACCGG
ZNF774	CISBP	PADI2	1724	1741	+	13.7838	9.06e-06	0.0329	CGCTCTGTCCCCGCCCCT
ZNF682	JASPAR	PADI2	1887	1902	-	13.5854	9.06e-06	0.0263	GTGGCCACGCCCCCCG
ZNF23	CISBP	PADI2	1759	1777	-	11.2143	9.08e-06	0.0144	GCGCCCCTAGCCCCGCGGG
Ascl2	TRANSFAC	PADI2	584	600	-	13.8214	9.09e-06	0.0278	GAGCCCAGCTGCTCCTG
JUN	hTFtarget	PADI2	1866	1877	-	13.5408	9.11e-06	0.0173	GGTGACGTCAGC
CTCF	hTFtarget	PADI2	1812	1831	-	12.7041	9.12e-06	0.00717	TCCGCCCGCCCCCAGCTGCC
MAZ	hTFtarget	PADI2	534	555	-	13.4155	9.13e-06	0.00284	TGGGGAAGGGGGAAGGCCTGAG
Zic2	CISBP	PADI2	225	234	-	9.9932	9.13e-06	0.0299	ACCCGCTGGG
TFDP1	hTFtarget	PADI2	1478	1491	-	13.7724	9.14e-06	0.0136	GGGACGCGGGAGGG
KLF6	hTFtarget	PADI2	1949	1959	+	14.3265	9.15e-06	0.013	TGCCCCGCCCA
Zfp281	CISBP	PADI2	1477	1491	+	12.8163	9.16e-06	0.00597	CCCCTCCCGCGTCCC
ZNF740	CISBP	PADI2	1948	1960	+	13.5046	9.16e-06	0.00726	CTGCCCCGCCCAC
ZNF383	CISBP	PADI2	116	142	+	10.7706	9.17e-06	0.00298	CCCCCGTCTCCTGGCAGCCGCCCCCTT
ZNF30	CISBP	PADI2	1909	1923	-	9.75229	9.18e-06	0.00891	CCGCGGGCCCGCCCG
Zfp579	TRANSFAC	PADI2	361	375	+	-3.59016	9.18e-06	0.0177	TGGGGGCCTCGGGGT
PAX5	hTFtarget	PADI2	1112	1127	+	13.7838	9.18e-06	0.0135	GCATCCATCCAGGACA
ZNF740	CISBP	PADI2	1236	1248	+	13.0459	9.19e-06	0.00952	CTGCCACCCCCCT
ZNF444	CISBP	PADI2	1238	1253	+	7.62245	9.19e-06	0.00559	GCCACCCCCCTCCCCA
Sp5	HOCOMOCO	PADI2	1481	1504	-	13.2576	9.2e-06	0.00201	AGCAGGGTGGGGAGGGACGCGGGA
PRDM9	CISBP	PADI2	1480	1503	+	13.2661	9.2e-06	0.00534	CTCCCGCGTCCCTCCCCACCCTGC
PAX1	JASPAR	PADI2	1897	1913	+	11.6727	9.2e-06	0.0225	GGCCACGCTTGACGGGC
Arid5a	CISBP	PADI2	1263	1273	-	13.099	9.2e-06	0.0366	TCAATATTACA
CTCF	hTFtarget	PADI2	1812	1826	-	13.051	9.21e-06	0.0114	CCGCCCCCAGCTGCC
KLF12	HOCOMOCO	PADI2	14	24	+	13.7576	9.22e-06	0.00634	AAGGGCGGGGT
ATF3	hTFtarget	PADI2	1866	1877	-	14.2424	9.24e-06	0.0184	GGTGACGTCAGC
ZNF281	hTFtarget	PADI2	709	720	+	13.5455	9.24e-06	0.00996	CCCCATCCCACG
Nhlh1	HOCOMOCO	PADI2	583	602	+	11.878	9.25e-06	0.0136	CCAGGAGCAGCTGGGCTCTT
ASCL1	hTFtarget	PADI2	551	563	-	14.367	9.26e-06	0.00859	CACGCAGCTGGGG
PRDM9	JASPAR	PADI2	1229	1252	-	13.1651	9.3e-06	0.0106	GGGGAGGGGGGTGGCAGTGGGGCT
ZFP1	CISBP	PADI2	29	43	-	14.102	9.33e-06	0.037	TCATTATACCCTCCC
Vdr	JASPAR	PADI2	632	647	+	10.3443	9.33e-06	0.0323	GAGGCCGCTGGGGTCA
CREB1	hTFtarget	PADI2	232	240	+	13.2755	9.34e-06	0.0372	GGTGACGTG
CREB1	hTFtarget	PADI2	232	240	+	14.0408	9.34e-06	0.0322	GGTGACGTG
PAX1	CISBP	PADI2	1896	1912	-	12.949	9.35e-06	0.0303	CCCGTCAAGCGTGGCCA
SNAI1	hTFtarget	PADI2	161	175	+	14.3061	9.39e-06	0.0309	CCCTGCACCTGTGAT
ZIC4	CISBP	PADI2	303	317	-	13.949	9.39e-06	0.0329	GACCCCCTACTATGT
ZNF141	CISBP	PADI2	1441	1464	+	12.3265	9.42e-06	0.0177	GCCATAGGTGCGCGTGTGTCCCCT
PATZ1	hTFtarget	PADI2	1475	1496	-	13.4306	9.43e-06	0.00225	GGGGAGGGACGCGGGAGGGGGG
CTCF	hTFtarget	PADI2	1813	1829	-	13.0816	9.44e-06	0.0155	CGCCCGCCCCCAGCTGC
CTCF	hTFtarget	PADI2	1954	1968	+	13.4184	9.45e-06	0.0138	CGCCCACCGGCGGCC
ZNF770	HOCOMOCO	PADI2	1483	1504	-	12.6061	9.48e-06	0.0109	AGCAGGGTGGGGAGGGACGCGG
KLF17	CISBP	PADI2	1889	1900	-	13.7857	9.48e-06	0.0111	GGCCACGCCCCC
Zfp526	TRANSFAC	PADI2	1236	1247	-	13.8689	9.5e-06	0.0318	GGGGGGTGGCAG
ZNF529	CISBP	PADI2	1455	1481	+	9.72727	9.51e-06	0.00284	TGTGTCCCCTCCACCCTGAGCCCCCCT
Tcf12	JASPAR	PADI2	1812	1822	+	14.4286	9.53e-06	0.032	GGCAGCTGGGG
JUND	hTFtarget	PADI2	36	50	+	14.4043	9.55e-06	0.019	TATAATGATCTCATC
PAX1	CISBP	PADI2	1897	1913	-	11.9286	9.56e-06	0.0266	GCCCGTCAAGCGTGGCC
CTCF	hTFtarget	PADI2	1052	1086	+	11.5413	9.57e-06	0.0211	CTTCAGAGCTCTCAGCAGCCCAGTGGGGGTCTTCA
CTCF	hTFtarget	PADI2	1812	1826	-	13.2653	9.58e-06	0.0189	CCGCCCCCAGCTGCC
Atf1	HOCOMOCO	PADI2	233	242	+	14.4494	9.6e-06	0.0118	GTGACGTGAG
KLF10	CISBP	PADI2	1731	1745	+	13.8163	9.6e-06	0.00728	TCCCCGCCCCTGTGG
ZNF281	hTFtarget	PADI2	1487	1498	+	12.7143	9.62e-06	0.00829	GTCCCTCCCCAC
SP4	hTFtarget	PADI2	1240	1254	+	13.8367	9.63e-06	0.00794	CACCCCCCTCCCCAC
Klf8	CISBP	PADI2	15	24	-	11.3434	9.63e-06	0.0121	ACCCCGCCCT
ZNF467	CISBP	PADI2	1498	1509	+	13.3776	9.63e-06	0.0114	CCCTGCTCCTCC
RXRA	hTFtarget	PADI2	776	790	-	13.4097	9.64e-06	0.0352	GAGGGCAGAGGTTGC
SP5	JASPAR	PADI2	1244	1253	+	14.102	9.65e-06	0.013	CCCCTCCCCA
ZNF23	CISBP	PADI2	1890	1908	-	11.0918	9.65e-06	0.0172	TCAAGCGTGGCCACGCCCC
ZSCAN5	CISBP	PADI2	1087	1104	+	13.6768	9.66e-06	0.0346	TCGACCCTGCCCAAGACA
NEUROG1	CISBP	PADI2	282	291	+	14.2551	9.67e-06	0.0169	GGCATATGCC
NEUROG1	CISBP	PADI2	282	291	-	14.2551	9.67e-06	0.0169	GGCATATGCC
FOSL2	hTFtarget	PADI2	1867	1876	+	13.3235	9.67e-06	0.0193	CTGACGTCAC
CTCF	hTFtarget	PADI2	354	368	+	13.3061	9.7e-06	0.0157	TCCCCTCTGGGGGCC
ATF7	CISBP	PADI2	1865	1878	+	13.1224	9.71e-06	0.0193	TGCTGACGTCACCC
OTX1	hTFtarget	PADI2	1039	1048	+	13.0707	9.71e-06	0.0387	ATAATCCCCT
Zfp740	TRANSFAC	PADI2	1236	1251	+	13.8049	9.74e-06	0.0195	CTGCCACCCCCCTCCC
SP1	hTFtarget	PADI2	724	733	+	14.0337	9.75e-06	0.00705	CCCATCCCCC
NFIA	CISBP	PADI2	407	421	-	11.449	9.75e-06	0.0199	GTGGCCTCCTGCCAA
Olig2	HOCOMOCO	PADI2	1803	1820	-	13.5152	9.77e-06	0.0114	CCAGCTGCCCGGCGCCAG
OLIG2	HOCOMOCO	PADI2	1803	1820	-	13.5152	9.77e-06	0.0114	CCAGCTGCCCGGCGCCAG
POU3F2	hTFtarget	PADI2	1380	1396	+	13.5918	9.77e-06	0.0388	TAATTGGAGGATAATCA
Plagl2	TRANSFAC	PADI2	884	895	-	3.81967	9.78e-06	0.019	GTGGGATCCCCA
ZNF740	CISBP	PADI2	512	524	+	12.898	9.79e-06	0.0143	AGGCACCCCCCAC
ZNF740	CISBP	PADI2	1951	1960	+	13.9174	9.8e-06	0.0207	CCCCGCCCAC
Elf5	HOCOMOCO	PADI2	536	552	-	13.7576	9.82e-06	0.0369	GGAAGGGGGAAGGCCTG
Sp5	TRANSFAC	PADI2	1731	1740	-	13	9.82e-06	0.014	GGGGCGGGGA
JUND	hTFtarget	PADI2	1866	1877	+	13.7347	9.82e-06	0.0195	GCTGACGTCACC
ATF7	JASPAR	PADI2	1865	1878	-	13.0714	9.83e-06	0.0195	GGGTGACGTCAGCA
TP53	hTFtarget	PADI2	333	352	+	6.5	9.86e-06	0.0385	AAAGGAATGCCCAGACAAGA
ZNF180	CISBP	PADI2	1476	1496	+	12.7615	9.88e-06	0.00176	CCCCCTCCCGCGTCCCTCCCC
ZNF454	JASPAR	PADI2	1791	1808	+	13.3252	9.88e-06	0.0122	TGGCCCTGCGTCCTGGCG
SNAI3	CISBP	PADI2	164	173	+	14.5	9.9e-06	0.0365	TGCACCTGTG
ZNF76	hTFtarget	PADI2	1490	1510	+	12.1897	9.91e-06	0.0329	CCTCCCCACCCTGCTCCTCCA
Tfap2a	CISBP	PADI2	1757	1766	+	11.9592	9.91e-06	0.0173	TGCCCGCGGG
CTCF	hTFtarget	PADI2	353	367	+	13.1939	9.93e-06	0.0187	GTCCCCTCTGGGGGC
EGR1	hTFtarget	PADI2	1951	1964	+	13.6992	9.95e-06	0.0197	CCCCGCCCACCGGC
Zbtb41	TRANSFAC	PADI2	272	282	+	11.5738	9.96e-06	0.0113	TGGGTCCCCTG
CREM	hTFtarget	PADI2	232	243	+	12.7172	9.97e-06	0.0102	GGTGACGTGAGG
SP4	hTFtarget	PADI2	1728	1742	+	13.7857	9.97e-06	0.00794	CTGTCCCCGCCCCTG
PAX9	CISBP	PADI2	1896	1912	-	13.7778	9.98e-06	0.0315	CCCGTCAAGCGTGGCCA
ZNF331	CISBP	PADI2	925	951	+	12.2143	9.98e-06	0.0172	CACAAGTCACAGGCTGAGCTCTGCAGG
Fev	HOCOMOCO	PADI2	746	755	-	11.9106	9.99e-06	0.0275	ACGGGAAGCG
FEV	hTFtarget	PADI2	746	755	-	11.9106	9.99e-06	0.0277	ACGGGAAGCG
NFYB	hTFtarget	PADI2	824	835	-	13.9756	1e-05	0.035	CTGATTGGCCCT
ZSCAN30	CISBP	PADI2	629	643	-	13.7798	1e-05	0.00836	CCCAGCGGCCTCCTT
JUND	hTFtarget	PADI2	1866	1876	+	12.4826	1e-05	0.0209	GCTGACGTCAC
SREBF1	hTFtarget	PADI2	232	242	+	13	1e-05	0.0307	GGTGACGTGAG
HINFP	hTFtarget	PADI2	94	112	-	1.78571	1e-05	0.0105	GCGGGCCCTGAGCGTGCTC
Sp1	TRANSFAC	PADI2	421	434	-	13.488	1.01e-05	0.00996	GTCAGAAGGCAGGG
Sp1	HOCOMOCO	PADI2	1478	1501	-	12.0726	1.01e-05	0.00157	AGGGTGGGGAGGGACGCGGGAGGG
SRF	hTFtarget	PADI2	1318	1335	+	13.7237	1.01e-05	0.02	CTTCCCCATTTGGTCAGG
ZNF574	CISBP	PADI2	352	371	+	13.6735	1.01e-05	0.0144	AGTCCCCTCTGGGGGCCTCG
Vdr	CISBP	PADI2	632	647	+	10.8776	1.01e-05	0.036	GAGGCCGCTGGGGTCA
ZBTB45	CISBP	PADI2	1441	1451	+	13.303	1.01e-05	0.0403	GCCATAGGTGC
PAX5	hTFtarget	PADI2	1112	1126	+	13.57	1.01e-05	0.0143	GCATCCATCCAGGAC
Prdm15	JASPAR	PADI2	474	488	-	13.6514	1.01e-05	0.0186	AGGAAGACCTGGTAA
Sp3	HOCOMOCO	PADI2	1974	1993	+	13.5413	1.01e-05	0.00192	AAGGCGGGGCGCGGGCCGCG
SP3	hTFtarget	PADI2	1974	1993	+	13.5413	1.01e-05	0.00192	AAGGCGGGGCGCGGGCCGCG
ESR1	hTFtarget	PADI2	99	118	+	13.371	1.01e-05	0.0161	CGCTCAGGGCCCGCTGTCCC
CTCF	hTFtarget	PADI2	353	367	+	13.1429	1.02e-05	0.0218	GTCCCCTCTGGGGGC
EGR2	hTFtarget	PADI2	1477	1494	-	13.4597	1.02e-05	0.00846	GGAGGGACGCGGGAGGGG
CTCF	hTFtarget	PADI2	353	367	+	13.2449	1.02e-05	0.0152	GTCCCCTCTGGGGGC
ZNF311	CISBP	PADI2	1979	1999	+	11.3367	1.02e-05	0.00822	GGGGCGCGGGCCGCGGGCGGA
ZNF529	CISBP	PADI2	1474	1500	+	9.52525	1.02e-05	0.00284	GCCCCCCTCCCGCGTCCCTCCCCACCC
CTCF	hTFtarget	PADI2	1812	1826	-	13.0612	1.03e-05	0.0179	CCGCCCCCAGCTGCC
Crx	JASPAR	PADI2	1039	1049	-	14.0172	1.03e-05	0.0408	AAGGGGATTAT
HSF1	hTFtarget	PADI2	806	820	-	13.6515	1.03e-05	0.0314	TAGAAGGGGCCAGAA
SP2	hTFtarget	PADI2	1969	1983	-	13.8793	1.03e-05	0.00708	GCCCCGCCTTTATCG
ZNF419	CISBP	PADI2	1089	1109	+	12.9636	1.03e-05	0.0404	GACCCTGCCCAAGACACCTCC
ZNF467	CISBP	PADI2	546	557	+	13.3061	1.03e-05	0.0114	CCCTTCCCCAGC
ZNF682	CISBP	PADI2	522	542	+	13.551	1.03e-05	0.0109	CACCCAGCCCGACTCAGGCCT
KLF10	JASPAR	PADI2	15	23	+	14.1461	1.03e-05	0.007	AGGGCGGGG
SP2	hTFtarget	PADI2	15	23	-	14.6697	1.03e-05	0.00822	CCCCGCCCT
Sp4	CISBP	PADI2	1952	1960	+	14.1633	1.03e-05	0.00643	CCCGCCCAC
Sp1	HOCOMOCO	PADI2	1470	1493	-	12.0242	1.03e-05	0.00157	GAGGGACGCGGGAGGGGGGCTCAG
CTCF	hTFtarget	PADI2	350	369	+	12.0642	1.03e-05	0.0188	AGAGTCCCCTCTGGGGGCCT
Klf3	HOCOMOCO	PADI2	1483	1501	-	13.6212	1.03e-05	0.00485	AGGGTGGGGAGGGACGCGG
VEZF1	hTFtarget	PADI2	1461	1482	-	13.3056	1.04e-05	0.00369	GAGGGGGGCTCAGGGTGGAGGG
Egr2	HOCOMOCO	PADI2	1153	1166	-	13.8182	1.04e-05	0.0155	GGAGTGGCTGGGGG
ZNF180	CISBP	PADI2	512	532	+	12.6697	1.04e-05	0.00176	AGGCACCCCCCACCCAGCCCG
NKX2-3	CISBP	PADI2	1250	1259	-	12.4082	1.04e-05	0.0393	GGTAAGTGGG
ZNF76	hTFtarget	PADI2	1490	1510	+	12.2143	1.04e-05	0.0343	CCTCCCCACCCTGCTCCTCCA
Klf14	TRANSFAC	PADI2	1731	1740	-	11.7705	1.04e-05	0.0159	GGGGCGGGGA
NFIC	hTFtarget	PADI2	406	421	+	13.8073	1.05e-05	0.0111	TTTGGCAGGAGGCCAC
NFYA	hTFtarget	PADI2	823	838	+	14	1.05e-05	0.0381	AAGGGCCAATCAGCCC
Nfia	HOCOMOCO	PADI2	1109	1123	-	13.26	1.05e-05	0.0186	CTGGATGGATGCCAG
NFIA	HOCOMOCO	PADI2	1109	1123	-	13.26	1.05e-05	0.0186	CTGGATGGATGCCAG
Sp2	HOCOMOCO	PADI2	1814	1835	+	13.0732	1.05e-05	0.00167	CAGCTGGGGGCGGGCGGAAAGT
SP2	hTFtarget	PADI2	1814	1835	+	13.0732	1.05e-05	0.00167	CAGCTGGGGGCGGGCGGAAAGT
JUND	hTFtarget	PADI2	1867	1877	-	12.4302	1.05e-05	0.0209	GGTGACGTCAG
Foxi1	HOCOMOCO	PADI2	826	837	-	13.8816	1.05e-05	0.0418	GGCTGATTGGCC
FOXI1	hTFtarget	PADI2	826	837	-	13.8816	1.05e-05	0.0418	GGCTGATTGGCC
Ptf1a	HOCOMOCO	PADI2	589	606	+	13.6545	1.05e-05	0.0114	GCAGCTGGGCTCTTGGCC
PTF1A	hTFtarget	PADI2	589	606	+	13.6545	1.05e-05	0.0114	GCAGCTGGGCTCTTGGCC
ZNF880	CISBP	PADI2	14	40	-	12.7	1.06e-05	0.008	TTATACCCTCCCAATCACCCCGCCCTT
JDP2	CISBP	PADI2	1866	1877	+	13.0306	1.06e-05	0.021	GCTGACGTCACC
LIN28B	CISBP	PADI2	1931	1945	+	13.1122	1.06e-05	0.0381	CGCGAGGAGGCCGCG
ZNF341	CISBP	PADI2	111	131	+	13.449	1.06e-05	0.00908	GCTGTCCCCCGTCTCCTGGCA
NR3C2	hTFtarget	PADI2	1001	1009	+	9.08772	1.06e-05	0.0424	TGGGAACAT
SRF	hTFtarget	PADI2	1418	1435	-	13.7245	1.06e-05	0.0422	CATACTCATATATGGCAA
Zfp711	CISBP	PADI2	219	228	+	10.8776	1.07e-05	0.0165	CTGGGCCCCA
Zfp711	CISBP	PADI2	219	228	-	10.8776	1.07e-05	0.0165	TGGGGCCCAG
XBP1	hTFtarget	PADI2	232	243	-	13.2121	1.07e-05	0.0115	CCTCACGTCACC
CTCF	hTFtarget	PADI2	352	366	+	13.3163	1.07e-05	0.0355	AGTCCCCTCTGGGGG
Olig2	JASPAR	PADI2	1812	1821	+	13.5778	1.07e-05	0.00869	GGCAGCTGGG
Olig2	JASPAR	PADI2	1812	1821	-	13.5778	1.07e-05	0.00869	CCCAGCTGCC
SPIC	CISBP	PADI2	1316	1329	-	13.6364	1.07e-05	0.0425	CAAATGGGGAAGCC
SPIC	JASPAR	PADI2	1316	1329	-	13.662	1.07e-05	0.0426	CAAATGGGGAAGCC
NFIC	hTFtarget	PADI2	406	422	+	11.0172	1.07e-05	0.0115	TTTGGCAGGAGGCCACC
SP1	hTFtarget	PADI2	1979	1987	+	14.3776	1.07e-05	0.01	GGGGCGCGG
NHLH2	CISBP	PADI2	548	565	+	11.7245	1.07e-05	0.0113	CTTCCCCAGCTGCGTGCC
JDP2	JASPAR	PADI2	1866	1877	-	13	1.07e-05	0.0214	GGTGACGTCAGC
CTCF	hTFtarget	PADI2	1812	1826	-	13.1429	1.08e-05	0.0152	CCGCCCCCAGCTGCC
CTCF	hTFtarget	PADI2	1812	1826	-	13.1939	1.08e-05	0.0216	CCGCCCCCAGCTGCC
ZFX	hTFtarget	PADI2	1936	1945	+	13.8788	1.08e-05	0.0347	GGAGGCCGCG
PPARD	hTFtarget	PADI2	776	791	-	11.2041	1.09e-05	0.0405	AGAGGGCAGAGGTTGC
ZNF320	JASPAR	PADI2	532	558	-	11.9888	1.09e-05	0.00826	AGCTGGGGAAGGGGGAAGGCCTGAGTC
Prdm16	HOCOMOCO	PADI2	356	365	-	13.3485	1.09e-05	0.0389	CCCCAGAGGG
KLF1	hTFtarget	PADI2	1726	1740	+	13.8469	1.09e-05	0.00816	CTCTGTCCCCGCCCC
CTCF	hTFtarget	PADI2	1954	1968	+	13.0816	1.09e-05	0.0157	CGCCCACCGGCGGCC
ZNF383	CISBP	PADI2	1480	1506	+	10.3761	1.09e-05	0.00315	CTCCCGCGTCCCTCCCCACCCTGCTCC
NFIX	CISBP	PADI2	406	422	+	13.3673	1.09e-05	0.0117	TTTGGCAGGAGGCCACC
Tfap2b	HOCOMOCO	PADI2	1152	1161	-	13.4494	1.09e-05	0.00476	GGCTGGGGGC
TFAP2B	hTFtarget	PADI2	1152	1161	-	13.4494	1.09e-05	0.00475	GGCTGGGGGC
Ctcfl	HOCOMOCO	PADI2	1950	1967	-	12.0303	1.1e-05	0.0158	GCCGCCGGTGGGCGGGGC
Atoh1	HOCOMOCO	PADI2	1812	1820	+	14.4697	1.1e-05	0.0199	GGCAGCTGG
ATOH1	HOCOMOCO	PADI2	1812	1820	+	14.4697	1.1e-05	0.0199	GGCAGCTGG
Mzf1	CISBP	PADI2	883	892	-	12.6735	1.1e-05	0.0412	GGATCCCCAT
CTCF	hTFtarget	PADI2	1811	1831	-	12.5918	1.1e-05	0.00997	TCCGCCCGCCCCCAGCTGCCC
Sp1	HOCOMOCO	PADI2	1810	1833	+	11.9032	1.1e-05	0.00157	CGGGCAGCTGGGGGCGGGCGGAAA
Zfp516	TRANSFAC	PADI2	331	341	+	14.0484	1.1e-05	0.0262	GTAAAGGAATG
ZNF770	HOCOMOCO	PADI2	770	791	-	12.3182	1.11e-05	0.0109	AGAGGGCAGAGGTTGCAGGCTG
PAX5	hTFtarget	PADI2	1898	1912	-	13.53	1.11e-05	0.0185	CCCGTCAAGCGTGGC
Rfx1	HOCOMOCO	PADI2	1941	1962	+	12.9091	1.11e-05	0.0141	CCGCGGGCTGCCCCGCCCACCG
RFX1	hTFtarget	PADI2	1941	1962	+	12.9091	1.11e-05	0.0145	CCGCGGGCTGCCCCGCCCACCG
KLF1	hTFtarget	PADI2	519	527	-	14.809	1.11e-05	0.00729	TGGGTGGGG
ZIC4	CISBP	PADI2	303	317	-	13.5204	1.11e-05	0.0344	GACCCCCTACTATGT
CTCF	hTFtarget	PADI2	1810	1827	-	13.0612	1.11e-05	0.0232	CCCGCCCCCAGCTGCCCG
KLF7	CISBP	PADI2	15	25	-	14.2245	1.11e-05	0.0092	CACCCCGCCCT
Zfp281	CISBP	PADI2	545	559	+	12.4082	1.11e-05	0.00597	CCCCTTCCCCAGCTG
Sp1	TRANSFAC	PADI2	1487	1496	-	13.4211	1.11e-05	0.006	GGGGAGGGAC
Bcl6	CISBP	PADI2	141	170	+	13.3922	1.11e-05	0.0139	TTTGCCTGGTTTTCTCTCTCCCCTGCACCT
CTCFL	hTFtarget	PADI2	348	367	+	12.844	1.11e-05	0.0151	CAAGAGTCCCCTCTGGGGGC
HAND2	hTFtarget	PADI2	648	657	-	13.0143	1.11e-05	0.0194	CCCAGATGCC
Plagl2	TRANSFAC	PADI2	884	895	+	2.13115	1.11e-05	0.019	TGGGGATCCCAC
ZIC4	JASPAR	PADI2	303	317	-	13.5192	1.12e-05	0.038	GACCCCCTACTATGT
ZNF597	CISBP	PADI2	397	410	+	12.6224	1.12e-05	0.0439	CTCCACCATTTTGG
Zfp579	TRANSFAC	PADI2	20	34	+	-4.60656	1.12e-05	0.0177	GGGGTGATTGGGAGG
SPI1	hTFtarget	PADI2	1313	1329	-	13.3939	1.12e-05	0.0435	CAAATGGGGAAGCCAGA
KLF10	JASPAR	PADI2	1950	1960	+	13.9184	1.12e-05	0.0138	GCCCCGCCCAC
TFAP2A	hTFtarget	PADI2	1758	1766	+	11.5921	1.12e-05	0.0102	GCCCGCGGG
Tfap2a	CISBP	PADI2	1988	1997	-	11.898	1.12e-05	0.0173	CGCCCGCGGC
PATZ1	hTFtarget	PADI2	1230	1251	-	13.1736	1.12e-05	0.00247	GGGAGGGGGGTGGCAGTGGGGC
KLF15	hTFtarget	PADI2	1979	1993	-	13.5	1.12e-05	0.00578	CGCGGCCCGCGCCCC
ZNF527	CISBP	PADI2	153	173	+	13.4	1.12e-05	0.0355	TCTCTCTCCCCTGCACCTGTG
Klf7	TRANSFAC	PADI2	15	24	+	4.11475	1.12e-05	0.0101	AGGGCGGGGT
Prdm5	HOCOMOCO	PADI2	253	267	-	13.6364	1.13e-05	0.0261	CCTGGGGATCATGGA
Zbtb7b	TRANSFAC	PADI2	1278	1292	-	13.6447	1.13e-05	0.0196	AAAGCCCCCAACAAT
Ascl1	CISBP	PADI2	550	561	-	11.3273	1.13e-05	0.014	CGCAGCTGGGGA
CTCF	hTFtarget	PADI2	1812	1827	-	13.2571	1.13e-05	0.0162	CCCGCCCCCAGCTGCC
Sp3	HOCOMOCO	PADI2	1231	1250	-	13.3761	1.13e-05	0.002	GGAGGGGGGTGGCAGTGGGG
SP3	hTFtarget	PADI2	1231	1250	-	13.3761	1.13e-05	0.002	GGAGGGGGGTGGCAGTGGGG
KLF2	CISBP	PADI2	517	527	+	14.1531	1.14e-05	0.00699	CCCCCCACCCA
NHLH1	hTFtarget	PADI2	584	601	-	12.102	1.14e-05	0.0136	AGAGCCCAGCTGCTCCTG
Zbtb7b	CISBP	PADI2	1473	1482	+	11.9286	1.14e-05	0.0224	AGCCCCCCTC
Pax4	JASPAR	PADI2	16	45	-	13.0196	1.14e-05	0.0448	GATCATTATACCCTCCCAATCACCCCGCCC
TFAP2C	hTFtarget	PADI2	1151	1162	+	13.0101	1.14e-05	0.0278	CGCCCCCAGCCA
CTCF	hTFtarget	PADI2	350	366	+	12.7245	1.14e-05	0.0155	AGAGTCCCCTCTGGGGG
ETS2	hTFtarget	PADI2	1127	1146	-	4.7551	1.14e-05	0.0221	TGAAGGAAGCCCTTCTGGCT
Sp5	HOCOMOCO	PADI2	534	557	-	12.8939	1.14e-05	0.00234	GCTGGGGAAGGGGGAAGGCCTGAG
ZNF740	JASPAR	PADI2	1948	1960	+	13.0899	1.14e-05	0.00903	CTGCCCCGCCCAC
ZNF530	CISBP	PADI2	1762	1779	-	12.5306	1.14e-05	0.0308	GGGCGCCCCTAGCCCCGC
WT1	hTFtarget	PADI2	1815	1834	+	12.6212	1.14e-05	0.00491	AGCTGGGGGCGGGCGGAAAG
CTCF	hTFtarget	PADI2	1812	1826	-	12.7615	1.14e-05	0.0133	CCGCCCCCAGCTGCC
CTCF	hTFtarget	PADI2	1810	1829	-	11.844	1.15e-05	0.0188	CGCCCGCCCCCAGCTGCCCG
NFIX	CISBP	PADI2	407	421	-	12.9286	1.15e-05	0.0142	GTGGCCTCCTGCCAA
NFIB	CISBP	PADI2	407	421	-	10.949	1.15e-05	0.0198	GTGGCCTCCTGCCAA
ZNF880	CISBP	PADI2	1479	1505	+	12.5455	1.15e-05	0.008	CCTCCCGCGTCCCTCCCCACCCTGCTC
CTCF	hTFtarget	PADI2	1812	1826	-	13.0612	1.15e-05	0.0287	CCGCCCCCAGCTGCC
ZSCAN22	HOCOMOCO	PADI2	1811	1826	+	13.1273	1.15e-05	0.00961	GGGCAGCTGGGGGCGG
ZIC3	hTFtarget	PADI2	303	317	-	12.4592	1.15e-05	0.0153	GACCCCCTACTATGT
E2f6	HOCOMOCO	PADI2	1478	1489	-	13.6531	1.15e-05	0.0265	GACGCGGGAGGG
MYB	hTFtarget	PADI2	1295	1306	+	12.7576	1.16e-05	0.0439	GGGGGCAGTTAG
Zic5	CISBP	PADI2	1689	1698	+	11.9596	1.16e-05	0.0164	CACCCCCCAG
ATF3	hTFtarget	PADI2	1867	1877	-	13.899	1.16e-05	0.0192	GGTGACGTCAG
THAP1	hTFtarget	PADI2	952	973	+	13.162	1.16e-05	0.00679	GGCACCCTCTTTTGCCCAGGGC
Mafg	CISBP	PADI2	1862	1871	-	8.85227	1.16e-05	0.0461	GTCAGCAGTT
TCF12	hTFtarget	PADI2	587	596	+	13.8165	1.16e-05	0.0286	GAGCAGCTGG
ZNF419	CISBP	PADI2	1089	1109	+	10.1357	1.16e-05	0.0207	GACCCTGCCCAAGACACCTCC
ZNF23	CISBP	PADI2	1087	1105	+	10.6633	1.16e-05	0.0172	TCGACCCTGCCCAAGACAC
ZBTB7A	hTFtarget	PADI2	1884	1898	-	13.6939	1.16e-05	0.0121	CCACGCCCCCCGCTT
ZNF281	hTFtarget	PADI2	1475	1486	+	12.1429	1.16e-05	0.00944	CCCCCCTCCCGC
ZIC3	hTFtarget	PADI2	303	317	-	12.3286	1.16e-05	0.0164	GACCCCCTACTATGT
ZIC1	hTFtarget	PADI2	303	317	-	12.8571	1.16e-05	0.0305	GACCCCCTACTATGT
Sp1	HOCOMOCO	PADI2	1458	1481	-	11.7984	1.16e-05	0.00157	AGGGGGGCTCAGGGTGGAGGGGAC
Tfap2c	CISBP	PADI2	366	375	-	12.1735	1.17e-05	0.0179	ACCCCGAGGC
ZNF675	CISBP	PADI2	1222	1248	+	12.8687	1.17e-05	0.0178	ACATTCCAGCCCCACTGCCACCCCCCT
VDR	hTFtarget	PADI2	632	647	+	10.4184	1.17e-05	0.0425	GAGGCCGCTGGGGTCA
ZNF28	CISBP	PADI2	1936	1953	-	12.3853	1.17e-05	0.0082	GGGCAGCCCGCGGCCTCC
CTCF	hTFtarget	PADI2	1814	1825	-	13.6224	1.17e-05	0.0378	CGCCCCCAGCTG
KLF1	hTFtarget	PADI2	1727	1740	-	13.5758	1.17e-05	0.0115	GGGGCGGGGACAGA
Hsf1	HOCOMOCO	PADI2	806	820	-	13.2121	1.17e-05	0.0457	TAGAAGGGGCCAGAA
KLF15	hTFtarget	PADI2	191	202	-	13.0808	1.17e-05	0.00819	CGCACCCCCACC
CTCF	hTFtarget	PADI2	1812	1829	-	13.0408	1.17e-05	0.018	CGCCCGCCCCCAGCTGCC
Zfp281	CISBP	PADI2	539	553	+	12.2857	1.18e-05	0.00597	GCCTTCCCCCTTCCC
Zfp281	TRANSFAC	PADI2	1238	1252	+	13.3293	1.18e-05	0.0079	GCCACCCCCCTCCCC
SPIB	hTFtarget	PADI2	1316	1328	-	13.7857	1.18e-05	0.047	AAATGGGGAAGCC
YY1	hTFtarget	PADI2	397	410	+	13.2857	1.18e-05	0.047	CTCCACCATTTTGG
ZNF263	hTFtarget	PADI2	149	169	-	12.8571	1.18e-05	0.0104	GGTGCAGGGGAGAGAGAAAAC
CREB1	hTFtarget	PADI2	1866	1877	-	13.5354	1.18e-05	0.0202	GGTGACGTCAGC
POU3F1	hTFtarget	PADI2	1380	1396	-	13.3725	1.18e-05	0.0317	TGATTATCCTCCAATTA
CTCF	hTFtarget	PADI2	352	369	+	12.4898	1.18e-05	0.0176	AGTCCCCTCTGGGGGCCT
ZNF436	HOCOMOCO	PADI2	612	635	+	2.31818	1.18e-05	0.0124	CTAATGTGGGCTCCCTCAAGGAGG
ZIC1	hTFtarget	PADI2	304	317	-	11.5204	1.19e-05	0.0358	GACCCCCTACTATG
KLF5	hTFtarget	PADI2	1243	1252	+	14.2041	1.19e-05	0.009	CCCCCTCCCC
Zfp672	TRANSFAC	PADI2	1153	1164	-	9.72131	1.19e-05	0.0372	AGTGGCTGGGGG
NFIA	CISBP	PADI2	407	421	+	10.8367	1.19e-05	0.0199	TTGGCAGGAGGCCAC
KLF10	JASPAR	PADI2	194	204	-	13.8367	1.19e-05	0.0138	ACCGCACCCCC
ZIC1	hTFtarget	PADI2	303	317	-	11.2551	1.19e-05	0.0426	GACCCCCTACTATGT
Zfp335	JASPAR	PADI2	643	653	+	13.439	1.19e-05	0.0408	GGTCAGGCATC
ZNF341	HOCOMOCO	PADI2	1233	1254	-	13.1626	1.2e-05	0.00915	GTGGGGAGGGGGGTGGCAGTGG
Crem	HOCOMOCO	PADI2	231	241	+	13.7778	1.2e-05	0.015	GGGTGACGTGA
CREM	hTFtarget	PADI2	231	241	+	13.7778	1.2e-05	0.015	GGGTGACGTGA
PRDM1	hTFtarget	PADI2	1392	1400	+	14.8571	1.2e-05	0.0476	AATCACTTT
Zfp740	TRANSFAC	PADI2	1237	1252	+	13.561	1.2e-05	0.0195	TGCCACCCCCCTCCCC
CTCF	hTFtarget	PADI2	354	368	+	13.1531	1.2e-05	0.0193	TCCCCTCTGGGGGCC
Zfp740	TRANSFAC	PADI2	192	201	-	13.1636	1.2e-05	0.0204	GCACCCCCAC
Zfp740	CISBP	PADI2	192	201	-	13.129	1.2e-05	0.0204	GCACCCCCAC
PLAG1	hTFtarget	PADI2	1773	1786	+	10.6224	1.2e-05	0.00867	GGCGCCCAGAGGGG
KLF16	JASPAR	PADI2	1238	1248	+	13.6379	1.2e-05	0.0131	GCCACCCCCCT
KLF16	CISBP	PADI2	1238	1248	+	13.6224	1.2e-05	0.013	GCCACCCCCCT
ZBTB17	hTFtarget	PADI2	536	554	-	13.2252	1.2e-05	0.00894	GGGGAAGGGGGAAGGCCTG
KLF4	hTFtarget	PADI2	1949	1959	+	13.4286	1.2e-05	0.0122	TGCCCCGCCCA
Peg3	TRANSFAC	PADI2	1235	1242	-	12.4404	1.21e-05	0.0375	GTGGCAGT
IKZF1	hTFtarget	PADI2	27	34	+	12.1341	1.21e-05	0.043	TTGGGAGG
MAF	hTFtarget	PADI2	1864	1872	-	12.8384	1.21e-05	0.048	CGTCAGCAG
Mzf1	CISBP	PADI2	258	265	+	12.9217	1.21e-05	0.0218	GATCCCCA
Mzf1	CISBP	PADI2	884	891	-	12.9217	1.21e-05	0.0218	GATCCCCA
SNAI2	hTFtarget	PADI2	165	172	+	13	1.21e-05	0.0478	GCACCTGT
Zfp410	CISBP	PADI2	711	718	+	15.5138	1.21e-05	0.0226	CCATCCCA
EHF	hTFtarget	PADI2	264	271	-	14.377	1.21e-05	0.0436	CCTTCCTG
Tal1	CISBP	PADI2	588	595	+	11.1463	1.21e-05	0.0457	AGCAGCTG
PAX6	hTFtarget	PADI2	493	500	-	14.9592	1.21e-05	0.0452	GTGCACAC
Zfp691	CISBP	PADI2	92	99	-	13.1735	1.21e-05	0.0455	GTGCTCCT
Zfp410	CISBP	PADI2	879	886	-	15.5138	1.21e-05	0.0226	CCATCCCA
ALX3	JASPAR	PADI2	1378	1387	-	11.2475	1.21e-05	0.0481	TCCAATTAAA
ALX3	CISBP	PADI2	1378	1387	+	11.2212	1.21e-05	0.0481	TTTAATTGGA
SP1	hTFtarget	PADI2	1244	1253	+	13.6742	1.21e-05	0.00705	CCCCTCCCCA
Zic3	CISBP	PADI2	303	317	-	11.4796	1.21e-05	0.0268	GACCCCCTACTATGT
Jdp2	CISBP	PADI2	232	241	+	10.1287	1.21e-05	0.0241	GGTGACGTGA
SPIB	hTFtarget	PADI2	1316	1328	-	13.5	1.21e-05	0.0481	AAATGGGGAAGCC
Sp4	CISBP	PADI2	132	141	+	12.8571	1.21e-05	0.0094	GCCGCCCCCT
ZNF534	CISBP	PADI2	1484	1498	+	13.5	1.21e-05	0.0384	CGCGTCCCTCCCCAC
ZNF34	CISBP	PADI2	735	749	+	13.4848	1.21e-05	0.024	GCAGACTTATCCGCT
GLIS3	hTFtarget	PADI2	515	528	+	9.32787	1.22e-05	0.0208	CACCCCCCACCCAG
ZNF114	CISBP	PADI2	1952	1979	-	12.604	1.22e-05	0.0215	CGCCTTTATCGGGCCGCCGGTGGGCGGG
SP2	hTFtarget	PADI2	1244	1252	-	14.2921	1.22e-05	0.0092	GGGGAGGGG
Sp1	CISBP	PADI2	1149	1157	+	14.2143	1.22e-05	0.00568	TCCGCCCCC
CTCF	hTFtarget	PADI2	353	367	+	13.3265	1.22e-05	0.0203	GTCCCCTCTGGGGGC
PAX8	hTFtarget	PADI2	1896	1915	-	12.7755	1.22e-05	0.0246	CCGCCCGTCAAGCGTGGCCA
ZNF180	CISBP	PADI2	1477	1497	+	12.3578	1.22e-05	0.00176	CCCCTCCCGCGTCCCTCCCCA
CTCF	hTFtarget	PADI2	1812	1825	-	13.1633	1.23e-05	0.0422	CGCCCCCAGCTGCC
ZNF84	CISBP	PADI2	136	156	+	13.2636	1.23e-05	0.0445	CCCCCTTTGCCTGGTTTTCTC
PAX2	hTFtarget	PADI2	1896	1915	+	13.27	1.23e-05	0.0176	TGGCCACGCTTGACGGGCGG
Bcl6b	CISBP	PADI2	481	492	+	10.7921	1.23e-05	0.046	GTCTTCCTAGGT
ZNF707	CISBP	PADI2	117	131	+	12.5688	1.23e-05	0.0214	CCCCGTCTCCTGGCA
NFIC	hTFtarget	PADI2	406	422	+	11.1531	1.23e-05	0.0133	TTTGGCAGGAGGCCACC
ZNF180	CISBP	PADI2	1227	1247	+	12.3394	1.23e-05	0.00176	CCAGCCCCACTGCCACCCCCC
Msgn1	HOCOMOCO	PADI2	1322	1333	+	14.0909	1.23e-05	0.0482	CCCATTTGGTCA
CTCF	hTFtarget	PADI2	353	367	+	12.7959	1.23e-05	0.0207	GTCCCCTCTGGGGGC
ZNF30	CISBP	PADI2	1980	1994	-	8.98165	1.23e-05	0.00891	CCGCGGCCCGCGCCC
GLIS2	CISBP	PADI2	1478	1491	+	13.0918	1.24e-05	0.0203	CCCTCCCGCGTCCC
Neurod2	JASPAR	PADI2	1812	1821	+	13.7778	1.24e-05	0.0168	GGCAGCTGGG
Neurod2	JASPAR	PADI2	1812	1821	-	13.7778	1.24e-05	0.0168	CCCAGCTGCC
PPARD	hTFtarget	PADI2	776	791	-	11.2245	1.24e-05	0.0465	AGAGGGCAGAGGTTGC
ZNF808	CISBP	PADI2	349	369	-	13.2091	1.24e-05	0.0481	AGGCCCCCAGAGGGGACTCTT
Egr1	HOCOMOCO	PADI2	1148	1161	-	13.1212	1.24e-05	0.02	GGCTGGGGGCGGAA
ZNF554	CISBP	PADI2	518	538	-	13.1927	1.24e-05	0.0211	CTGAGTCGGGCTGGGTGGGGG
PLAG1	hTFtarget	PADI2	1465	1478	-	10.5102	1.24e-05	0.00867	GGGGCTCAGGGTGG
Ets2	HOCOMOCO	PADI2	744	756	-	12.4697	1.24e-05	0.0485	CACGGGAAGCGGA
ETS2	hTFtarget	PADI2	744	756	-	12.4697	1.24e-05	0.0485	CACGGGAAGCGGA
ZBTB7A	hTFtarget	PADI2	309	319	-	13.9388	1.24e-05	0.041	TCGACCCCCTA
ZNF281	hTFtarget	PADI2	1242	1253	+	12.051	1.24e-05	0.00944	CCCCCCTCCCCA
Srf	HOCOMOCO	PADI2	1418	1434	+	13.338	1.24e-05	0.0493	TTGCCATATATGAGTAT
SP9	CISBP	PADI2	1238	1249	+	13.4592	1.24e-05	0.0137	GCCACCCCCCTC
Sp3	HOCOMOCO	PADI2	1904	1923	+	13.2385	1.24e-05	0.00204	CTTGACGGGCGGGCCCGCGG
SP3	hTFtarget	PADI2	1904	1923	+	13.2385	1.24e-05	0.00204	CTTGACGGGCGGGCCCGCGG
KLF5	hTFtarget	PADI2	1950	1959	+	12.5354	1.25e-05	0.0223	GCCCCGCCCA
Crx	HOCOMOCO	PADI2	1038	1050	-	13.1061	1.25e-05	0.0496	GAAGGGGATTATC
CRX	hTFtarget	PADI2	1038	1050	-	13.1061	1.25e-05	0.0496	GAAGGGGATTATC
ZNF519	CISBP	PADI2	1980	1994	-	12.4128	1.25e-05	0.00755	CCGCGGCCCGCGCCC
Tfap2b	HOCOMOCO	PADI2	1916	1925	+	13.3933	1.25e-05	0.00476	GCCCGCGGCC
Tfap2b	HOCOMOCO	PADI2	1939	1948	-	13.3933	1.25e-05	0.00476	GCCCGCGGCC
Tfap2b	HOCOMOCO	PADI2	1987	1996	-	13.3933	1.25e-05	0.00476	GCCCGCGGCC
TFAP2B	hTFtarget	PADI2	1916	1925	+	13.3933	1.25e-05	0.00475	GCCCGCGGCC
TFAP2B	hTFtarget	PADI2	1939	1948	-	13.3933	1.25e-05	0.00475	GCCCGCGGCC
TFAP2B	hTFtarget	PADI2	1987	1996	-	13.3933	1.25e-05	0.00475	GCCCGCGGCC
Myrf	CISBP	PADI2	1176	1185	+	9.45562	1.25e-05	0.0341	CCGTGCCAGG
Klf1	JASPAR	PADI2	1890	1900	-	13.8333	1.25e-05	0.0162	GGCCACGCCCC
ZKSCAN1	hTFtarget	PADI2	1921	1933	+	13.3496	1.25e-05	0.024	CGGCCCACTGCGC
SP9	JASPAR	PADI2	1238	1249	+	13.5	1.26e-05	0.0146	GCCACCCCCCTC
CTCF	hTFtarget	PADI2	1950	1964	-	12.988	1.26e-05	0.0185	GCCGGTGGGCGGGGC
Sall4	HOCOMOCO	PADI2	1194	1203	-	13.2449	1.26e-05	0.0142	GAAGGGTGGG
SALL4	hTFtarget	PADI2	1194	1203	-	13.2449	1.26e-05	0.0143	GAAGGGTGGG
Klf12	CISBP	PADI2	15	24	-	12.398	1.26e-05	0.0147	ACCCCGCCCT
E2f3	HOCOMOCO	PADI2	1479	1488	-	13.8939	1.26e-05	0.0372	ACGCGGGAGG
Tcfcp2l1	CISBP	PADI2	861	881	-	13.4444	1.26e-05	0.0433	CCAGACCCTTCCAGCTCTGAA
Tcfcp2l1	CISBP	PADI2	861	881	-	13.4444	1.26e-05	0.0432	CCAGACCCTTCCAGCTCTGAA
ATF3	hTFtarget	PADI2	1867	1877	-	13.8469	1.26e-05	0.0198	GGTGACGTCAG
ZNF566	CISBP	PADI2	756	776	+	12.6239	1.26e-05	0.0221	GTAAGCATCCCCTCCAGCCTG
CTCF	hTFtarget	PADI2	1811	1825	-	13.0612	1.26e-05	0.0193	CGCCCCCAGCTGCCC
ZNF33A	CISBP	PADI2	441	449	-	13.4128	1.26e-05	0.0493	TGAGTGCAC
ZNF281	hTFtarget	PADI2	1476	1487	+	12.1735	1.26e-05	0.00845	CCCCCTCCCGCG
SP4	hTFtarget	PADI2	1232	1251	-	13.1532	1.26e-05	0.00831	GGGAGGGGGGTGGCAGTGGG
ZNF341	HOCOMOCO	PADI2	1488	1509	-	13.0732	1.27e-05	0.00915	GGAGGAGCAGGGTGGGGAGGGA
Sp5	HOCOMOCO	PADI2	1719	1742	-	12.7121	1.27e-05	0.00245	CAGGGGCGGGGACAGAGCGAGTGG
CTCF	hTFtarget	PADI2	346	366	+	13.1212	1.27e-05	0.0467	GACAAGAGTCCCCTCTGGGGG
ZBTB17	hTFtarget	PADI2	707	725	-	13.1441	1.27e-05	0.00894	GGAGCCGTGGGATGGGGTG
KLF5	hTFtarget	PADI2	1950	1959	+	12.9899	1.27e-05	0.0229	GCCCCGCCCA
Mybl1	HOCOMOCO	PADI2	1295	1309	+	13.5455	1.28e-05	0.0381	GGGGGCAGTTAGGCT
RARA	hTFtarget	PADI2	1456	1471	-	13.3333	1.28e-05	0.0448	AGGGTGGAGGGGACAC
NFIB	CISBP	PADI2	406	422	+	13.3265	1.28e-05	0.0142	TTTGGCAGGAGGCCACC
KLF9	hTFtarget	PADI2	1236	1251	+	13.2033	1.28e-05	0.00768	CTGCCACCCCCCTCCC
PAX5	hTFtarget	PADI2	1112	1126	+	13.3232	1.28e-05	0.0266	GCATCCATCCAGGAC
CTCF	hTFtarget	PADI2	1951	1967	+	12.4694	1.28e-05	0.0148	CCCCGCCCACCGGCGGC
Nr1h4	HOCOMOCO	PADI2	1783	1801	+	13.12	1.28e-05	0.0124	GGGGCGGCTGGCCCTGCGT
NR1H4	hTFtarget	PADI2	1783	1801	+	13.12	1.28e-05	0.0124	GGGGCGGCTGGCCCTGCGT
ZNF320	JASPAR	PADI2	104	130	-	11.6517	1.28e-05	0.00826	GCCAGGAGACGGGGGACAGCGGGCCCT
CTCF	hTFtarget	PADI2	1812	1825	-	13.102	1.28e-05	0.0277	CGCCCCCAGCTGCC
EBF1	hTFtarget	PADI2	355	369	-	13.6061	1.28e-05	0.0465	AGGCCCCCAGAGGGG
YY1	hTFtarget	PADI2	398	409	-	13.6923	1.28e-05	0.0511	CAAAATGGTGGA
NR2F2	hTFtarget	PADI2	779	788	-	12.256	1.28e-05	0.0467	GGGCAGAGGT
NFIC	hTFtarget	PADI2	407	422	-	13.5046	1.29e-05	0.0111	GGTGGCCTCCTGCCAA
NFIX	CISBP	PADI2	1109	1123	-	12.6735	1.29e-05	0.0142	CTGGATGGATGCCAG
ZNF740	CISBP	PADI2	512	524	+	12.3486	1.29e-05	0.01	AGGCACCCCCCAC
SP1	hTFtarget	PADI2	1243	1252	+	13.4831	1.29e-05	0.00705	CCCCCTCCCC
ETS2	hTFtarget	PADI2	1127	1146	+	4.33673	1.29e-05	0.0221	AGCCAGAAGGGCTTCCTTCA
E2F6	hTFtarget	PADI2	1479	1489	-	14.1531	1.3e-05	0.0433	GACGCGGGAGG
KLF9	hTFtarget	PADI2	516	531	+	13.1789	1.3e-05	0.00768	ACCCCCCACCCAGCCC
Sp1	TRANSFAC	PADI2	1730	1742	-	13.4342	1.3e-05	0.00711	CAGGGGCGGGGAC
PAX5	hTFtarget	PADI2	1112	1126	+	13.31	1.3e-05	0.0185	GCATCCATCCAGGAC
MAFF	hTFtarget	PADI2	1864	1879	+	9.63265	1.3e-05	0.0243	CTGCTGACGTCACCCA
ZIC3	hTFtarget	PADI2	303	317	-	7.78571	1.3e-05	0.0363	GACCCCCTACTATGT
CREM	hTFtarget	PADI2	1866	1877	-	13.0811	1.3e-05	0.0221	GGTGACGTCAGC
Gli1	HOCOMOCO	PADI2	415	426	-	13.303	1.3e-05	0.0403	GCAGGGTGGCCT
ZNF180	CISBP	PADI2	1763	1783	-	12.2385	1.3e-05	0.00176	CTCTGGGCGCCCCTAGCCCCG
KLF14	CISBP	PADI2	1730	1743	+	13.3776	1.3e-05	0.014	GTCCCCGCCCCTGT
EGR2	hTFtarget	PADI2	1821	1830	-	11.4141	1.3e-05	0.0198	CCGCCCGCCC
CTCF	hTFtarget	PADI2	226	238	-	12.9694	1.3e-05	0.0416	CGTCACCCGCTGG
REL	hTFtarget	PADI2	537	551	-	13.2368	1.31e-05	0.0492	GAAGGGGGAAGGCCT
SRF	hTFtarget	PADI2	1418	1433	+	10.1475	1.31e-05	0.0519	TTGCCATATATGAGTA
VEZF1	hTFtarget	PADI2	1471	1492	-	12.9653	1.31e-05	0.00404	AGGGACGCGGGAGGGGGGCTCA
SP2	hTFtarget	PADI2	1147	1161	+	13.5	1.31e-05	0.00752	ATTCCGCCCCCAGCC
Sp4	CISBP	PADI2	1730	1742	+	13.6147	1.31e-05	0.0153	GTCCCCGCCCCTG
KLF5	hTFtarget	PADI2	1492	1501	+	14.1224	1.31e-05	0.009	TCCCCACCCT
NR2C2	hTFtarget	PADI2	777	790	-	12.5918	1.31e-05	0.0489	GAGGGCAGAGGTTG
GLIS2	JASPAR	PADI2	1882	1895	-	12.2241	1.31e-05	0.0227	CGCCCCCCGCTTGG
CTCF	hTFtarget	PADI2	1812	1826	-	12.9796	1.31e-05	0.0408	CCGCCCCCAGCTGCC
RXRG	hTFtarget	PADI2	776	790	-	12.6224	1.31e-05	0.0487	GAGGGCAGAGGTTGC
ZNF44	CISBP	PADI2	1228	1257	+	13.055	1.31e-05	0.0167	CAGCCCCACTGCCACCCCCCTCCCCACTTA
Zbtb41	TRANSFAC	PADI2	514	525	-	6.7377	1.31e-05	0.0219	GGTGGGGGGTGC
Zfp516	TRANSFAC	PADI2	11	21	+	13.8065	1.31e-05	0.0262	GTAAAGGGCGG
MAZ	hTFtarget	PADI2	1719	1740	-	12.831	1.32e-05	0.00371	GGGGCGGGGACAGAGCGAGTGG
ZNF681	CISBP	PADI2	628	639	-	13.6239	1.32e-05	0.036	GCGGCCTCCTTG
ZFP69B	CISBP	PADI2	1223	1234	+	12.6837	1.32e-05	0.0488	CATTCCAGCCCC
PATZ1	hTFtarget	PADI2	206	227	-	12.9306	1.32e-05	0.0027	GGGGCCCAGAATCGGGGGGAAG
ZSCAN5	CISBP	PADI2	1087	1104	+	12.9293	1.32e-05	0.0507	TCGACCCTGCCCAAGACA
KLF1	hTFtarget	PADI2	1239	1252	-	13.3788	1.32e-05	0.0115	GGGGAGGGGGGTGG
GLIS3	hTFtarget	PADI2	515	528	-	9.81633	1.32e-05	0.0221	CTGGGTGGGGGGTG
KLF1	hTFtarget	PADI2	513	527	+	13.5612	1.32e-05	0.00816	GGCACCCCCCACCCA
Myog	JASPAR	PADI2	588	598	+	14.1633	1.32e-05	0.0215	AGCAGCTGGGC
ZNF460	CISBP	PADI2	128	139	+	13.422	1.32e-05	0.00896	GGCAGCCGCCCC
KLF10	CISBP	PADI2	1232	1253	+	5.61224	1.32e-05	0.0144	CCCACTGCCACCCCCCTCCCCA
SPI1	hTFtarget	PADI2	1315	1329	-	11.3571	1.32e-05	0.0485	CAAATGGGGAAGCCA
SNAI1	hTFtarget	PADI2	164	173	+	14.2143	1.32e-05	0.0488	TGCACCTGTG
ZNF180	CISBP	PADI2	1773	1793	-	12.2018	1.32e-05	0.00176	CCAGCCGCCCCTCTGGGCGCC
Egr1	HOCOMOCO	PADI2	190	203	+	12.9848	1.33e-05	0.02	CGGTGGGGGTGCGG
PAX1	JASPAR	PADI2	1111	1127	-	10.6727	1.33e-05	0.0225	TGTCCTGGATGGATGCC
KLF1	hTFtarget	PADI2	1493	1501	-	14.4831	1.33e-05	0.0073	AGGGTGGGG
ZNF320	CISBP	PADI2	957	977	+	12.3673	1.33e-05	0.0134	CCTCTTTTGCCCAGGGCCCCA
ZNF281	hTFtarget	PADI2	1476	1490	-	12.3485	1.33e-05	0.00906	GGACGCGGGAGGGGG
ZNF783	CISBP	PADI2	1961	1968	+	14.9286	1.33e-05	0.00846	CGGCGGCC
Ptf1a	JASPAR	PADI2	1629	1641	+	13.3902	1.34e-05	0.0508	GAACAGATGCTCA
ZNF740	CISBP	PADI2	515	524	+	13.2294	1.34e-05	0.0207	CACCCCCCAC
Creb1	CISBP	PADI2	1868	1876	-	10.1607	1.34e-05	0.0485	GTGACGTCA
CTCF	hTFtarget	PADI2	353	367	+	12.6939	1.34e-05	0.0208	GTCCCCTCTGGGGGC
NHLH1	hTFtarget	PADI2	552	561	+	13.5306	1.34e-05	0.0157	CCCAGCTGCG
Znf281	HOCOMOCO	PADI2	1814	1828	+	8.72727	1.34e-05	0.0147	CAGCTGGGGGCGGGC
Klf1	JASPAR	PADI2	1949	1959	+	13.7273	1.34e-05	0.0162	TGCCCCGCCCA
KLF6	hTFtarget	PADI2	1949	1959	+	13.4388	1.35e-05	0.0213	TGCCCCGCCCA
NKX2-3	CISBP	PADI2	1250	1259	-	12.4184	1.35e-05	0.0533	GGTAAGTGGG
CTCF	hTFtarget	PADI2	353	367	+	12.3061	1.35e-05	0.0114	GTCCCCTCTGGGGGC
ZNF436	HOCOMOCO	PADI2	1102	1125	-	1.89394	1.35e-05	0.0124	TCCTGGATGGATGCCAGGAGGTGT
KLF4	hTFtarget	PADI2	652	662	-	13.4495	1.35e-05	0.049	ACACACCCAGA
ZNF304	CISBP	PADI2	1147	1170	+	12.4037	1.35e-05	0.00628	ATTCCGCCCCCAGCCACTCCTCAC
PLAG1	hTFtarget	PADI2	1231	1244	-	10.2653	1.35e-05	0.00867	GGGTGGCAGTGGGG
ZNF320	JASPAR	PADI2	1084	1110	-	11.5393	1.35e-05	0.00826	AGGAGGTGTCTTGGGCAGGGTCGATGA
GATA1	hTFtarget	PADI2	1038	1052	+	13.0179	1.35e-05	0.0527	GATAATCCCCTTCTC
NFKB2	hTFtarget	PADI2	269	281	+	13.4592	1.35e-05	0.0242	AGGTGGGTCCCCT
E2F1	hTFtarget	PADI2	1822	1835	+	13.4065	1.35e-05	0.0193	GGCGGGCGGAAAGT
ZNF44	CISBP	PADI2	122	151	+	13	1.36e-05	0.0167	TCTCCTGGCAGCCGCCCCCTTTGCCTGGTT
Sp4	CISBP	PADI2	1149	1158	+	12.6837	1.36e-05	0.0094	TCCGCCCCCA
ZNF180	CISBP	PADI2	1153	1173	+	12.156	1.36e-05	0.00176	CCCCCAGCCACTCCTCACTCC
OTX2	hTFtarget	PADI2	1038	1048	-	13.0404	1.36e-05	0.054	AGGGGATTATC
Zfp281	TRANSFAC	PADI2	1239	1253	+	13.0976	1.36e-05	0.0079	CCACCCCCCTCCCCA
THAP1	hTFtarget	PADI2	1806	1817	+	13.4848	1.36e-05	0.0122	GCGCCGGGCAGC
CTCF	hTFtarget	PADI2	1953	1967	+	12.5204	1.36e-05	0.0179	CCGCCCACCGGCGGC
Rxrb	TRANSFAC	PADI2	777	790	-	4.34848	1.37e-05	0.0516	GAGGGCAGAGGTTG
KLF6	hTFtarget	PADI2	1949	1959	+	13.4655	1.37e-05	0.022	TGCCCCGCCCA
ZBTB7A	hTFtarget	PADI2	1952	1963	+	13.5263	1.37e-05	0.0445	CCCGCCCACCGG
LEF1	hTFtarget	PADI2	1960	1974	-	11.1735	1.37e-05	0.0442	TTATCGGGCCGCCGG
KLF4	hTFtarget	PADI2	1730	1741	+	13	1.37e-05	0.00922	GTCCCCGCCCCT
KLF15	hTFtarget	PADI2	514	525	+	12.9394	1.37e-05	0.00819	GCACCCCCCACC
GLIS2	CISBP	PADI2	1882	1895	-	12.2347	1.37e-05	0.0219	CGCCCCCCGCTTGG
Ascl2	HOCOMOCO	PADI2	1812	1820	-	14.3939	1.37e-05	0.0252	CCAGCTGCC
CTCF	hTFtarget	PADI2	1810	1824	-	12.9898	1.37e-05	0.0399	GCCCCCAGCTGCCCG
PAX9	CISBP	PADI2	1111	1127	+	8.80612	1.37e-05	0.0396	GGCATCCATCCAGGACA
ZIC1	hTFtarget	PADI2	304	317	-	10.8511	1.37e-05	0.0428	GACCCCCTACTATG
NHLH1	hTFtarget	PADI2	584	601	+	11.6939	1.37e-05	0.0136	CAGGAGCAGCTGGGCTCT
ZIC2	hTFtarget	PADI2	551	561	+	13.1122	1.37e-05	0.0188	CCCCAGCTGCG
CREB3L4	JASPAR	PADI2	232	243	+	13.2419	1.37e-05	0.0132	GGTGACGTGAGG
KLF12	CISBP	PADI2	15	25	-	12.9388	1.38e-05	0.0141	CACCCCGCCCT
NFIC	hTFtarget	PADI2	1912	1928	-	13.197	1.38e-05	0.0163	GTGGGCCGCGGGCCCGC
ZBTB7A	hTFtarget	PADI2	1952	1963	+	13.4796	1.38e-05	0.0438	CCCGCCCACCGG
SRF	hTFtarget	PADI2	1418	1433	-	10.5408	1.38e-05	0.0548	TACTCATATATGGCAA
CTCF	hTFtarget	PADI2	353	367	+	10.2449	1.38e-05	0.0171	GTCCCCTCTGGGGGC
Plag1	TRANSFAC	PADI2	709	720	-	5.40984	1.38e-05	0.0117	CGTGGGATGGGG
FOS	hTFtarget	PADI2	1866	1877	+	13.1735	1.38e-05	0.0255	GCTGACGTCACC
KLF17	CISBP	PADI2	1973	1984	-	13.4082	1.38e-05	0.0121	CGCCCCGCCTTT
Zkscan6	TRANSFAC	PADI2	959	969	-	13.5082	1.38e-05	0.0551	TGGGCAAAAGA
CREB3L4	CISBP	PADI2	232	243	+	13.1818	1.38e-05	0.0139	GGTGACGTGAGG
TFAP2E	CISBP	PADI2	1757	1768	-	13.3673	1.39e-05	0.0354	GCCCCGCGGGCA
E2F1	hTFtarget	PADI2	1984	1998	+	13.5102	1.39e-05	0.00778	GCGGGCCGCGGGCGG
KLF1	hTFtarget	PADI2	132	140	+	8.15079	1.39e-05	0.0282	GCCGCCCCC
PAX2	hTFtarget	PADI2	1896	1912	-	12.2545	1.39e-05	0.0487	CCCGTCAAGCGTGGCCA
CTCF	hTFtarget	PADI2	952	969	+	12.4184	1.39e-05	0.0197	GGCACCCTCTTTTGCCCA
PRDM6	CISBP	PADI2	142	162	+	13.1553	1.39e-05	0.0552	TTGCCTGGTTTTCTCTCTCCC
NFKB2	hTFtarget	PADI2	269	281	+	13.3265	1.39e-05	0.0262	AGGTGGGTCCCCT
ZNF267	CISBP	PADI2	1246	1266	+	12.9174	1.4e-05	0.0108	CCTCCCCACTTACCCTGTGTA
SOHLH2	CISBP	PADI2	1523	1531	+	11.8163	1.4e-05	0.0463	GCACGGGCT
Glis2	CISBP	PADI2	514	524	+	13.4694	1.4e-05	0.0299	GCACCCCCCAC
Srebf1	HOCOMOCO	PADI2	1166	1176	-	12.5688	1.4e-05	0.0211	GGTGGAGTGAG
CTCF	hTFtarget	PADI2	353	367	+	12.7143	1.4e-05	0.0216	GTCCCCTCTGGGGGC
SP2	hTFtarget	PADI2	1951	1959	-	14.0225	1.4e-05	0.0092	TGGGCGGGG
Sp1	HOCOMOCO	PADI2	1477	1500	-	11.4355	1.4e-05	0.00172	GGGTGGGGAGGGACGCGGGAGGGG
ZNF436	HOCOMOCO	PADI2	119	142	-	1.75758	1.4e-05	0.0124	AAGGGGGCGGCTGCCAGGAGACGG
Zbtb17	HOCOMOCO	PADI2	543	561	-	12.4286	1.4e-05	0.00559	CGCAGCTGGGGAAGGGGGA
ZNF460	CISBP	PADI2	1474	1485	+	13.3119	1.41e-05	0.00896	GCCCCCCTCCCG
Sp5	HOCOMOCO	PADI2	1225	1248	-	12.5303	1.41e-05	0.00258	AGGGGGGTGGCAGTGGGGCTGGAA
E2f4	HOCOMOCO	PADI2	1888	1901	+	13.3265	1.41e-05	0.0142	GGGGGGCGTGGCCA
EGR2	hTFtarget	PADI2	710	727	-	12.9758	1.41e-05	0.00866	TGGGAGCCGTGGGATGGG
ZNF770	HOCOMOCO	PADI2	1474	1495	-	11.8485	1.41e-05	0.0109	GGGAGGGACGCGGGAGGGGGGC
Rela	CISBP	PADI2	140	169	+	12.7961	1.41e-05	0.00973	CTTTGCCTGGTTTTCTCTCTCCCCTGCACC
ZFP82	CISBP	PADI2	1150	1167	+	12.6939	1.42e-05	0.0275	CCGCCCCCAGCCACTCCT
Twist2	JASPAR	PADI2	588	597	+	13.4468	1.42e-05	0.00642	AGCAGCTGGG
Twist2	JASPAR	PADI2	588	597	-	13.4468	1.42e-05	0.00642	CCCAGCTGCT
XBP1	hTFtarget	PADI2	232	243	+	13.1224	1.42e-05	0.017	GGTGACGTGAGG
TFAP2A	hTFtarget	PADI2	1916	1924	+	11.5789	1.42e-05	0.0102	GCCCGCGGC
TFAP2A	hTFtarget	PADI2	1940	1948	-	11.5789	1.42e-05	0.0102	GCCCGCGGC
TFAP2A	hTFtarget	PADI2	1988	1996	-	11.5789	1.42e-05	0.0102	GCCCGCGGC
Mafb	TRANSFAC	PADI2	1861	1872	+	13.2697	1.42e-05	0.0566	CAACTGCTGACG
Mafb	JASPAR	PADI2	1861	1872	+	13.2697	1.42e-05	0.0566	CAACTGCTGACG
Tbx5	TRANSFAC	PADI2	514	528	-	13.2755	1.42e-05	0.0322	CTGGGTGGGGGGTGC
Srebf2	HOCOMOCO	PADI2	1244	1256	-	12.4636	1.43e-05	0.0136	AAGTGGGGAGGGG
SREBF2	hTFtarget	PADI2	1244	1256	-	12.4636	1.43e-05	0.0136	AAGTGGGGAGGGG
Sp1	HOCOMOCO	PADI2	1463	1486	-	11.4032	1.43e-05	0.00172	GCGGGAGGGGGGCTCAGGGTGGAG
THAP1	hTFtarget	PADI2	520	541	+	12.8451	1.43e-05	0.00679	CCCACCCAGCCCGACTCAGGCC
ZNF460	CISBP	PADI2	1951	1963	+	10.1939	1.43e-05	0.021	CCCCGCCCACCGG
Mafb	CISBP	PADI2	1861	1872	-	13.2385	1.43e-05	0.0568	CGTCAGCAGTTG
MTF1	hTFtarget	PADI2	960	976	-	9.70408	1.43e-05	0.0498	GGGGCCCTGGGCAAAAG
ZNF571	CISBP	PADI2	503	517	-	12.1927	1.43e-05	0.0126	GTGCCTCTGCCCCCA
ZNF789	CISBP	PADI2	1233	1244	+	13.633	1.43e-05	0.0495	CCACTGCCACCC
XBP1	hTFtarget	PADI2	232	243	+	13.2041	1.43e-05	0.0164	GGTGACGTGAGG
KLF4	hTFtarget	PADI2	517	527	+	13.2143	1.43e-05	0.0122	CCCCCCACCCA
MAZ	hTFtarget	PADI2	539	560	-	12.6901	1.43e-05	0.00371	GCAGCTGGGGAAGGGGGAAGGC
Zfp281	CISBP	PADI2	1687	1701	+	11.8571	1.43e-05	0.00597	CTCACCCCCCAGCCC
KLF12	CISBP	PADI2	15	25	-	12.4082	1.44e-05	0.0153	CACCCCGCCCT
CTCF	hTFtarget	PADI2	353	367	+	12.3303	1.44e-05	0.0133	GTCCCCTCTGGGGGC
CTCFL	hTFtarget	PADI2	1813	1827	-	12.4796	1.44e-05	0.0274	CCCGCCCCCAGCTGC
KLF12	CISBP	PADI2	1890	1901	-	12.8061	1.44e-05	0.0424	TGGCCACGCCCC
Rela	CISBP	PADI2	1480	1509	+	12.767	1.44e-05	0.00973	CTCCCGCGTCCCTCCCCACCCTGCTCCTCC
PAX4	CISBP	PADI2	1897	1911	+	11.9592	1.44e-05	0.0492	GGCCACGCTTGACGG
KLF6	hTFtarget	PADI2	1153	1171	-	13.0455	1.44e-05	0.00665	AGTGAGGAGTGGCTGGGGG
Hic1	HOCOMOCO	PADI2	951	959	-	13.6742	1.44e-05	0.0536	AGGGTGCCC
HIC1	hTFtarget	PADI2	951	959	-	13.6742	1.44e-05	0.0536	AGGGTGCCC
ZIC3	hTFtarget	PADI2	1881	1895	-	11.8571	1.44e-05	0.0164	CGCCCCCCGCTTGGT
KLF14	CISBP	PADI2	1237	1250	+	12.5816	1.45e-05	0.0158	TGCCACCCCCCTCC
ZNF263	hTFtarget	PADI2	1459	1479	-	12.5102	1.45e-05	0.0104	GGGGGCTCAGGGTGGAGGGGA
NFIC	hTFtarget	PADI2	406	422	+	13.102	1.45e-05	0.016	TTTGGCAGGAGGCCACC
ZIC3	hTFtarget	PADI2	1881	1895	-	11.9898	1.45e-05	0.0153	CGCCCCCCGCTTGGT
SP1	hTFtarget	PADI2	1148	1156	-	13.4796	1.45e-05	0.01	GGGGCGGAA
NHLH1	hTFtarget	PADI2	552	561	-	13.5273	1.45e-05	0.0151	CGCAGCTGGG
Ctcf	HOCOMOCO	PADI2	1950	1969	-	11.3333	1.45e-05	0.024	GGGCCGCCGGTGGGCGGGGC
KLF14	JASPAR	PADI2	1237	1250	+	12.5	1.45e-05	0.0151	TGCCACCCCCCTCC
ZSCAN31	CISBP	PADI2	1292	1306	-	10.3878	1.45e-05	0.0544	CTAACTGCCCCCCTA
NFKB1	hTFtarget	PADI2	269	281	-	7.94231	1.45e-05	0.0369	AGGGGACCCACCT
KLF9	hTFtarget	PADI2	1237	1251	-	12.0857	1.46e-05	0.0123	GGGAGGGGGGTGGCA
Zfp281	CISBP	PADI2	1488	1502	+	11.8265	1.46e-05	0.00597	TCCCTCCCCACCCTG
ZNF460	CISBP	PADI2	1931	1942	-	13.2202	1.46e-05	0.00896	GGCCTCCTCGCG
PBX4	CISBP	PADI2	1904	1913	+	6.46429	1.46e-05	0.0583	CTTGACGGGC
HSF1	hTFtarget	PADI2	805	819	+	13	1.46e-05	0.0485	CTTCTGGCCCCTTCT
ZNF549	JASPAR	PADI2	1809	1820	-	13.0894	1.47e-05	0.0225	CCAGCTGCCCGG
KLF17	JASPAR	PADI2	519	533	+	12.1837	1.47e-05	0.0215	CCCCACCCAGCCCGA
CTCF	hTFtarget	PADI2	1812	1826	-	12.4694	1.47e-05	0.0207	CCGCCCCCAGCTGCC
Smad3	CISBP	PADI2	343	350	+	10.9541	1.47e-05	0.0583	CCAGACAA
HMX2	CISBP	PADI2	1251	1259	-	11.8061	1.47e-05	0.0551	GGTAAGTGG
CREB1	hTFtarget	PADI2	1868	1875	+	13.5495	1.47e-05	0.0255	TGACGTCA
CREB1	hTFtarget	PADI2	1868	1875	-	13.5495	1.47e-05	0.0255	TGACGTCA
Duxbl1	CISBP	PADI2	827	835	-	9.52212	1.47e-05	0.0585	CTGATTGGC
ATF2	hTFtarget	PADI2	1866	1877	+	13.7677	1.47e-05	0.0395	GCTGACGTCACC
ZNF281	hTFtarget	PADI2	544	555	+	11.8367	1.47e-05	0.00845	CCCCCTTCCCCA
TCF12	hTFtarget	PADI2	552	561	-	13.2121	1.47e-05	0.0179	CGCAGCTGGG
Plag1	TRANSFAC	PADI2	545	556	-	4.95082	1.47e-05	0.0117	CTGGGGAAGGGG
GLIS2	CISBP	PADI2	1276	1289	+	12.4796	1.47e-05	0.0123	TGATTGTTGGGGGC
MYBL2	hTFtarget	PADI2	1297	1306	-	10.8257	1.47e-05	0.0587	CTAACTGCCC
ZNF684	JASPAR	PADI2	1200	1217	+	10.4754	1.48e-05	0.0539	CTTCAGTCAACACCTTGG
MAZ	hTFtarget	PADI2	1244	1251	+	13.4771	1.48e-05	0.012	CCCCTCCC
MAZ	hTFtarget	PADI2	1477	1484	+	13.4771	1.48e-05	0.012	CCCCTCCC
PATZ1	hTFtarget	PADI2	1244	1251	+	14.9898	1.48e-05	0.0099	CCCCTCCC
PATZ1	hTFtarget	PADI2	1477	1484	+	14.9898	1.48e-05	0.0099	CCCCTCCC
KLF1	hTFtarget	PADI2	1820	1827	-	13.8163	1.48e-05	0.0147	CCCGCCCC
KLF1	hTFtarget	PADI2	1149	1156	+	14.0275	1.48e-05	0.015	TCCGCCCC
KLF11	hTFtarget	PADI2	1889	1896	-	14.5	1.48e-05	0.0115	ACGCCCCC
KLF11	hTFtarget	PADI2	1889	1896	-	14.4082	1.48e-05	0.0118	ACGCCCCC
KLF1	hTFtarget	PADI2	1733	1740	+	13.8163	1.48e-05	0.0147	CCCGCCCC
Jdp2	CISBP	PADI2	1866	1875	+	12.9898	1.48e-05	0.0295	GCTGACGTCA
Jdp2	CISBP	PADI2	1868	1877	-	12.9898	1.48e-05	0.0295	GGTGACGTCA
KLF15	hTFtarget	PADI2	1487	1501	+	13.0408	1.48e-05	0.00655	GTCCCTCCCCACCCT
SP1	hTFtarget	PADI2	117	126	+	13.191	1.48e-05	0.00705	CCCCGTCTCC
ZNF549	JASPAR	PADI2	1944	1955	+	13.0732	1.48e-05	0.0225	CGGGCTGCCCCG
TBX21	hTFtarget	PADI2	52	70	+	11.844	1.48e-05	0.0327	TAACACATGAAAAGTGCCG
ATF2	hTFtarget	PADI2	1866	1877	-	13.09	1.49e-05	0.0283	GGTGACGTCAGC
NRL	CISBP	PADI2	1860	1872	-	13.1633	1.49e-05	0.0511	CGTCAGCAGTTGA
CTCF	hTFtarget	PADI2	1810	1828	+	12	1.49e-05	0.053	CGGGCAGCTGGGGGCGGGC
TP53	hTFtarget	PADI2	337	351	+	12.4262	1.49e-05	0.0591	GAATGCCCAGACAAG
THAP1	hTFtarget	PADI2	1947	1958	-	13.3434	1.49e-05	0.0122	GGGCGGGGCAGC
EBF1	hTFtarget	PADI2	357	367	-	13.7872	1.5e-05	0.0565	GCCCCCAGAGG
HNF4A	hTFtarget	PADI2	776	790	-	9.29592	1.5e-05	0.0561	GAGGGCAGAGGTTGC
SP1	hTFtarget	PADI2	1243	1253	+	13.6538	1.5e-05	0.0131	CCCCCTCCCCA
Zic5	CISBP	PADI2	1886	1895	-	11.8081	1.5e-05	0.0164	CGCCCCCCGC
ZNF684	CISBP	PADI2	1200	1217	+	10.6224	1.5e-05	0.055	CTTCAGTCAACACCTTGG
Zfp90	TRANSFAC	PADI2	28	39	+	13.5574	1.51e-05	0.0599	TGGGAGGGTATA
KLF6	hTFtarget	PADI2	1237	1255	-	12.9848	1.51e-05	0.00665	AGTGGGGAGGGGGGTGGCA
Zfx	HOCOMOCO	PADI2	1940	1958	+	13.1212	1.51e-05	0.0119	GCCGCGGGCTGCCCCGCCC
CTCF	hTFtarget	PADI2	1232	1248	+	12.4507	1.51e-05	0.0162	CCCACTGCCACCCCCCT
RREB1	hTFtarget	PADI2	518	537	+	8.42202	1.51e-05	0.0403	CCCCCACCCAGCCCGACTCA
NHLH1	hTFtarget	PADI2	588	597	-	13.5091	1.51e-05	0.0151	CCCAGCTGCT
NHLH1	hTFtarget	PADI2	588	597	+	13.4898	1.51e-05	0.0157	AGCAGCTGGG
KLF14	JASPAR	PADI2	1244	1252	-	13.8764	1.51e-05	0.0121	GGGGAGGGG
KLF15	hTFtarget	PADI2	14	24	-	13.3846	1.51e-05	0.00561	ACCCCGCCCTT
ZNF135	JASPAR	PADI2	1933	1946	-	11.6429	1.51e-05	0.0486	CCGCGGCCTCCTCG
ZNF662	CISBP	PADI2	709	726	+	12.9174	1.51e-05	0.0313	CCCCATCCCACGGCTCCC
RARA	hTFtarget	PADI2	161	180	-	12.9848	1.52e-05	0.0289	GGGTCATCACAGGTGCAGGG
E2F6	hTFtarget	PADI2	1479	1489	-	13.8265	1.52e-05	0.0512	GACGCGGGAGG
Wt1	JASPAR	PADI2	1148	1161	+	13.0407	1.52e-05	0.023	TTCCGCCCCCAGCC
Egr2	HOCOMOCO	PADI2	1950	1963	-	13.2424	1.52e-05	0.0155	CCGGTGGGCGGGGC
NHLH1	hTFtarget	PADI2	584	601	+	12.1735	1.52e-05	0.0147	CAGGAGCAGCTGGGCTCT
SP1	hTFtarget	PADI2	1979	1993	-	12.9796	1.52e-05	0.00697	CGCGGCCCGCGCCCC
KLF5	hTFtarget	PADI2	518	527	+	13.9796	1.52e-05	0.009	CCCCCACCCA
Tal1	CISBP	PADI2	464	483	+	13.0826	1.52e-05	0.06	CTATCAGAAGTTACCAGGTC
SNAI2	hTFtarget	PADI2	164	173	+	14.102	1.52e-05	0.0573	TGCACCTGTG
ZIM2	CISBP	PADI2	1786	1815	+	0.0510204	1.52e-05	0.0146	GCGGCTGGCCCTGCGTCCTGGCGCCGGGCA
Klf4	JASPAR	PADI2	518	527	-	13.2143	1.52e-05	0.0128	TGGGTGGGGG
KLF10	CISBP	PADI2	518	527	+	13.1927	1.52e-05	0.0127	CCCCCACCCA
KLF4	hTFtarget	PADI2	518	527	+	13.1927	1.52e-05	0.0127	CCCCCACCCA
VEZF1	hTFtarget	PADI2	1491	1512	-	12.7361	1.53e-05	0.00404	CCTGGAGGAGCAGGGTGGGGAG
Klf4	HOCOMOCO	PADI2	649	663	+	12.9848	1.53e-05	0.0108	GCATCTGGGTGTGTC
ZNF283	CISBP	PADI2	1944	1967	+	12.3945	1.53e-05	0.0106	CGGGCTGCCCCGCCCACCGGCGGC
KLF10	CISBP	PADI2	906	927	+	5.16327	1.53e-05	0.0144	CCTGCACCTCCAACGGGCCCAC
ZNF619	CISBP	PADI2	541	563	+	7.47959	1.53e-05	0.0418	CTTCCCCCTTCCCCAGCTGCGTG
CTCF	hTFtarget	PADI2	350	370	+	12.051	1.53e-05	0.0178	AGAGTCCCCTCTGGGGGCCTC
NRL	CISBP	PADI2	1861	1871	-	12.0408	1.53e-05	0.0609	GTCAGCAGTTG
TAL1	hTFtarget	PADI2	462	480	-	13.2424	1.54e-05	0.0609	CTGGTAACTTCTGATAGGC
KLF17	CISBP	PADI2	519	533	+	12.2018	1.54e-05	0.021	CCCCACCCAGCCCGA
NFATC1	hTFtarget	PADI2	994	1007	+	10.4184	1.54e-05	0.0498	CTTTGCATGGGAAC
KLF15	hTFtarget	PADI2	1818	1829	-	12.8081	1.54e-05	0.00819	CGCCCGCCCCCA
Zbtb7b	CISBP	PADI2	1886	1895	-	11.8061	1.55e-05	0.0224	CGCCCCCCGC
CTCF	hTFtarget	PADI2	1097	1131	-	10.5229	1.55e-05	0.0211	TGGCTGTCCTGGATGGATGCCAGGAGGTGTCTTGG
MAZ	hTFtarget	PADI2	1465	1486	-	12.5634	1.55e-05	0.00371	GCGGGAGGGGGGCTCAGGGTGG
[truncated: 9,312 more rows]
