# Supplementary material for: PADI2 exacerbates Mycoplasma ovipneumoniae-induced lung injury in sheep by suppressing M2 macrophage polarization
Source: Vet Res. 2025 Oct 27;56:203. doi: 10.1186/s13567-025-01632-7 (PMC12560429; doi:10.1186/s13567-025-01632-7)
Supplement: Supplementary file 9 — Additional file 9: List of differentially expressed transcription factors between the MO and control groups. [file 13567_2025_1632_MOESM9_ESM.xlsx]

## Sheet: Sheet1
List of differently expressed transcription factor in between MO and control groups.
transcription factor_ID	Family	Description	Regulation
ARID5A	ARID	AT-rich interactive domain-containing protein 5A isoform X1 [Ovis aries]	Down Regulation
NR4A1	NGFIB-like	nuclear receptor subfamily 4 group A member 1 isoform X1 [Ovis aries]	Up Regulation
LOC105605808	zf-C2H2	LOW QUALITY PROTEIN: zinc finger protein 665-like [Ovis aries]	Up Regulation
SREBF1	bHLH	sterol regulatory element-binding protein 1 isoform X4 [Ovis aries]	Down Regulation
ZBTB44	ZBTB	zinc finger and BTB domain-containing protein 44 isoform X1 [Ovis aries]	Up Regulation
ZNF333	zf-C2H2	zinc finger protein 333 isoform X1 [Ovis aries]	Up Regulation
ZNF644	zf-C2H2	zinc finger protein 644 isoform X1 [Ovis aries]	Up Regulation
FOS	TF_bZIP	proto-oncogene c-Fos [Ovis aries]	Up Regulation
ZBTB25	ZBTB	zinc finger and BTB domain-containing protein 25 isoform X1 [Ovis aries]	Up Regulation
EHF	ETS	ETS homologous factor isoform X1 [Ovis aries]	Up Regulation
LOC101116597	zf-C2H2	zinc finger protein 211-like isoform X1 [Ovis aries]	Up Regulation
LOC101103089	zf-C2H2	zinc finger protein OZF isoform X1 [Ovis aries]	Up Regulation
NR3C1	ESR-like	glucocorticoid receptor isoform X1 [Ovis aries]	Up Regulation
ZNF24	zf-C2H2	zinc finger protein 24 [Ovis aries]	Up Regulation
LOC101102169	zf-C2H2	LOW QUALITY PROTEIN: zinc finger protein 30 [Ovis aries]	Up Regulation
FOXO1	Fork head	forkhead box protein O1 [Ovis aries]	Down Regulation
PHC2	SAND	polyhomeotic-like protein 2 isoform X1 [Ovis aries]	Down Regulation
ZNF184	zf-C2H2	zinc finger protein 184 [Ovis aries]	Up Regulation
SP4	zf-C2H2	transcription factor Sp4 isoform X1 [Ovis aries]	Up Regulation
ZNF852	zf-C2H2	zinc finger protein 852 isoform X1 [Ovis aries]	Up Regulation
PPARD	THR-like	peroxisome proliferator-activated receptor delta isoform X1 [Ovis aries]	Down Regulation
SREBF2	bHLH	sterol regulatory element-binding protein 2 isoform X1 [Ovis aries]	Down Regulation
ZBTB38	ZBTB	zinc finger and BTB domain-containing protein 38 [Ovis aries]	Up Regulation
NFIL3	TF_bZIP	nuclear factor interleukin-3-regulated protein [Ovis aries]	Down Regulation
ZSCAN25	zf-C2H2	zinc finger and SCAN domain-containing protein 25 isoform X1 [Ovis aries]	Up Regulation
BATF3	TF_bZIP	basic leucine zipper transcriptional factor ATF-like 3 [Ovis aries]	Down Regulation
SCAND1	zf-C2H2	SCAN domain-containing protein 1 [Ovis aries]	Down Regulation
ZNF570	zf-C2H2	zinc finger protein 570 isoform X1 [Ovis aries]	Up Regulation
CTCF	zf-C2H2	transcriptional repressor CTCF isoform X1 [Ovis aries]	Up Regulation
LOC101122457	zf-C2H2	zinc finger protein 420 isoform X8 [Ovis aries]	Up Regulation
MYSM1	MYB	deubiquitinase MYSM1 isoform X1 [Ovis aries]	Up Regulation
E2F1	E2F	transcription factor E2F1 [Ovis aries]	Down Regulation
ID2	bHLH	DNA-binding protein inhibitor ID-2 [Ovis aries]	Down Regulation
KLF6	zf-C2H2	Krueppel-like factor 6 [Ovis aries]	Up Regulation
HLF	TF_bZIP	hepatic leukemia factor [Ovis aries]	Up Regulation
HLX	Homeobox	H2.0-like homeobox protein [Ovis aries]	Down Regulation
NR4A2	NGFIB-like	nuclear receptor subfamily 4 group A member 2 isoform X1 [Ovis aries]	Up Regulation
NFXL1	zf-NF-X1	NF-X1-type zinc finger protein NFXL1 isoform X1 [Ovis aries]	Up Regulation
FOSB	TF_bZIP	protein fosB [Ovis aries]	Up Regulation
ZNF311	zf-C2H2	zinc finger protein 311 isoform X1 [Ovis aries]	Up Regulation
PHC3	SAND	polyhomeotic-like protein 3 isoform X1 [Ovis aries]	Up Regulation
ZNF646	zf-C2H2	zinc finger protein 646 [Ovis aries]	Up Regulation
CREB3	TF_bZIP	cyclic AMP-responsive element-binding protein 3 [Ovis aries]	Down Regulation
LOC105605886	zf-C2H2	zinc finger protein 420-like isoform X1 [Ovis aries]	Up Regulation
EGR3	zf-C2H2	early growth response protein 3 isoform X1 [Ovis aries]	Up Regulation
FOXO3	Fork head	forkhead box protein O3 [Ovis aries]	Up Regulation
TCF12	bHLH	transcription factor 12 isoform X1 [Ovis aries]	Up Regulation
PROX1	HPD	prospero homeobox protein 1 isoform X1 [Ovis aries]	Up Regulation
LOC101103215	zf-C2H2	SCAN domain-containing protein 1-like [Ovis aries]	Down Regulation
NFE2L3	TF_bZIP	nuclear factor erythroid 2-related factor 3 [Ovis aries]	Up Regulation
ZBTB1	ZBTB	zinc finger and BTB domain-containing protein 1 isoform X1 [Ovis aries]	Up Regulation
ZNF283	zf-C2H2	zinc finger protein 283 isoform X5 [Ovis aries]	Up Regulation
LOC105601988	zf-C2H2	LOW QUALITY PROTEIN: zinc finger protein 160-like [Ovis aries]	Up Regulation
ZKSCAN1	zf-C2H2	zinc finger protein with KRAB and SCAN domains 1 isoform X1 [Ovis aries]	Up Regulation
EGR2	zf-C2H2	E3 SUMO-protein ligase EGR2 [Ovis aries]	Up Regulation
LOC101110828	zf-C2H2	zinc finger protein 160-like isoform X1 [Ovis aries]	Up Regulation
LOC101117099	zf-C2H2	zinc finger protein 347-like [Ovis aries]	Up Regulation
ZFP3	zf-C2H2	zinc finger protein 3 homolog [Ovis aries]	Up Regulation
ARID4B	ARID	AT-rich interactive domain-containing protein 4B isoform X1 [Ovis aries]	Up Regulation
ZNF397	zf-C2H2	zinc finger protein 397 [Ovis aries]	Up Regulation
ZBTB37	ZBTB	zinc finger and BTB domain-containing protein 37 [Ovis aries]	Up Regulation
ZNF366	zf-C2H2	zinc finger protein 366 [Ovis aries]	Up Regulation
ZNF652	zf-C2H2	zinc finger protein 652 [Ovis aries]	Up Regulation
ZNF527	zf-C2H2	zinc finger protein 527 isoform X1 [Ovis aries]	Up Regulation
PBRM1	HMG	protein polybromo-1 isoform X1 [Ovis aries]	Up Regulation
LOC114117868	zf-C2H2	zinc finger protein 665-like isoform X1 [Ovis aries]	Up Regulation
ZNF331	zf-C2H2	LOW QUALITY PROTEIN: zinc finger protein 331 [Ovis aries]	Up Regulation
ZNF114	zf-C2H2	zinc finger protein 114 [Ovis aries]	Down Regulation
USF3	bHLH	basic helix-loop-helix domain-containing protein USF3 [Ovis aries]	Up Regulation
LOC114112673	zf-C2H2	zinc finger protein 160-like isoform X1 [Ovis aries]	Up Regulation
ZNF132	zf-C2H2	zinc finger protein 132 [Ovis aries]	Up Regulation
IRF4	IRF	interferon regulatory factor 4 isoform X1 [Ovis aries]	Down Regulation
ZBTB11	ZBTB	zinc finger and BTB domain-containing protein 11 [Ovis aries]	Up Regulation
ZNF214	zf-C2H2	zinc finger protein 214 isoform X1 [Ovis aries]	Up Regulation
LCORL	HTH	LOW QUALITY PROTEIN: ligand-dependent nuclear receptor corepressor-like protein [Ovis aries]	Up Regulation
ZNF35	zf-C2H2	zinc finger protein 35 [Ovis aries]	Up Regulation
BAZ2B	MBD	bromodomain adjacent to zinc finger domain protein 2B isoform X1 [Ovis aries]	Up Regulation
ZNF248	zf-C2H2	zinc finger protein 248 [Ovis aries]	Up Regulation
HSF1	HSF	heat shock factor protein 1 isoform X1 [Ovis aries]	Down Regulation
ZKSCAN8	zf-C2H2	zinc finger protein with KRAB and SCAN domains 8 isoform X2 [Ovis aries]	Up Regulation
TP63	P53	tumor protein 63 isoform X1 [Ovis aries]	Down Regulation
ZNF2	zf-C2H2	zinc finger protein 2 isoform X1 [Ovis aries]	Up Regulation
CREM	TF_bZIP	cAMP-responsive element modulator isoform X1 [Ovis aries]	Down Regulation
LOC101111046	zf-C2H2	zinc finger protein 724-like isoform X1 [Ovis aries]	Up Regulation
ARID4A	ARID	AT-rich interactive domain-containing protein 4A isoform X1 [Ovis aries]	Up Regulation
ZNF148	zf-C2H2	zinc finger protein 148 isoform X1 [Ovis aries]	Up Regulation
NFKB2	RHD	nuclear factor NF-kappa-B p100 subunit isoform X1 [Ovis aries]	Down Regulation
ZNF568	zf-C2H2	LOW QUALITY PROTEIN: zinc finger protein 568 [Ovis aries]	Up Regulation
SP3	zf-C2H2	transcription factor Sp3 [Ovis aries]	Up Regulation
KLF5	zf-C2H2	Krueppel-like factor 5 [Ovis aries]	Up Regulation
ZFP1	zf-C2H2	zinc finger protein 1 homolog isoform X1 [Ovis aries]	Up Regulation
ZBTB4	ZBTB	zinc finger and BTB domain-containing protein 4 [Ovis aries]	Up Regulation
FOXD1	Fork head	forkhead box protein D1 [Ovis aries]	Down Regulation
SHOX2	Homeobox	short stature homeobox protein 2 isoform X3 [Ovis aries]	Down Regulation
ZNF197	zf-C2H2	zinc finger protein 197 isoform X1 [Ovis aries]	Up Regulation
DMTF1	MYB	cyclin-D-binding Myb-like transcription factor 1 isoform X1 [Ovis aries]	Up Regulation
ZNF12	zf-C2H2	zinc finger protein 12 isoform X1 [Ovis aries]	Up Regulation
ZNF189	zf-C2H2	zinc finger protein 189 isoform X1 [Ovis aries]	Up Regulation
ZBED5	zf-BED	zinc finger BED domain-containing protein 5 [Ovis aries]	Up Regulation
BAZ2A	MBD	bromodomain adjacent to zinc finger domain protein 2A isoform X1 [Ovis aries]	Up Regulation
ZNF605	zf-C2H2	zinc finger protein 605 isoform X1 [Ovis aries]	Up Regulation
ZNF565	zf-C2H2	zinc finger protein 565 isoform X1 [Ovis aries]	Up Regulation
ZNF654	zf-C2H2	zinc finger protein 654 isoform X1 [Ovis aries]	Up Regulation
LOC101106394	zf-C2H2	zinc finger protein 705A-like isoform X1 [Ovis aries]	Up Regulation
STAT4	STAT	signal transducer and activator of transcription 4 isoform X1 [Ovis aries]	Down Regulation
LOC101110593	zf-C2H2	RE1-silencing transcription factor-like [Ovis aries]	Up Regulation
SMAD1	MH1	mothers against decapentaplegic homolog 1 isoform X1 [Ovis aries]	Up Regulation
MGA	T-box	MAX gene-associated protein isoform X1 [Ovis aries]	Up Regulation
ZNF567	zf-C2H2	zinc finger protein 567 [Ovis aries]	Up Regulation
SOX10	HMG	transcription factor SOX-10 [Ovis aries]	Up Regulation
PLAG1	zf-C2H2	zinc finger protein PLAG1 isoform X1 [Ovis aries]	Up Regulation
ZNF572	zf-C2H2	zinc finger protein 572 [Ovis aries]	Up Regulation
ZNF408	zf-C2H2	zinc finger protein 408 isoform X1 [Ovis aries]	Down Regulation
JUN	TF_bZIP	transcription factor AP-1 [Ovis aries]	Up Regulation
ZNF770	zf-C2H2	zinc finger protein 770 [Ovis aries]	Up Regulation
ZNF496	zf-C2H2	zinc finger protein 496 [Ovis aries]	Up Regulation
ARID5B	ARID	AT-rich interactive domain-containing protein 5B isoform X1 [Ovis aries]	Up Regulation
PKNOX2	Homeobox	homeobox protein PKNOX2 isoform X1 [Ovis aries]	Down Regulation
KLF12	zf-C2H2	Krueppel-like factor 12 [Ovis aries]	Up Regulation
LOC105605893	zf-C2H2	zinc finger protein 665 isoform X1 [Ovis aries]	Up Regulation
ZNF436	zf-C2H2	zinc finger protein 436 isoform X1 [Ovis aries]	Up Regulation
CREB3L2	TF_bZIP	cyclic AMP-responsive element-binding protein 3-like protein 2 [Ovis aries]	Up Regulation
LOC101110699	zf-C2H2	zinc finger protein 154-like [Ovis aries]	Up Regulation
LOC101111099	zf-C2H2	RE1-silencing transcription factor-like [Ovis aries]	Up Regulation
LOC105610484	zf-C2H2	zinc finger protein 791-like isoform X1 [Ovis aries]	Up Regulation
NFIA	CTF/NFI	nuclear factor 1 A-type isoform X1 [Ovis aries]	Up Regulation
GRHL2	CP2	grainyhead-like protein 2 homolog isoform X1 [Ovis aries]	Up Regulation
ZNF471	zf-C2H2	zinc finger protein 471 isoform X1 [Ovis aries]	Up Regulation
IKZF2	zf-C2H2	zinc finger protein Helios isoform X1 [Ovis aries]	Up Regulation
EBF4	COE	transcription factor COE4 isoform X1 [Ovis aries]	Up Regulation
EGR4	zf-C2H2	early growth response protein 4 isoform X1 [Ovis aries]	Up Regulation
RELB	RHD	transcription factor RelB [Ovis aries]	Down Regulation
LOC105601990	zf-C2H2	zinc finger protein 665-like isoform X1 [Ovis aries]	Up Regulation
LOC114118018	zf-C2H2	zinc finger protein 665-like isoform X1 [Ovis aries]	Up Regulation
PATZ1	ZBTB	POZ-, AT hook-, and zinc finger-containing protein 1 isoform X1 [Ovis aries]	Up Regulation
ZBTB6	ZBTB	zinc finger and BTB domain-containing protein 6 [Ovis aries]	Up Regulation
SNAI1	zf-C2H2	zinc finger protein SNAI1 [Ovis aries]	Down Regulation
RFX5	RFX	DNA-binding protein RFX5 isoform X1 [Ovis aries]	Up Regulation
ZNF25	zf-C2H2	zinc finger protein 25 [Ovis aries]	Up Regulation
LOC101110440	zf-C2H2	zinc finger protein 211-like isoform X1 [Ovis aries]	Up Regulation
